# Supplementary material for: Land use and land cover changes drive ecosystem services value in the Chinese county of Qianyang
Source: Sci Rep. 2025 Dec 12;16:253. doi: 10.1038/s41598-025-29320-8 (PMC12770534; doi:10.1038/s41598-025-29320-8)
Supplement: Supplementary file 1 — Supplementary Material 1 [file 41598_2025_29320_MOESM1_ESM.zip]

Archive with 34 entries (32 files):
- original Data 20107-2022/
- original Data 20107-2022/新建文件夹/
- original Data 20107-2022/新建文件夹/lucc2007-2022.jpg
- original Data 20107-2022/新建文件夹/lucc2007.tfw
- original Data 20107-2022/新建文件夹/lucc2007.tif
- original Data 20107-2022/新建文件夹/lucc2007.tif.aux.xml
- original Data 20107-2022/新建文件夹/lucc2007.tif.ovr
- original Data 20107-2022/新建文件夹/lucc2007.tif.vat.cpg
- original Data 20107-2022/新建文件夹/lucc2007.tif.vat.dbf
- original Data 20107-2022/新建文件夹/lucc2012.tfw
- original Data 20107-2022/新建文件夹/lucc2012.tif
- original Data 20107-2022/新建文件夹/lucc2012.tif.aux.xml
- original Data 20107-2022/新建文件夹/lucc2012.tif.vat.dbf
- original Data 20107-2022/新建文件夹/lucc2012.tif.xml
- original Data 20107-2022/新建文件夹/lucc2017.tfw
- original Data 20107-2022/新建文件夹/lucc2017.tif
- original Data 20107-2022/新建文件夹/lucc2017.tif.aux.xml
- original Data 20107-2022/新建文件夹/lucc2017.tif.vat.dbf
- original Data 20107-2022/新建文件夹/lucc2017.tif.xml
- original Data 20107-2022/新建文件夹/lucc2022.tfw
- original Data 20107-2022/新建文件夹/lucc2022.tif
- original Data 20107-2022/新建文件夹/lucc2022.tif.aux.xml
- original Data 20107-2022/新建文件夹/lucc2022.tif.ovr
- original Data 20107-2022/新建文件夹/lucc2022.tif.vat.cpg
- original Data 20107-2022/新建文件夹/lucc2022.tif.vat.dbf
- original Data 20107-2022/新建文件夹/千阳县.cpg
- original Data 20107-2022/新建文件夹/千阳县.dbf
- original Data 20107-2022/新建文件夹/千阳县.prj
- original Data 20107-2022/新建文件夹/千阳县.sbn
- original Data 20107-2022/新建文件夹/千阳县.sbx
- original Data 20107-2022/新建文件夹/千阳县.shp
- original Data 20107-2022/新建文件夹/千阳县.shp.xml
- original Data 20107-2022/新建文件夹/千阳县.shx
- original Data 20107-2022/新建文件夹/无标题.mxd
