# Supplementary material for: Land use and land cover changes drive ecosystem services value in the Chinese county of Qianyang
Source: Sci Rep. 2025 Dec 12;16:253. doi: 10.1038/s41598-025-29320-8 (PMC12770534; doi:10.1038/s41598-025-29320-8)
Supplement: Supplementary file 1 — Supplementary Material 1 [file 41598_2025_29320_MOESM1_ESM.zip › original Data 20107-2022/新建文件夹/lucc2012.tif.xml]

<?xml version="1.0" encoding="UTF-8"?>
<metadata xml:lang="zh"><Esri><CreaDate>20241125</CreaDate><CreaTime>16350100</CreaTime><ArcGISFormat>1.0</ArcGISFormat><SyncOnce>TRUE</SyncOnce><DataProperties><lineage><Process ToolSource="c:\program files (x86)\arcgis\desktop10.7\ArcToolbox\Toolboxes\Spatial Analyst Tools.tbx\ExtractByMask" Date="20241125" Time="163501">ExtractByMask C:\Users\A\Desktop\2012\CLCD_v01_2012.tif C:\Users\A\Desktop\新建文件夹(3)\新建文件夹\千阳县.shp C:\Users\A\Desktop\新建文件夹(3)\新建文件夹\lucc2012.tif</Process></lineage></DataProperties></Esri></metadata>
