# Supplementary material for: Land use and land cover changes drive ecosystem services value in the Chinese county of Qianyang
Source: Sci Rep. 2025 Dec 12;16:253. doi: 10.1038/s41598-025-29320-8 (PMC12770534; doi:10.1038/s41598-025-29320-8)
Supplement: Supplementary file 1 — Supplementary Material 1 [file 41598_2025_29320_MOESM1_ESM.zip › original Data 20107-2022/新建文件夹/千阳县.prj]

PROJCS["Albers_Conic_Equal_Area",GEOGCS["GCS_WGS_1984",DATUM["D_WGS_1984",SPHEROID["WGS_1984",6378137.0,298.257223563]],PRIMEM["Greenwich",0.0],UNIT["Degree",0.0174532925199433]],PROJECTION["Albers"],PARAMETER["false_easting",0.0],PARAMETER["false_northing",0.0],PARAMETER["central_meridian",105.0],PARAMETER["standard_parallel_1",25.0],PARAMETER["standard_parallel_2",47.0],PARAMETER["latitude_of_origin",0.0],UNIT["Meter",1.0]]
