# Supplementary material for: Land use and land cover changes drive ecosystem services value in the Chinese county of Qianyang
Source: Sci Rep. 2025 Dec 12;16:253. doi: 10.1038/s41598-025-29320-8 (PMC12770534; doi:10.1038/s41598-025-29320-8)
Supplement: Supplementary file 1 — Supplementary Material 1 [file 41598_2025_29320_MOESM1_ESM.zip › original Data 20107-2022/新建文件夹/千阳县.shp.xml]

<?xml version="1.0" encoding="UTF-8"?>
<metadata xml:lang="zh"><Esri><CreaDate>20240523</CreaDate><CreaTime>07544600</CreaTime><ArcGISFormat>1.0</ArcGISFormat><SyncOnce>FALSE</SyncOnce><DataProperties><lineage><Process ToolSource="c:\program files (x86)\arcgis\desktop10.5\ArcToolbox\Toolboxes\Data Management Tools.tbx\RepairGeometry" Date="20210214" Time="230309" Name="" export="">RepairGeometry 区县数据 DELETE_NULL</Process><Process ToolSource="c:\program files (x86)\arcgis\desktop10.5\ArcToolbox\Toolboxes\Data Management Tools.tbx\CalculateField" Date="20210214" Time="235744" Name="" export="">CalculateField 区县2020 省 [province] VB #</Process><Process ToolSource="c:\program files (x86)\arcgis\desktop10.5\ArcToolbox\Toolboxes\Data Management Tools.tbx\CalculateField" Date="20210215" Time="000132" Name="" export="">CalculateField 区县2020 市 [city] VB #</Process><Process ToolSource="c:\program files (x86)\arcgis\desktop10.5\ArcToolbox\Toolboxes\Data Management Tools.tbx\CalculateField" Date="20210215" Time="000652" Name="" export="">CalculateField 区县2020 县 [district] VB #</Process><Process ToolSource="c:\program files (x86)\arcgis\desktop10.5\ArcToolbox\Toolboxes\Data Management Tools.tbx\CalculateField" Date="20210215" Time="013102" Name="" export="">CalculateField 区县2020 县代码 [district] VB #</Process><Process ToolSource="c:\program files (x86)\arcgis\desktop10.5\ArcToolbox\Toolboxes\Data Management Tools.tbx\CalculateField" Date="20210215" Time="013128" Name="" export="">CalculateField 区县2020 县代码 [code] VB #</Process><Process ToolSource="c:\program files (x86)\arcgis\desktop10.5\ArcToolbox\Toolboxes\Data Management Tools.tbx\CalculateField" Date="20210215" Time="015535" Name="" export="">CalculateField 区县2020 最后 Right( [县] ,1) VB #</Process><Process ToolSource="c:\program files (x86)\arcgis\desktop10.5\ArcToolbox\Toolboxes\Data Management Tools.tbx\CalculateField" Date="20210215" Time="020017" Name="" export="">CalculateField 区县2020 类型 "旗" VB #</Process><Process ToolSource="c:\program files (x86)\arcgis\desktop10.5\ArcToolbox\Toolboxes\Data Management Tools.tbx\CalculateField" Date="20210215" Time="020037" Name="" export="">CalculateField 区县2020 类型 "市辖区" VB #</Process><Process ToolSource="c:\program files (x86)\arcgis\desktop10.5\ArcToolbox\Toolboxes\Data Management Tools.tbx\CalculateField" Date="20210215" Time="020113" Name="" export="">CalculateField 区县2020 类型 "不统计" VB #</Process><Process ToolSource="c:\program files (x86)\arcgis\desktop10.5\ArcToolbox\Toolboxes\Data Management Tools.tbx\CalculateField" Date="20210215" Time="020137" Name="" export="">CalculateField 区县2020 类型 "县级市" VB #</Process><Process ToolSource="c:\program files (x86)\arcgis\desktop10.5\ArcToolbox\Toolboxes\Data Management Tools.tbx\CalculateField" Date="20210215" Time="020235" Name="" export="">CalculateField 区县2020 类型 "不统计" VB #</Process><Process ToolSource="c:\program files (x86)\arcgis\desktop10.5\ArcToolbox\Toolboxes\Data Management Tools.tbx\CalculateField" Date="20210215" Time="020441" Name="" export="">CalculateField 区县2020 类型 "县" VB #</Process><Process ToolSource="c:\program files (x86)\arcgis\desktop10.5\ArcToolbox\Toolboxes\Data Management Tools.tbx\CalculateField" Date="20210215" Time="020524" Name="" export="">CalculateField 区县2020 最后 Right( [县],3 ) VB #</Process><Process ToolSource="c:\program files (x86)\arcgis\desktop10.5\ArcToolbox\Toolboxes\Data Management Tools.tbx\CalculateField" Date="20210215" Time="020549" Name="" export="">CalculateField 区县2020 最后 Right( [县],3 ) VB #</Process><Process ToolSource="c:\program files (x86)\arcgis\desktop10.5\ArcToolbox\Toolboxes\Data Management Tools.tbx\CalculateField" Date="20210215" Time="020619" Name="" export="">CalculateField 区县2020 类型 "自治县" VB #</Process><Process ToolSource="c:\program files (x86)\arcgis\desktop10.5\ArcToolbox\Toolboxes\Data Management Tools.tbx\CalculateField" Date="20210215" Time="020749" Name="" export="">CalculateField 区县2020 类型 "自治旗" VB #</Process><Process ToolSource="c:\program files (x86)\arcgis\desktop10.5\ArcToolbox\Toolboxes\Data Management Tools.tbx\CalculateField" Date="20210215" Time="033416" Name="" export="">CalculateField 区县2020 类型 "特区" VB #</Process><Process ToolSource="c:\program files (x86)\arcgis\desktop10.5\ArcToolbox\Toolboxes\Data Management Tools.tbx\CalculateField" Date="20210215" Time="033643" Name="" export="">CalculateField 区县2020 类型 "林区" VB #</Process><Process ToolSource="c:\program files (x86)\arcgis\desktop10.5\ArcToolbox\Toolboxes\Data Management Tools.tbx\CalculateField" Date="20210215" Time="033900" Name="" export="">CalculateField 区县2020 类型 "不统计" VB #</Process><Process ToolSource="c:\program files (x86)\arcgis\desktop10.5\ArcToolbox\Toolboxes\Data Management Tools.tbx\CalculateField" Date="20210215" Time="033914" Name="" export="">CalculateField 区县2020 类型 "不统计" VB #</Process><Process ToolSource="c:\program files (x86)\arcgis\desktop10.5\ArcToolbox\Toolboxes\Data Management Tools.tbx\CalculateField" Date="20210217" Time="193050" Name="" export="">CalculateField 区县20202020字段 县代码 [code] VB #</Process><Process ToolSource="c:\program files (x86)\arcgis\desktop10.5\ArcToolbox\Toolboxes\Data Management Tools.tbx\CalculateField" Date="20210217" Time="193109" Name="" export="">CalculateField 区县20202020字段 类型 "不统计" VB #</Process><Process ToolSource="c:\program files (x86)\arcgis\desktop10.5\ArcToolbox\Toolboxes\Data Management Tools.tbx\CalculateField" Date="20210217" Time="195451" Name="" export="">CalculateField 区县20202020字段 县类型 [类型] VB #</Process><Process ToolSource="c:\program files (x86)\arcgis\desktop10.5\ArcToolbox\Toolboxes\Data Management Tools.tbx\CalculateField" Date="20210217" Time="195516" Name="" export="">CalculateField 区县20202020字段 县类型 [类型] VB #</Process><Process ToolSource="c:\program files (x86)\arcgis\desktop10.5\ArcToolbox\Toolboxes\Data Management Tools.tbx\CalculateField" Date="20210217" Time="200750" Name="" export="">CalculateField 区县20202020字段 市类型 "地级市" VB #</Process><Process ToolSource="c:\program files (x86)\arcgis\desktop10.5\ArcToolbox\Toolboxes\Data Management Tools.tbx\CalculateField" Date="20210217" Time="220700" Name="" export="">CalculateField 区县20202020字段 市类型 "直辖市" VB #</Process><Process ToolSource="c:\program files (x86)\arcgis\desktop10.5\ArcToolbox\Toolboxes\Data Management Tools.tbx\CalculateField" Date="20210217" Time="220726" Name="" export="">CalculateField 区县20202020字段 省类型 "直辖市" VB #</Process><Process ToolSource="c:\program files (x86)\arcgis\desktop10.5\ArcToolbox\Toolboxes\Data Management Tools.tbx\CalculateField" Date="20210217" Time="220832" Name="" export="">CalculateField 区县20202020字段 市类型 "特别行政区" VB #</Process><Process ToolSource="c:\program files (x86)\arcgis\desktop10.5\ArcToolbox\Toolboxes\Data Management Tools.tbx\CalculateField" Date="20210217" Time="220836" Name="" export="">CalculateField 区县20202020字段 省类型 "特别行政区" VB #</Process><Process ToolSource="c:\program files (x86)\arcgis\desktop10.5\ArcToolbox\Toolboxes\Data Management Tools.tbx\CalculateField" Date="20210217" Time="221013" Name="" export="">CalculateField 区县20202020字段 市类型 "不统计" VB #</Process><Process ToolSource="c:\program files (x86)\arcgis\desktop10.5\ArcToolbox\Toolboxes\Data Management Tools.tbx\CalculateField" Date="20210217" Time="221023" Name="" export="">CalculateField 区县20202020字段 省类型 "省" VB #</Process><Process ToolSource="c:\program files (x86)\arcgis\desktop10.5\ArcToolbox\Toolboxes\Data Management Tools.tbx\CalculateField" Date="20210217" Time="221348" Name="" export="">CalculateField 区县20202020字段 省类型 "自治区" VB #</Process><Process ToolSource="c:\program files (x86)\arcgis\desktop10.5\ArcToolbox\Toolboxes\Data Management Tools.tbx\CalculateField" Date="20210217" Time="221510" Name="" export="">CalculateField 区县20202020字段 省类型 "省" VB #</Process><Process ToolSource="c:\program files (x86)\arcgis\desktop10.5\ArcToolbox\Toolboxes\Data Management Tools.tbx\CalculateField" Date="20210217" Time="221810" Name="" export="">CalculateField 区县20202020字段 市类型 "盟" VB #</Process><Process ToolSource="c:\program files (x86)\arcgis\desktop10.5\ArcToolbox\Toolboxes\Data Management Tools.tbx\CalculateField" Date="20210217" Time="222022" Name="" export="">CalculateField 区县20202020字段 市类型 "自治州" VB #</Process><Process ToolSource="c:\program files (x86)\arcgis\desktop10.5\ArcToolbox\Toolboxes\Data Management Tools.tbx\CalculateField" Date="20210217" Time="222438" Name="" export="">CalculateField 区县20202020字段 市类型 "地区" VB #</Process><Process ToolSource="c:\program files (x86)\arcgis\desktop10.5\ArcToolbox\Toolboxes\Data Management Tools.tbx\CalculateField" Date="20210217" Time="222545" Name="" export="">CalculateField 区县20202020字段 市类型 "地级市" VB #</Process><Process ToolSource="c:\program files (x86)\arcgis\desktop10.5\ArcToolbox\Toolboxes\Data Management Tools.tbx\CalculateField" Date="20210217" Time="225617" Name="" export="">CalculateField 区县20202020字段 数量 1 VB #</Process><Process ToolSource="c:\program files (x86)\arcgis\desktop10.5\ArcToolbox\Toolboxes\Conversion Tools.tbx\FeatureClassToFeatureClass" Date="20210217" Time="230655" Name="" export="">FeatureClassToFeatureClass D:\chinadata2017\区划2019更新\区县20202020拓扑检查.shp D:\chinadata2017\区划2019更新\拓扑检查.gdb 区县20202020拓扑检查 # "省 "省" true true false 50 Text 0 0 ,First,#,D:\chinadata2017\区划2019更新\区县20202020拓扑检查.shp,省,-1,-1;省代码 "省代码" true true false 10 Long 0 10 ,First,#,D:\chinadata2017\区划2019更新\区县20202020拓扑检查.shp,省代码,-1,-1;市 "市" true true false 50 Text 0 0 ,First,#,D:\chinadata2017\区划2019更新\区县20202020拓扑检查.shp,市,-1,-1;市代码 "市代码" true true false 10 Long 0 10 ,First,#,D:\chinadata2017\区划2019更新\区县20202020拓扑检查.shp,市代码,-1,-1;县 "县" true true false 50 Text 0 0 ,First,#,D:\chinadata2017\区划2019更新\区县20202020拓扑检查.shp,县,-1,-1;县代码 "县代码" true true false 10 Long 0 10 ,First,#,D:\chinadata2017\区划2019更新\区县20202020拓扑检查.shp,县代码,-1,-1;说明 "说明" true true false 254 Text 0 0 ,First,#,D:\chinadata2017\区划2019更新\区县20202020拓扑检查.shp,说明,-1,-1;年度 "年度" true true false 10 Long 0 10 ,First,#,D:\chinadata2017\区划2019更新\区县20202020拓扑检查.shp,年度,-1,-1;批复 "批复" true true false 200 Text 0 0 ,First,#,D:\chinadata2017\区划2019更新\区县20202020拓扑检查.shp,批复,-1,-1;县类型 "县类型" true true false 50 Text 0 0 ,First,#,D:\chinadata2017\区划2019更新\区县20202020拓扑检查.shp,县类型,-1,-1;市类型 "市类型" true true false 50 Text 0 0 ,First,#,D:\chinadata2017\区划2019更新\区县20202020拓扑检查.shp,市类型,-1,-1;省类型 "省类型" true true false 50 Text 0 0 ,First,#,D:\chinadata2017\区划2019更新\区县20202020拓扑检查.shp,省类型,-1,-1;数量 "数量" true true false 5 Long 0 5 ,First,#,D:\chinadata2017\区划2019更新\区县20202020拓扑检查.shp,数量,-1,-1" #</Process><Process ToolSource="c:\program files (x86)\arcgis\desktop10.5\ArcToolbox\Toolboxes\Conversion Tools.tbx\FeatureClassToFeatureClass" Date="20210217" Time="231241" Name="" export="">FeatureClassToFeatureClass 区县20202020拓扑检查 D:\chinadata2017\区划2019更新\拓扑检查.gdb\拓扑检查 区县20202020拓扑检查要素类 # "省 "省" true true false 50 Text 0 0 ,First,#,区县20202020拓扑检查,省,-1,-1;省代码 "省代码" true true false 4 Long 0 0 ,First,#,区县20202020拓扑检查,省代码,-1,-1;市 "市" true true false 50 Text 0 0 ,First,#,区县20202020拓扑检查,市,-1,-1;市代码 "市代码" true true false 4 Long 0 0 ,First,#,区县20202020拓扑检查,市代码,-1,-1;县 "县" true true false 50 Text 0 0 ,First,#,区县20202020拓扑检查,县,-1,-1;县代码 "县代码" true true false 4 Long 0 0 ,First,#,区县20202020拓扑检查,县代码,-1,-1;说明 "说明" true true false 254 Text 0 0 ,First,#,区县20202020拓扑检查,说明,-1,-1;年度 "年度" true true false 4 Long 0 0 ,First,#,区县20202020拓扑检查,年度,-1,-1;批复 "批复" true true false 200 Text 0 0 ,First,#,区县20202020拓扑检查,批复,-1,-1;县类型 "县类型" true true false 50 Text 0 0 ,First,#,区县20202020拓扑检查,县类型,-1,-1;市类型 "市类型" true true false 50 Text 0 0 ,First,#,区县20202020拓扑检查,市类型,-1,-1;省类型 "省类型" true true false 50 Text 0 0 ,First,#,区县20202020拓扑检查,省类型,-1,-1;数量 "数量" true true false 4 Long 0 0 ,First,#,区县20202020拓扑检查,数量,-1,-1;Shape_Length "Shape_Length" false true true 8 Double 0 0 ,First,#,区县20202020拓扑检查,Shape_Length,-1,-1;Shape_Area "Shape_Area" false true true 8 Double 0 0 ,First,#,区县20202020拓扑检查,Shape_Area,-1,-1" #</Process><Process ToolSource="c:\program files (x86)\arcgis\desktop10.5\ArcToolbox\Toolboxes\Data Management Tools.tbx\Dissolve" Date="20210218" Time="000124" Name="" export="">Dissolve 区县20202020拓扑检查要素类 D:\chinadata2017\区划2019更新\区县20202020字段融合.shp 省;省代码;市;市代码;县;县代码;说明;年度;批复;县类型;市类型;省类型;数量 # MULTI_PART DISSOLVE_LINES</Process><Process ToolSource="c:\program files (x86)\arcgis\desktop10.5\ArcToolbox\Toolboxes\Data Management Tools.tbx\CalculateField" Date="20210218" Time="022900" Name="" export="">CalculateField 区县20202020字段融合 市类型 "省直辖县" VB #</Process><Process ToolSource="c:\program files (x86)\arcgis\desktop10.5\ArcToolbox\Toolboxes\Data Management Tools.tbx\CalculateField" Date="20210226" Time="034525" Name="" export="">CalculateField 区县20202020字段融合 统计 1 VB #</Process><Process ToolSource="c:\program files (x86)\arcgis\desktop10.5\ArcToolbox\Toolboxes\Data Management Tools.tbx\CalculateField" Date="20210307" Time="044448" Name="" export="">CalculateField 区县20202020字段融合 公众号 "数读城事" VB #</Process><Process ToolSource="c:\program files (x86)\arcgis\desktop10.5\ArcToolbox\Toolboxes\Data Management Tools.tbx\CalculateField" Date="20210307" Time="044510" Name="" export="">CalculateField 区县20202020字段融合 微博 "数读城事" VB #</Process><Process ToolSource="c:\program files (x86)\arcgis\desktop10.5\ArcToolbox\Toolboxes\Data Management Tools.tbx\CalculateField" Date="20210307" Time="044527" Name="" export="">CalculateField 区县20202020字段融合 搜一搜 "CityDast" VB #</Process><Process ToolSource="c:\program files (x86)\arcgis\desktop10.5\ArcToolbox\Toolboxes\Data Management Tools.tbx\CalculateField" Date="20210307" Time="044550" Name="" export="">CalculateField 区县20202020字段融合 备注 "【行政区划2020】基础数据由青大从某主流网络地图获取。青大，笔名文刀木工，公众号：数据处理与分析（Qing_master）。【数读城事】（CityDast)将数据再次检查错误并参照民政部2020年区划调整进行修改，增加了相关字" VB #</Process><Process ToolSource="c:\program files (x86)\arcgis\desktop10.5\ArcToolbox\Toolboxes\Data Management Tools.tbx\CalculateField" Date="20210307" Time="044654" Name="" export="">CalculateField 区县20202020字段融合 备注2 "段。数据虽然处理的较为细致，但仍可能存在错误，且不具备权威性，谨慎使用。数读菌作为数据整理者，不宣告数据的所有权，但希望任何个人和机构尊重数据整理与处理的劳动。不希望任何公众号私自传播数据" VB #</Process></lineage><itemProps><itemLocation><linkage Sync="TRUE">file://\\MSI\D$\chinadata2017\【数读城事】分享：行政区划2020\县.shp</linkage><protocol Sync="TRUE">Local Area Network</protocol></itemLocation><itemName Sync="TRUE">县</itemName><imsContentType Sync="TRUE">002</imsContentType><itemSize Sync="TRUE">63.781</itemSize><nativeExtBox><westBL Sync="TRUE">73.502355</westBL><eastBL Sync="TRUE">135.095670</eastBL><southBL Sync="TRUE">3.837030</southBL><northBL Sync="TRUE">53.563624</northBL><exTypeCode Sync="TRUE">1</exTypeCode></nativeExtBox></itemProps><copyHistory><copy source="D:\chinadata2017\区划2019更新\区县20202020字段融合" dest="\\MSI\D$\chinadata2017\【数读城事】分享：行政区划2020\区县20202020字段融合" date="20210307" time="04500900"/></copyHistory><coordRef><type Sync="TRUE">Geographic</type><geogcsn Sync="TRUE">GCS_WGS_1984</geogcsn><csUnits Sync="TRUE">Angular Unit: Degree (0.017453)</csUnits><peXml Sync="TRUE">&lt;GeographicCoordinateSystem xsi:type='typens:GeographicCoordinateSystem' xmlns:xsi='http://www.w3.org/2001/XMLSchema-instance' xmlns:xs='http://www.w3.org/2001/XMLSchema' xmlns:typens='http://www.esri.com/schemas/ArcGIS/10.7'&gt;&lt;WKT&gt;GEOGCS[&amp;quot;GCS_WGS_1984&amp;quot;,DATUM[&amp;quot;D_WGS_1984&amp;quot;,SPHEROID[&amp;quot;WGS_1984&amp;quot;,6378137.0,298.257223563]],PRIMEM[&amp;quot;Greenwich&amp;quot;,0.0],UNIT[&amp;quot;Degree&amp;quot;,0.0174532925199433],AUTHORITY[&amp;quot;EPSG&amp;quot;,4326]]&lt;/WKT&gt;&lt;XOrigin&gt;-400&lt;/XOrigin&gt;&lt;YOrigin&gt;-400&lt;/YOrigin&gt;&lt;XYScale&gt;11258999068426.238&lt;/XYScale&gt;&lt;ZOrigin&gt;-100000&lt;/ZOrigin&gt;&lt;ZScale&gt;10000&lt;/ZScale&gt;&lt;MOrigin&gt;-100000&lt;/MOrigin&gt;&lt;MScale&gt;10000&lt;/MScale&gt;&lt;XYTolerance&gt;8.983152841195215e-09&lt;/XYTolerance&gt;&lt;ZTolerance&gt;0.001&lt;/ZTolerance&gt;&lt;MTolerance&gt;0.001&lt;/MTolerance&gt;&lt;HighPrecision&gt;true&lt;/HighPrecision&gt;&lt;LeftLongitude&gt;-180&lt;/LeftLongitude&gt;&lt;WKID&gt;4326&lt;/WKID&gt;&lt;LatestWKID&gt;4326&lt;/LatestWKID&gt;&lt;/GeographicCoordinateSystem&gt;</peXml></coordRef></DataProperties><SyncDate>20210403</SyncDate><SyncTime>21561800</SyncTime><ModDate>20210403</ModDate><ModTime>21561800</ModTime><scaleRange><minScale>150000000</minScale><maxScale>5000</maxScale></scaleRange><ArcGISProfile>ItemDescription</ArcGISProfile></Esri><dataIdInfo><envirDesc Sync="TRUE"> Version 6.2 (Build 9200) ; Esri ArcGIS 10.8.0.12790</envirDesc><dataLang><languageCode value="zho" Sync="TRUE"/><countryCode value="CHN" Sync="TRUE"/></dataLang><idCitation><resTitle Sync="TRUE">县</resTitle><presForm><PresFormCd value="005" Sync="TRUE"/></presForm></idCitation><spatRpType><SpatRepTypCd value="001" Sync="TRUE"/></spatRpType><dataExt><geoEle xmlns=""><GeoBndBox esriExtentType="search"><exTypeCode Sync="TRUE">1</exTypeCode><westBL Sync="TRUE">73.502355</westBL><eastBL Sync="TRUE">135.095670</eastBL><northBL Sync="TRUE">53.563624</northBL><southBL Sync="TRUE">3.837030</southBL></GeoBndBox></geoEle></dataExt><searchKeys><keyword>行政区划，2020，数读城事，数据处理与分析</keyword></searchKeys><idPurp>【行政区划2020】基础数据由青大从某主流网络地图获取。青大，笔名文刀木工，公众号：数据处理与分析（Qing_master）。【数读城事】（CityDast)将数据再次检查错误并参照民政部2020年区划调整进行修改，增加了相关字段。数据虽然处理的较为细致，但仍可能存在错误，且不具备权威性，谨慎使用。数读菌作为数据整理者，不宣告数据的所有权，但希望任何个人和机构尊重数据整理与处理的劳动。不希望任何公众号私自传播数据。</idPurp><idAbs>&lt;DIV STYLE="text-align:Left;"&gt;&lt;DIV&gt;&lt;DIV&gt;&lt;P STYLE="text-align:Justify;"&gt;&lt;SPAN&gt;&lt;SPAN&gt;【行政区划&lt;/SPAN&gt;&lt;/SPAN&gt;&lt;SPAN&gt;&lt;SPAN&gt;2020&lt;/SPAN&gt;&lt;/SPAN&gt;&lt;SPAN&gt;&lt;SPAN&gt;】基础数据由青大从某主流网络地图获取。青大，笔名文刀木工，公众号：数据处理与分析（&lt;/SPAN&gt;&lt;/SPAN&gt;&lt;SPAN&gt;&lt;SPAN&gt;Qing_master&lt;/SPAN&gt;&lt;/SPAN&gt;&lt;SPAN&gt;&lt;SPAN&gt;）。【数读城事】（&lt;/SPAN&gt;&lt;/SPAN&gt;&lt;SPAN&gt;&lt;SPAN&gt;CityDast)&lt;/SPAN&gt;&lt;/SPAN&gt;&lt;SPAN&gt;&lt;SPAN&gt;将数据再次检查错误并参照民政部&lt;/SPAN&gt;&lt;/SPAN&gt;&lt;SPAN&gt;&lt;SPAN&gt;2020&lt;/SPAN&gt;&lt;/SPAN&gt;&lt;SPAN&gt;&lt;SPAN&gt;年区划调整进行修改，增加了相关字段。数据虽然处理的较为细致，但仍可能存在错误，且不具备权威性，谨慎使用。数读菌作为数据整理者，不宣告数据的所有权，但希望任何个人和机构尊重数据整理与处理的劳动。不希望任何公众号私自传播数据。&lt;/SPAN&gt;&lt;/SPAN&gt;&lt;/P&gt;&lt;/DIV&gt;&lt;/DIV&gt;&lt;/DIV&gt;</idAbs><idCredit>数读菌（公众号：数读城事，CityDast）；青大（笔名：文刀木工；公众号：数据处理与分析）</idCredit><resConst><Consts><useLimit>&lt;DIV STYLE="text-align:Left;"&gt;&lt;DIV&gt;&lt;DIV&gt;&lt;P&gt;&lt;SPAN&gt;不保证权威性，谨慎使用。&lt;/SPAN&gt;&lt;/P&gt;&lt;/DIV&gt;&lt;/DIV&gt;&lt;/DIV&gt;</useLimit></Consts></resConst></dataIdInfo><mdLang><languageCode value="zho" Sync="TRUE"/><countryCode value="CHN" Sync="TRUE"/></mdLang><distInfo><distFormat><formatName Sync="TRUE">Shapefile</formatName></distFormat><distTranOps><transSize Sync="TRUE">63.781</transSize></distTranOps></distInfo><mdHrLv><ScopeCd value="005" Sync="TRUE"/></mdHrLv><mdHrLvName Sync="TRUE">dataset</mdHrLvName><refSysInfo><RefSystem><refSysID><identCode code="4326" Sync="TRUE"/><idCodeSpace Sync="TRUE">EPSG</idCodeSpace><idVersion Sync="TRUE">6.14(3.0.1)</idVersion></refSysID></RefSystem></refSysInfo><spatRepInfo><VectSpatRep><geometObjs Name="县"><geoObjTyp><GeoObjTypCd value="002" Sync="TRUE"></GeoObjTypCd></geoObjTyp><geoObjCnt Sync="TRUE">2878</geoObjCnt></geometObjs><topLvl><TopoLevCd value="001" Sync="TRUE"></TopoLevCd></topLvl></VectSpatRep></spatRepInfo><spdoinfo><ptvctinf><esriterm Name="县"><efeatyp Sync="TRUE">Simple</efeatyp><efeageom code="4" Sync="TRUE"></efeageom><esritopo Sync="TRUE">FALSE</esritopo><efeacnt Sync="TRUE">2878</efeacnt><spindex Sync="TRUE">FALSE</spindex><linrefer Sync="TRUE">FALSE</linrefer></esriterm></ptvctinf></spdoinfo><eainfo><detailed Name="县"><enttyp><enttypl Sync="TRUE">县</enttypl><enttypt Sync="TRUE">Feature Class</enttypt><enttypc Sync="TRUE">2878</enttypc></enttyp><attr><attrlabl Sync="TRUE">FID</attrlabl><attalias Sync="TRUE">FID</attalias><attrtype Sync="TRUE">OID</attrtype><attwidth Sync="TRUE">4</attwidth><atprecis Sync="TRUE">0</atprecis><attscale Sync="TRUE">0</attscale><attrdef Sync="TRUE">Internal feature number.</attrdef><attrdefs Sync="TRUE">Esri</attrdefs><attrdomv><udom Sync="TRUE">Sequential unique whole numbers that are automatically generated.</udom></attrdomv></attr><attr><attrlabl Sync="TRUE">Shape</attrlabl><attalias Sync="TRUE">Shape</attalias><attrtype Sync="TRUE">Geometry</attrtype><attwidth Sync="TRUE">0</attwidth><atprecis Sync="TRUE">0</atprecis><attscale Sync="TRUE">0</attscale><attrdef Sync="TRUE">Feature geometry.</attrdef><attrdefs Sync="TRUE">Esri</attrdefs><attrdomv><udom Sync="TRUE">Coordinates defining the features.</udom></attrdomv></attr><attr><attrlabl Sync="TRUE">省</attrlabl><attalias Sync="TRUE">省</attalias><attrtype Sync="TRUE">String</attrtype><attwidth Sync="TRUE">50</attwidth><atprecis Sync="TRUE">0</atprecis><attscale Sync="TRUE">0</attscale></attr><attr><attrlabl Sync="TRUE">省代码</attrlabl><attalias Sync="TRUE">省代码</attalias><attrtype Sync="TRUE">Integer</attrtype><attwidth Sync="TRUE">10</attwidth><atprecis Sync="TRUE">10</atprecis><attscale Sync="TRUE">0</attscale></attr><attr><attrlabl Sync="TRUE">市</attrlabl><attalias Sync="TRUE">市</attalias><attrtype Sync="TRUE">String</attrtype><attwidth Sync="TRUE">50</attwidth><atprecis Sync="TRUE">0</atprecis><attscale Sync="TRUE">0</attscale></attr><attr><attrlabl Sync="TRUE">市代码</attrlabl><attalias Sync="TRUE">市代码</attalias><attrtype Sync="TRUE">Integer</attrtype><attwidth Sync="TRUE">10</attwidth><atprecis Sync="TRUE">10</atprecis><attscale Sync="TRUE">0</attscale></attr><attr><attrlabl Sync="TRUE">县</attrlabl><attalias Sync="TRUE">县</attalias><attrtype Sync="TRUE">String</attrtype><attwidth Sync="TRUE">50</attwidth><atprecis Sync="TRUE">0</atprecis><attscale Sync="TRUE">0</attscale></attr><attr><attrlabl Sync="TRUE">县代码</attrlabl><attalias Sync="TRUE">县代码</attalias><attrtype Sync="TRUE">Integer</attrtype><attwidth Sync="TRUE">10</attwidth><atprecis Sync="TRUE">10</atprecis><attscale Sync="TRUE">0</attscale></attr><attr><attrlabl Sync="TRUE">说明</attrlabl><attalias Sync="TRUE">说明</attalias><attrtype Sync="TRUE">String</attrtype><attwidth Sync="TRUE">254</attwidth><atprecis Sync="TRUE">0</atprecis><attscale Sync="TRUE">0</attscale></attr><attr><attrlabl Sync="TRUE">年度</attrlabl><attalias Sync="TRUE">年度</attalias><attrtype Sync="TRUE">Integer</attrtype><attwidth Sync="TRUE">10</attwidth><atprecis Sync="TRUE">10</atprecis><attscale Sync="TRUE">0</attscale></attr><attr><attrlabl Sync="TRUE">批复</attrlabl><attalias Sync="TRUE">批复</attalias><attrtype Sync="TRUE">String</attrtype><attwidth Sync="TRUE">200</attwidth><atprecis Sync="TRUE">0</atprecis><attscale Sync="TRUE">0</attscale></attr><attr><attrlabl Sync="TRUE">县类型</attrlabl><attalias Sync="TRUE">县类型</attalias><attrtype Sync="TRUE">String</attrtype><attwidth Sync="TRUE">50</attwidth><atprecis Sync="TRUE">0</atprecis><attscale Sync="TRUE">0</attscale></attr><attr><attrlabl Sync="TRUE">市类型</attrlabl><attalias Sync="TRUE">市类型</attalias><attrtype Sync="TRUE">String</attrtype><attwidth Sync="TRUE">50</attwidth><atprecis Sync="TRUE">0</atprecis><attscale Sync="TRUE">0</attscale></attr><attr><attrlabl Sync="TRUE">省类型</attrlabl><attalias Sync="TRUE">省类型</attalias><attrtype Sync="TRUE">String</attrtype><attwidth Sync="TRUE">50</attwidth><atprecis Sync="TRUE">0</atprecis><attscale Sync="TRUE">0</attscale></attr><attr><attrlabl Sync="TRUE">公众号</attrlabl><attalias Sync="TRUE">公众号</attalias><attrtype Sync="TRUE">String</attrtype><attwidth Sync="TRUE">50</attwidth><atprecis Sync="TRUE">0</atprecis><attscale Sync="TRUE">0</attscale></attr><attr><attrlabl Sync="TRUE">搜一搜</attrlabl><attalias Sync="TRUE">搜一搜</attalias><attrtype Sync="TRUE">String</attrtype><attwidth Sync="TRUE">50</attwidth><atprecis Sync="TRUE">0</atprecis><attscale Sync="TRUE">0</attscale></attr><attr><attrlabl Sync="TRUE">微博</attrlabl><attalias Sync="TRUE">微博</attalias><attrtype Sync="TRUE">String</attrtype><attwidth Sync="TRUE">50</attwidth><atprecis Sync="TRUE">0</atprecis><attscale Sync="TRUE">0</attscale></attr><attr><attrlabl Sync="TRUE">备注</attrlabl><attalias Sync="TRUE">备注</attalias><attrtype Sync="TRUE">String</attrtype><attwidth Sync="TRUE">200</attwidth><atprecis Sync="TRUE">0</atprecis><attscale Sync="TRUE">0</attscale></attr><attr><attrlabl Sync="TRUE">备注2</attrlabl><attalias Sync="TRUE">备注2</attalias><attrtype Sync="TRUE">String</attrtype><attwidth Sync="TRUE">200</attwidth><atprecis Sync="TRUE">0</atprecis><attscale Sync="TRUE">0</attscale></attr></detailed></eainfo><mdDateSt Sync="TRUE">20210403</mdDateSt><mdChar><CharSetCd value="004" Sync="TRUE"/></mdChar><Binary><Thumbnail><Data EsriPropertyType="PictureX">/9j/4AAQSkZJRgABAQEBLAEsAAD/2wBDAAMCAgMCAgMDAwMEAwMEBQgFBQQEBQoHBwYIDAoMDAsK
CwsNDhIQDQ4RDgsLEBYQERMUFRUVDA8XGBYUGBIUFRT/2wBDAQMEBAUEBQkFBQkUDQsNFBQUFBQU
FBQUFBQUFBQUFBQUFBQUFBQUFBQUFBQUFBQUFBQUFBQUFBQUFBQUFBQUFBT/wAARCBNfE18DASIA
AhEBAxEB/8QAHwAAAQUBAQEBAQEAAAAAAAAAAAECAwQFBgcICQoL/8QAtRAAAgEDAwIEAwUFBAQA
AAF9AQIDAAQRBRIhMUEGE1FhByJxFDKBkaEII0KxwRVS0fAkM2JyggkKFhcYGRolJicoKSo0NTY3
ODk6Q0RFRkdISUpTVFVWV1hZWmNkZWZnaGlqc3R1dnd4eXqDhIWGh4iJipKTlJWWl5iZmqKjpKWm
p6ipqrKztLW2t7i5usLDxMXGx8jJytLT1NXW19jZ2uHi4+Tl5ufo6erx8vP09fb3+Pn6/8QAHwEA
AwEBAQEBAQEBAQAAAAAAAAECAwQFBgcICQoL/8QAtREAAgECBAQDBAcFBAQAAQJ3AAECAxEEBSEx
BhJBUQdhcRMiMoEIFEKRobHBCSMzUvAVYnLRChYkNOEl8RcYGRomJygpKjU2Nzg5OkNERUZHSElK
U1RVVldYWVpjZGVmZ2hpanN0dXZ3eHl6goOEhYaHiImKkpOUlZaXmJmaoqOkpaanqKmqsrO0tba3
uLm6wsPExcbHyMnK0tPU1dbX2Nna4uPk5ebn6Onq8vP09fb3+Pn6/9oADAMBAAIRAxEAPwD9U6KK
KACiiigAooooAKKKKACiiigAooooAKKKKACiiigAooooAKKKKACiiigAooooAKKKKACiiigAoooo
AKKKKACiiigAooooAKKKKACiiigAooooAKKKKACiiigAooooAKKKKACiiigAooooAKKKKACiiigA
ooooAKKKKACiiigAooooAKKKKACiiigAooooAKKKKACiiigAooooAKKKKACiiigAooooAKKKKACi
iigAooooAKKKKACiiigAooooAKKKKACiiigAooooAKKKKACiiigAooooAKKKKACiiigAooooAKKK
KACiiigAooooAKKKKACiiigAooooAKKKKACiiigAooooAKKKKACiiigAooooAKKKKACiiigAoooo
AKKKKACiiigAooooAKKKKACiiigAooooAKKKKACiiigAooooAKKKKACiiigAooooAKKKKACiiigA
ooooAKKKKACiiigAooooAKKKKACiiigAooooAKKKKACiiigAooooAKKKKACiiigAooooAKKKKACi
iigAooooAKKKKACiiigAooooAKKKKACiiigAooooAKKKKACiiigAooooAKKKKACiiigAooooAKKK
KACiiigAooooAKKKKACiiigAooooAKKKKACiiigAooooAKKKKACiiigAooooAKKKKACiiigAoooo
AKKKKACiiigAooooAKKKKACiiigAooooAKKKKACiiigAooooAKKKKACiiigAooooAKKKKACiiigA
ooooAKKKKACiiigAooooAKKKKACiiigAooooAKKKKACiiigAooooAKKKKACiiigAooooAKKKKACi
iigAooooAKKKKACiiigAooooAKKKKACiiigAooooAKKKKACiiigAooooAKKKKACiiigAooooAKKK
KACiiigAooooAKKKKACiiigAooooAKKKKACiiigAooooAKKKKACiiigAooooAKKKKACiiigAoooo
AKKKKACiiigAooooAKKKKACiiigAooooAKKKKACiiigAooooAKKKKACiiigAooooAKKKKACiiigA
ooooAKKKKACiiigAooooAKKKKACiiigAooooAKKKKACiiigAooooAKKKKACiiigAooooAKKKKACi
iigAooooAKKKKACiiigAooooAKKKKACiiigAooooAKKKKACiiigAooooAKKKKACiiigAooooAKKK
KACiiigAooooAKKKKACiiigAooooAKKKKACiiigAooooAKKKKACiiigAooooAKKKKACiiigAoooo
AKKKKACiiigAooooAKKKKACiiigAooooAKKKKACiiigAooooAKKKKACiiigAooooAKKKKACiiigA
ooooAKKKKACiiigAooooAKKKKACiiigAooooAKKKKACiiigAooooAKKKKACiiigAooooAKKKKACi
iigAooooAKKKKACiiigAooooAKKKKACiiigAooooAKKKKACiiigAooooAKKKKACiiigAooooAKKK
KACiiigAooooAKKKKACiiigAooooAKKKKACiiigAooooAKKKKACiiigAooooAKKKKACiiigAoooo
AKKKKACiiigAooooAKKKKACiiigAooooAKKKKACiiigAooooAKKKKACiiigAooooAKKKKACiiigA
ooooAKKKKACiiigAooooAKKKKACiiigAooooAKKKKACiiigAooooAKKKKACiiigAooooAKKKKACi
iigAooooAKKKKACiiigAooooAKKKKACiiigAooooAKKKKACiiigAooooAKKKKACiiigAooooAKKK
KACiiigAooooAKKKKACiiigAooooAKKKKACiiigAooooAKKKKACiiigAooooAKKKKACiiigAoooo
AKKKKACiiigAooooAKKKKACiiigAooooAKKKKACiiigAooooAKKKKACiiigAooooAKKKKACiiigA
ooooAKKKKACiiigAooooAKKKKACiiigAooooAKKKKACiiigAooooAKKKKACiiigAooooAKKKKACi
iigAooooAKKKKACiiigAooooAKKKKACiiigAooooAKKKKACiiigAooooAKKKKACiiigAooooAKKK
KACiiigAooooAKKKKACiiigAooooAKKKKACiiigAooooAKKKKACiiigAooooAKKKKACiiigAoooo
AKKKKACiiigAooooAKKKKACiiigAooooAKKKKACiiigAooooAKKKKACiiigAooooAKKKKACiiigA
ooooAKKKKACiiigAooooAKKKKACiiigAooooAKKKKACiiigAooooAKKKKACiiigAooooAKKKKACi
iigAooooAKKKKACiiigAooooAKKKKACiiigAooooAKKKKACiiigAooooAKKKKACiiigAooooAKKK
KACiiigAooooAKKKKACiiigAooooAKKKKACiiigAooooAKKKKACiiigAooooAKKKKACiiigAoooo
AKKKKACiiigAooooAKKKKACiiigAooooAKKKKACiiigAooooAKKKKACiiigAooooAKKKKACiiigA
ooooAKKKKACiiigAooooAKKKKACiiigAooooAKKKKACiiigAooooAKKKKACiiigAooooAKKKKACi
iigAooooAKKKKACiiigAooooAKKKKACiiigAooooAKKKKACiiigAooooAKKKKACiiigAooooAKKK
KACiiigAooooAKKKKACiiigAooooAKKKKACiiigAooooAKKKKACiiigAooooAKKKKACiiigAoooo
AKKKKACiiigAooooAKKKKACiiigAooooAKKKKACiiigAooooAKKKKACiiigAooooAKKKKACiiigA
ooooAKKKKACiiigAooooAKKKKACiiigAooooAKKKKACiiigAooooAKKKKACiiigAooooAKKKKACi
iigAooooAKKKKACiiigAooooAKKKKACiiigAooooAKKKKACiiigAooooAKKKKACiiigAooooAKKK
KACiiigAooooAKKKKACiiigAooooAKKKKACiiigAooooAKKKKACiiigAooooAKKKKACiiigAoooo
AKKKKACiiigAooooAKKKKACiiigAooooAKKKKACiiigAooooAKKKKACiiigAooooAKKKKACiiigA
ooooAKKKKACiiigAooooAKKKKACiiigAooooAKKKKACiiigAooooAKKKKACiiigAooooAKKKKACi
iigAooooAKKKKACiiigAooooAKKKKACiiigAooooAKKKKAOf8bfELwr8NdKi1Pxd4l0fwrps0wto
7zW7+KzheUqzCMPIygsVRztznCk9jXFf8NY/BD/osnw//wDCosf/AI7X5q/tKfD23/ap/wCCtw+F
/jPVNQh8Nx2UWn2z6X5MNxbQR6Q2oBEdo2BzcSSMS6scSEAgBcfQH/DlT4If9DT8QP8AwY2P/wAh
0AfVX/DWPwQ/6LJ8P/8AwqLH/wCO0f8ADWPwQ/6LJ8P/APwqLH/47Xyr/wAOVPgh/wBDT8QP/BjY
/wDyHR/w5U+CH/Q0/ED/AMGNj/8AIdAH1V/w1j8EP+iyfD//AMKix/8AjtH/AA1j8EP+iyfD/wD8
Kix/+O18q/8ADlT4If8AQ0/ED/wY2P8A8h0f8OVPgh/0NPxA/wDBjY//ACHQB9Vf8NY/BD/osnw/
/wDCosf/AI7R/wANY/BD/osnw/8A/Cosf/jtfKv/AA5U+CH/AENPxA/8GNj/APIdH/DlT4If9DT8
QP8AwY2P/wAh0AfVX/DWPwQ/6LJ8P/8AwqLH/wCO0f8ADWPwQ/6LJ8P/APwqLH/47Xyr/wAOVPgh
/wBDT8QP/BjY/wDyHR/w5U+CH/Q0/ED/AMGNj/8AIdAH1V/w1j8EP+iyfD//AMKix/8AjtH/AA1j
8EP+iyfD/wD8Kix/+O18q/8ADlT4If8AQ0/ED/wY2P8A8h0f8OVPgh/0NPxA/wDBjY//ACHQB9Vf
8NY/BD/osnw//wDCosf/AI7R/wANY/BD/osnw/8A/Cosf/jtfKv/AA5U+CH/AENPxA/8GNj/APId
H/DlT4If9DT8QP8AwY2P/wAh0AfVX/DWPwQ/6LJ8P/8AwqLH/wCO0f8ADWPwQ/6LJ8P/APwqLH/4
7Xyr/wAOVPgh/wBDT8QP/BjY/wDyHR/w5U+CH/Q0/ED/AMGNj/8AIdAH1V/w1j8EP+iyfD//AMKi
x/8AjtH/AA1j8EP+iyfD/wD8Kix/+O18q/8ADlT4If8AQ0/ED/wY2P8A8h0f8OVPgh/0NPxA/wDB
jY//ACHQB9Vf8NY/BD/osnw//wDCosf/AI7R/wANY/BD/osnw/8A/Cosf/jtfKv/AA5U+CH/AENP
xA/8GNj/APIdH/DlT4If9DT8QP8AwY2P/wAh0AfVX/DWPwQ/6LJ8P/8AwqLH/wCO0f8ADWPwQ/6L
J8P/APwqLH/47Xyr/wAOVPgh/wBDT8QP/BjY/wDyHR/w5U+CH/Q0/ED/AMGNj/8AIdAH1V/w1j8E
P+iyfD//AMKix/8AjtH/AA1j8EP+iyfD/wD8Kix/+O18q/8ADlT4If8AQ0/ED/wY2P8A8h0f8OVP
gh/0NPxA/wDBjY//ACHQB9Vf8NY/BD/osnw//wDCosf/AI7R/wANY/BD/osnw/8A/Cosf/jtfKv/
AA5U+CH/AENPxA/8GNj/APIdH/DlT4If9DT8QP8AwY2P/wAh0AfVX/DWPwQ/6LJ8P/8AwqLH/wCO
0f8ADWPwQ/6LJ8P/APwqLH/47Xyr/wAOVPgh/wBDT8QP/BjY/wDyHR/w5U+CH/Q0/ED/AMGNj/8A
IdAH1V/w1j8EP+iyfD//AMKix/8AjtH/AA1j8EP+iyfD/wD8Kix/+O18q/8ADlT4If8AQ0/ED/wY
2P8A8h0f8OVPgh/0NPxA/wDBjY//ACHQB9Vf8NY/BD/osnw//wDCosf/AI7R/wANY/BD/osnw/8A
/Cosf/jtfKv/AA5U+CH/AENPxA/8GNj/APIdH/DlT4If9DT8QP8AwY2P/wAh0AfVX/DWPwQ/6LJ8
P/8AwqLH/wCO0f8ADWPwQ/6LJ8P/APwqLH/47Xyr/wAOVPgh/wBDT8QP/BjY/wDyHR/w5U+CH/Q0
/ED/AMGNj/8AIdAH1V/w1j8EP+iyfD//AMKix/8AjtH/AA1j8EP+iyfD/wD8Kix/+O18q/8ADlT4
If8AQ0/ED/wY2P8A8h0f8OVPgh/0NPxA/wDBjY//ACHQB9Vf8NY/BD/osnw//wDCosf/AI7R/wAN
Y/BD/osnw/8A/Cosf/jtfKv/AA5U+CH/AENPxA/8GNj/APIdH/DlT4If9DT8QP8AwY2P/wAh0AfV
X/DWPwQ/6LJ8P/8AwqLH/wCO0f8ADWPwQ/6LJ8P/APwqLH/47Xyr/wAOVPgh/wBDT8QP/BjY/wDy
HR/w5U+CH/Q0/ED/AMGNj/8AIdAH1V/w1j8EP+iyfD//AMKix/8AjtH/AA1j8EP+iyfD/wD8Kix/
+O18q/8ADlT4If8AQ0/ED/wY2P8A8h0f8OVPgh/0NPxA/wDBjY//ACHQB9Vf8NY/BD/osnw//wDC
osf/AI7R/wANY/BD/osnw/8A/Cosf/jtfKv/AA5U+CH/AENPxA/8GNj/APIdH/DlT4If9DT8QP8A
wY2P/wAh0AfVX/DWPwQ/6LJ8P/8AwqLH/wCO0f8ADWPwQ/6LJ8P/APwqLH/47Xyr/wAOVPgh/wBD
T8QP/BjY/wDyHR/w5U+CH/Q0/ED/AMGNj/8AIdAH1V/w1j8EP+iyfD//AMKix/8AjtH/AA1j8EP+
iyfD/wD8Kix/+O18q/8ADlT4If8AQ0/ED/wY2P8A8h0f8OVPgh/0NPxA/wDBjY//ACHQB9Vf8NY/
BD/osnw//wDCosf/AI7R/wANY/BD/osnw/8A/Cosf/jtfKv/AA5U+CH/AENPxA/8GNj/APIdH/Dl
T4If9DT8QP8AwY2P/wAh0AfVX/DWPwQ/6LJ8P/8AwqLH/wCO0f8ADWPwQ/6LJ8P/APwqLH/47Xyr
/wAOVPgh/wBDT8QP/BjY/wDyHR/w5U+CH/Q0/ED/AMGNj/8AIdAH1V/w1j8EP+iyfD//AMKix/8A
jtH/AA1j8EP+iyfD/wD8Kix/+O18q/8ADlT4If8AQ0/ED/wY2P8A8h0f8OVPgh/0NPxA/wDBjY//
ACHQB9Vf8NY/BD/osnw//wDCosf/AI7R/wANY/BD/osnw/8A/Cosf/jtfKv/AA5U+CH/AENPxA/8
GNj/APIdH/DlT4If9DT8QP8AwY2P/wAh0AfVX/DWPwQ/6LJ8P/8AwqLH/wCO0f8ADWPwQ/6LJ8P/
APwqLH/47Xyr/wAOVPgh/wBDT8QP/BjY/wDyHR/w5U+CH/Q0/ED/AMGNj/8AIdAH1V/w1j8EP+iy
fD//AMKix/8AjtH/AA1j8EP+iyfD/wD8Kix/+O18q/8ADlT4If8AQ0/ED/wY2P8A8h0f8OVPgh/0
NPxA/wDBjY//ACHQB9Vf8NY/BD/osnw//wDCosf/AI7R/wANY/BD/osnw/8A/Cosf/jtfKv/AA5U
+CH/AENPxA/8GNj/APIdH/DlT4If9DT8QP8AwY2P/wAh0AfVX/DWPwQ/6LJ8P/8AwqLH/wCO0f8A
DWPwQ/6LJ8P/APwqLH/47Xyr/wAOVPgh/wBDT8QP/BjY/wDyHR/w5U+CH/Q0/ED/AMGNj/8AIdAH
1V/w1j8EP+iyfD//AMKix/8AjtH/AA1j8EP+iyfD/wD8Kix/+O18q/8ADlT4If8AQ0/ED/wY2P8A
8h0f8OVPgh/0NPxA/wDBjY//ACHQB9Vf8NY/BD/osnw//wDCosf/AI7R/wANY/BD/osnw/8A/Cos
f/jtfKv/AA5U+CH/AENPxA/8GNj/APIdH/DlT4If9DT8QP8AwY2P/wAh0AfVX/DWPwQ/6LJ8P/8A
wqLH/wCO0f8ADWPwQ/6LJ8P/APwqLH/47Xyr/wAOVPgh/wBDT8QP/BjY/wDyHR/w5U+CH/Q0/ED/
AMGNj/8AIdAH1V/w1j8EP+iyfD//AMKix/8AjtH/AA1j8EP+iyfD/wD8Kix/+O18q/8ADlT4If8A
Q0/ED/wY2P8A8h0f8OVPgh/0NPxA/wDBjY//ACHQB9Vf8NY/BD/osnw//wDCosf/AI7R/wANY/BD
/osnw/8A/Cosf/jtfKv/AA5U+CH/AENPxA/8GNj/APIdH/DlT4If9DT8QP8AwY2P/wAh0AfVX/DW
PwQ/6LJ8P/8AwqLH/wCO0f8ADWPwQ/6LJ8P/APwqLH/47Xyr/wAOVPgh/wBDT8QP/BjY/wDyHR/w
5U+CH/Q0/ED/AMGNj/8AIdAH1V/w1j8EP+iyfD//AMKix/8AjtH/AA1j8EP+iyfD/wD8Kix/+O18
q/8ADlT4If8AQ0/ED/wY2P8A8h0f8OVPgh/0NPxA/wDBjY//ACHQB9Vf8NY/BD/osnw//wDCosf/
AI7R/wANY/BD/osnw/8A/Cosf/jtfKv/AA5U+CH/AENPxA/8GNj/APIdH/DlT4If9DT8QP8AwY2P
/wAh0AfVX/DWPwQ/6LJ8P/8AwqLH/wCO0f8ADWPwQ/6LJ8P/APwqLH/47Xyr/wAOVPgh/wBDT8QP
/BjY/wDyHR/w5U+CH/Q0/ED/AMGNj/8AIdAH1V/w1j8EP+iyfD//AMKix/8AjtH/AA1j8EP+iyfD
/wD8Kix/+O18q/8ADlT4If8AQ0/ED/wY2P8A8h0f8OVPgh/0NPxA/wDBjY//ACHQB9Vf8NY/BD/o
snw//wDCosf/AI7R/wANY/BD/osnw/8A/Cosf/jtfKv/AA5U+CH/AENPxA/8GNj/APIdH/DlT4If
9DT8QP8AwY2P/wAh0AfVX/DWPwQ/6LJ8P/8AwqLH/wCO0f8ADWPwQ/6LJ8P/APwqLH/47Xyr/wAO
VPgh/wBDT8QP/BjY/wDyHR/w5U+CH/Q0/ED/AMGNj/8AIdAH1V/w1j8EP+iyfD//AMKix/8AjtH/
AA1j8EP+iyfD/wD8Kix/+O18q/8ADlT4If8AQ0/ED/wY2P8A8h0f8OVPgh/0NPxA/wDBjY//ACHQ
B9Vf8NY/BD/osnw//wDCosf/AI7R/wANY/BD/osnw/8A/Cosf/jtfKv/AA5U+CH/AENPxA/8GNj/
APIdH/DlT4If9DT8QP8AwY2P/wAh0AfVX/DWPwQ/6LJ8P/8AwqLH/wCO0f8ADWPwQ/6LJ8P/APwq
LH/47Xyr/wAOVPgh/wBDT8QP/BjY/wDyHR/w5U+CH/Q0/ED/AMGNj/8AIdAH1V/w1j8EP+iyfD//
AMKix/8AjtH/AA1j8EP+iyfD/wD8Kix/+O18q/8ADlT4If8AQ0/ED/wY2P8A8h0f8OVPgh/0NPxA
/wDBjY//ACHQB9Vf8NY/BD/osnw//wDCosf/AI7R/wANY/BD/osnw/8A/Cosf/jtfKv/AA5U+CH/
AENPxA/8GNj/APIdH/DlT4If9DT8QP8AwY2P/wAh0AfVX/DWPwQ/6LJ8P/8AwqLH/wCO0f8ADWPw
Q/6LJ8P/APwqLH/47Xyr/wAOVPgh/wBDT8QP/BjY/wDyHR/w5U+CH/Q0/ED/AMGNj/8AIdAH1V/w
1j8EP+iyfD//AMKix/8AjtH/AA1j8EP+iyfD/wD8Kix/+O18q/8ADlT4If8AQ0/ED/wY2P8A8h0f
8OVPgh/0NPxA/wDBjY//ACHQB9Vf8NY/BD/osnw//wDCosf/AI7R/wANY/BD/osnw/8A/Cosf/jt
fKv/AA5U+CH/AENPxA/8GNj/APIdH/DlT4If9DT8QP8AwY2P/wAh0AfVX/DWPwQ/6LJ8P/8AwqLH
/wCO0f8ADWPwQ/6LJ8P/APwqLH/47Xyr/wAOVPgh/wBDT8QP/BjY/wDyHR/w5U+CH/Q0/ED/AMGN
j/8AIdAH1V/w1j8EP+iyfD//AMKix/8AjtH/AA1j8EP+iyfD/wD8Kix/+O18q/8ADlT4If8AQ0/E
D/wY2P8A8h0f8OVPgh/0NPxA/wDBjY//ACHQB9Vf8NY/BD/osnw//wDCosf/AI7R/wANY/BD/osn
w/8A/Cosf/jtfKv/AA5U+CH/AENPxA/8GNj/APIdH/DlT4If9DT8QP8AwY2P/wAh0AfVX/DWPwQ/
6LJ8P/8AwqLH/wCO0f8ADWPwQ/6LJ8P/APwqLH/47Xyr/wAOVPgh/wBDT8QP/BjY/wDyHR/w5U+C
H/Q0/ED/AMGNj/8AIdAH1V/w1j8EP+iyfD//AMKix/8AjtH/AA1j8EP+iyfD/wD8Kix/+O18q/8A
DlT4If8AQ0/ED/wY2P8A8h0f8OVPgh/0NPxA/wDBjY//ACHQB9Vf8NY/BD/osnw//wDCosf/AI7R
/wANY/BD/osnw/8A/Cosf/jtfKv/AA5U+CH/AENPxA/8GNj/APIdH/DlT4If9DT8QP8AwY2P/wAh
0AfVX/DWPwQ/6LJ8P/8AwqLH/wCO0f8ADWPwQ/6LJ8P/APwqLH/47Xyr/wAOVPgh/wBDT8QP/BjY
/wDyHR/w5U+CH/Q0/ED/AMGNj/8AIdAH1V/w1j8EP+iyfD//AMKix/8AjtH/AA1j8EP+iyfD/wD8
Kix/+O18q/8ADlT4If8AQ0/ED/wY2P8A8h0f8OVPgh/0NPxA/wDBjY//ACHQB9Vf8NY/BD/osnw/
/wDCosf/AI7R/wANY/BD/osnw/8A/Cosf/jtfKv/AA5U+CH/AENPxA/8GNj/APIdH/DlT4If9DT8
QP8AwY2P/wAh0AfVX/DWPwQ/6LJ8P/8AwqLH/wCO0f8ADWPwQ/6LJ8P/APwqLH/47Xyr/wAOVPgh
/wBDT8QP/BjY/wDyHR/w5U+CH/Q0/ED/AMGNj/8AIdAH1V/w1j8EP+iyfD//AMKix/8AjtH/AA1j
8EP+iyfD/wD8Kix/+O18q/8ADlT4If8AQ0/ED/wY2P8A8h0f8OVPgh/0NPxA/wDBjY//ACHQB9Vf
8NY/BD/osnw//wDCosf/AI7R/wANY/BD/osnw/8A/Cosf/jtfKv/AA5U+CH/AENPxA/8GNj/APId
H/DlT4If9DT8QP8AwY2P/wAh0AfVX/DWPwQ/6LJ8P/8AwqLH/wCO0f8ADWPwQ/6LJ8P/APwqLH/4
7Xyr/wAOVPgh/wBDT8QP/BjY/wDyHR/w5U+CH/Q0/ED/AMGNj/8AIdAH1V/w1j8EP+iyfD//AMKi
x/8AjtH/AA1j8EP+iyfD/wD8Kix/+O18q/8ADlT4If8AQ0/ED/wY2P8A8h0f8OVPgh/0NPxA/wDB
jY//ACHQB9Vf8NY/BD/osnw//wDCosf/AI7R/wANY/BD/osnw/8A/Cosf/jtfKv/AA5U+CH/AENP
xA/8GNj/APIdH/DlT4If9DT8QP8AwY2P/wAh0AfVX/DWPwQ/6LJ8P/8AwqLH/wCO0f8ADWPwQ/6L
J8P/APwqLH/47Xyr/wAOVPgh/wBDT8QP/BjY/wDyHR/w5U+CH/Q0/ED/AMGNj/8AIdAH1V/w1j8E
P+iyfD//AMKix/8AjtH/AA1j8EP+iyfD/wD8Kix/+O18q/8ADlT4If8AQ0/ED/wY2P8A8h0f8OVP
gh/0NPxA/wDBjY//ACHQB9Vf8NY/BD/osnw//wDCosf/AI7R/wANY/BD/osnw/8A/Cosf/jtfKv/
AA5U+CH/AENPxA/8GNj/APIdH/DlT4If9DT8QP8AwY2P/wAh0AfVX/DWPwQ/6LJ8P/8AwqLH/wCO
0f8ADWPwQ/6LJ8P/APwqLH/47Xyr/wAOVPgh/wBDT8QP/BjY/wDyHR/w5U+CH/Q0/ED/AMGNj/8A
IdAH1V/w1j8EP+iyfD//AMKix/8AjtH/AA1j8EP+iyfD/wD8Kix/+O18q/8ADlT4If8AQ0/ED/wY
2P8A8h0f8OVPgh/0NPxA/wDBjY//ACHQB9Vf8NY/BD/osnw//wDCosf/AI7R/wANY/BD/osnw/8A
/Cosf/jtfKv/AA5U+CH/AENPxA/8GNj/APIdH/DlT4If9DT8QP8AwY2P/wAh0AfVX/DWPwQ/6LJ8
P/8AwqLH/wCO0f8ADWPwQ/6LJ8P/APwqLH/47Xyr/wAOVPgh/wBDT8QP/BjY/wDyHR/w5U+CH/Q0
/ED/AMGNj/8AIdAH1V/w1j8EP+iyfD//AMKix/8AjtH/AA1j8EP+iyfD/wD8Kix/+O18q/8ADlT4
If8AQ0/ED/wY2P8A8h0f8OVPgh/0NPxA/wDBjY//ACHQB9Vf8NY/BD/osnw//wDCosf/AI7R/wAN
Y/BD/osnw/8A/Cosf/jtfKv/AA5U+CH/AENPxA/8GNj/APIdH/DlT4If9DT8QP8AwY2P/wAh0AfV
X/DWPwQ/6LJ8P/8AwqLH/wCO0f8ADWPwQ/6LJ8P/APwqLH/47Xyr/wAOVPgh/wBDT8QP/BjY/wDy
HR/w5U+CH/Q0/ED/AMGNj/8AIdAH1V/w1j8EP+iyfD//AMKix/8AjtH/AA1j8EP+iyfD/wD8Kix/
+O18q/8ADlT4If8AQ0/ED/wY2P8A8h0f8OVPgh/0NPxA/wDBjY//ACHQB9Vf8NY/BD/osnw//wDC
osf/AI7R/wANY/BD/osnw/8A/Cosf/jtfKv/AA5U+CH/AENPxA/8GNj/APIdH/DlT4If9DT8QP8A
wY2P/wAh0AfVX/DWPwQ/6LJ8P/8AwqLH/wCO0f8ADWPwQ/6LJ8P/APwqLH/47Xyr/wAOVPgh/wBD
T8QP/BjY/wDyHR/w5U+CH/Q0/ED/AMGNj/8AIdAH1V/w1j8EP+iyfD//AMKix/8AjtH/AA1j8EP+
iyfD/wD8Kix/+O18q/8ADlT4If8AQ0/ED/wY2P8A8h0f8OVPgh/0NPxA/wDBjY//ACHQB9Vf8NY/
BD/osnw//wDCosf/AI7R/wANY/BD/osnw/8A/Cosf/jtfKv/AA5U+CH/AENPxA/8GNj/APIdH/Dl
T4If9DT8QP8AwY2P/wAh0AfVX/DWPwQ/6LJ8P/8AwqLH/wCO0f8ADWPwQ/6LJ8P/APwqLH/47Xyr
/wAOVPgh/wBDT8QP/BjY/wDyHR/w5U+CH/Q0/ED/AMGNj/8AIdAH1V/w1j8EP+iyfD//AMKix/8A
jtH/AA1j8EP+iyfD/wD8Kix/+O18q/8ADlT4If8AQ0/ED/wY2P8A8h0f8OVPgh/0NPxA/wDBjY//
ACHQB9Vf8NY/BD/osnw//wDCosf/AI7R/wANY/BD/osnw/8A/Cosf/jtfKv/AA5U+CH/AENPxA/8
GNj/APIdH/DlT4If9DT8QP8AwY2P/wAh0AfVX/DWPwQ/6LJ8P/8AwqLH/wCO0f8ADWPwQ/6LJ8P/
APwqLH/47Xyr/wAOVPgh/wBDT8QP/BjY/wDyHR/w5U+CH/Q0/ED/AMGNj/8AIdAH1V/w1j8EP+iy
fD//AMKix/8AjtH/AA1j8EP+iyfD/wD8Kix/+O18q/8ADlT4If8AQ0/ED/wY2P8A8h0f8OVPgh/0
NPxA/wDBjY//ACHQB9Vf8NY/BD/osnw//wDCosf/AI7R/wANY/BD/osnw/8A/Cosf/jtfKv/AA5U
+CH/AENPxA/8GNj/APIdH/DlT4If9DT8QP8AwY2P/wAh0AfVX/DWPwQ/6LJ8P/8AwqLH/wCO0f8A
DWPwQ/6LJ8P/APwqLH/47Xyr/wAOVPgh/wBDT8QP/BjY/wDyHR/w5U+CH/Q0/ED/AMGNj/8AIdAH
1V/w1j8EP+iyfD//AMKix/8AjtH/AA1j8EP+iyfD/wD8Kix/+O18q/8ADlT4If8AQ0/ED/wY2P8A
8h0f8OVPgh/0NPxA/wDBjY//ACHQB9Vf8NY/BD/osnw//wDCosf/AI7R/wANY/BD/osnw/8A/Cos
f/jtfKv/AA5U+CH/AENPxA/8GNj/APIdH/DlT4If9DT8QP8AwY2P/wAh0AfVX/DWPwQ/6LJ8P/8A
wqLH/wCO0f8ADWPwQ/6LJ8P/APwqLH/47Xyr/wAOVPgh/wBDT8QP/BjY/wDyHR/w5U+CH/Q0/ED/
AMGNj/8AIdAH1V/w1j8EP+iyfD//AMKix/8AjtH/AA1j8EP+iyfD/wD8Kix/+O18q/8ADlT4If8A
Q0/ED/wY2P8A8h0f8OVPgh/0NPxA/wDBjY//ACHQB9Vf8NY/BD/osnw//wDCosf/AI7R/wANY/BD
/osnw/8A/Cosf/jtfKv/AA5U+CH/AENPxA/8GNj/APIdH/DlT4If9DT8QP8AwY2P/wAh0AfVX/DW
PwQ/6LJ8P/8AwqLH/wCO0f8ADWPwQ/6LJ8P/APwqLH/47Xyr/wAOVPgh/wBDT8QP/BjY/wDyHR/w
5U+CH/Q0/ED/AMGNj/8AIdAH1V/w1j8EP+iyfD//AMKix/8AjtH/AA1j8EP+iyfD/wD8Kix/+O18
q/8ADlT4If8AQ0/ED/wY2P8A8h0f8OVPgh/0NPxA/wDBjY//ACHQB9Vf8NY/BD/osnw//wDCosf/
AI7R/wANY/BD/osnw/8A/Cosf/jtfKv/AA5U+CH/AENPxA/8GNj/APIdH/DlT4If9DT8QP8AwY2P
/wAh0AfVX/DWPwQ/6LJ8P/8AwqLH/wCO0f8ADWPwQ/6LJ8P/APwqLH/47Xyr/wAOVPgh/wBDT8QP
/BjY/wDyHR/w5U+CH/Q0/ED/AMGNj/8AIdAH1V/w1j8EP+iyfD//AMKix/8AjtH/AA1j8EP+iyfD
/wD8Kix/+O18q/8ADlT4If8AQ0/ED/wY2P8A8h0f8OVPgh/0NPxA/wDBjY//ACHQB9Vf8NY/BD/o
snw//wDCosf/AI7R/wANY/BD/osnw/8A/Cosf/jtfKv/AA5U+CH/AENPxA/8GNj/APIdH/DlT4If
9DT8QP8AwY2P/wAh0AfVX/DWPwQ/6LJ8P/8AwqLH/wCO0f8ADWPwQ/6LJ8P/APwqLH/47Xyr/wAO
VPgh/wBDT8QP/BjY/wDyHR/w5U+CH/Q0/ED/AMGNj/8AIdAH1V/w1j8EP+iyfD//AMKix/8AjtH/
AA1j8EP+iyfD/wD8Kix/+O18q/8ADlT4If8AQ0/ED/wY2P8A8h0f8OVPgh/0NPxA/wDBjY//ACHQ
B9Vf8NY/BD/osnw//wDCosf/AI7R/wANY/BD/osnw/8A/Cosf/jtfKv/AA5U+CH/AENPxA/8GNj/
APIdH/DlT4If9DT8QP8AwY2P/wAh0AfVX/DWPwQ/6LJ8P/8AwqLH/wCO0f8ADWPwQ/6LJ8P/APwq
LH/47Xyr/wAOVPgh/wBDT8QP/BjY/wDyHR/w5U+CH/Q0/ED/AMGNj/8AIdAH1V/w1j8EP+iyfD//
AMKix/8AjtH/AA1j8EP+iyfD/wD8Kix/+O18q/8ADlT4If8AQ0/ED/wY2P8A8h0f8OVPgh/0NPxA
/wDBjY//ACHQB9Vf8NY/BD/osnw//wDCosf/AI7R/wANY/BD/osnw/8A/Cosf/jtfKv/AA5U+CH/
AENPxA/8GNj/APIdH/DlT4If9DT8QP8AwY2P/wAh0AfVX/DWPwQ/6LJ8P/8AwqLH/wCO0f8ADWPw
Q/6LJ8P/APwqLH/47Xyr/wAOVPgh/wBDT8QP/BjY/wDyHR/w5U+CH/Q0/ED/AMGNj/8AIdAH1V/w
1j8EP+iyfD//AMKix/8AjtH/AA1j8EP+iyfD/wD8Kix/+O18q/8ADlT4If8AQ0/ED/wY2P8A8h0f
8OVPgh/0NPxA/wDBjY//ACHQB9Vf8NY/BD/osnw//wDCosf/AI7R/wANY/BD/osnw/8A/Cosf/jt
fKv/AA5U+CH/AENPxA/8GNj/APIdH/DlT4If9DT8QP8AwY2P/wAh0AfVX/DWPwQ/6LJ8P/8AwqLH
/wCO0f8ADWPwQ/6LJ8P/APwqLH/47Xyr/wAOVPgh/wBDT8QP/BjY/wDyHR/w5U+CH/Q0/ED/AMGN
j/8AIdAH1V/w1j8EP+iyfD//AMKix/8AjtH/AA1j8EP+iyfD/wD8Kix/+O18q/8ADlT4If8AQ0/E
D/wY2P8A8h0f8OVPgh/0NPxA/wDBjY//ACHQB9Vf8NY/BD/osnw//wDCosf/AI7R/wANY/BD/osn
w/8A/Cosf/jtfKv/AA5U+CH/AENPxA/8GNj/APIdH/DlT4If9DT8QP8AwY2P/wAh0AfVX/DWPwQ/
6LJ8P/8AwqLH/wCO0f8ADWPwQ/6LJ8P/APwqLH/47Xyr/wAOVPgh/wBDT8QP/BjY/wDyHR/w5U+C
H/Q0/ED/AMGNj/8AIdAH1V/w1j8EP+iyfD//AMKix/8AjtH/AA1j8EP+iyfD/wD8Kix/+O18q/8A
DlT4If8AQ0/ED/wY2P8A8h0f8OVPgh/0NPxA/wDBjY//ACHQB9Vf8NY/BD/osnw//wDCosf/AI7R
/wANY/BD/osnw/8A/Cosf/jtfKv/AA5U+CH/AENPxA/8GNj/APIdH/DlT4If9DT8QP8AwY2P/wAh
0AfVX/DWPwQ/6LJ8P/8AwqLH/wCO0f8ADWPwQ/6LJ8P/APwqLH/47Xyr/wAOVPgh/wBDT8QP/BjY
/wDyHR/w5U+CH/Q0/ED/AMGNj/8AIdAH1V/w1j8EP+iyfD//AMKix/8AjtH/AA1j8EP+iyfD/wD8
Kix/+O18q/8ADlT4If8AQ0/ED/wY2P8A8h0f8OVPgh/0NPxA/wDBjY//ACHQB9Vf8NY/BD/osnw/
/wDCosf/AI7R/wANY/BD/osnw/8A/Cosf/jtfKv/AA5U+CH/AENPxA/8GNj/APIdH/DlT4If9DT8
QP8AwY2P/wAh0AfVX/DWPwQ/6LJ8P/8AwqLH/wCO0f8ADWPwQ/6LJ8P/APwqLH/47Xyr/wAOVPgh
/wBDT8QP/BjY/wDyHR/w5U+CH/Q0/ED/AMGNj/8AIdAH1V/w1j8EP+iyfD//AMKix/8AjtH/AA1j
8EP+iyfD/wD8Kix/+O18q/8ADlT4If8AQ0/ED/wY2P8A8h0f8OVPgh/0NPxA/wDBjY//ACHQB9Vf
8NY/BD/osnw//wDCosf/AI7R/wANY/BD/osnw/8A/Cosf/jtfKv/AA5U+CH/AENPxA/8GNj/APId
H/DlT4If9DT8QP8AwY2P/wAh0AfVX/DWPwQ/6LJ8P/8AwqLH/wCO0f8ADWPwQ/6LJ8P/APwqLH/4
7Xyr/wAOVPgh/wBDT8QP/BjY/wDyHR/w5U+CH/Q0/ED/AMGNj/8AIdAH1V/w1j8EP+iyfD//AMKi
x/8AjtH/AA1j8EP+iyfD/wD8Kix/+O18q/8ADlT4If8AQ0/ED/wY2P8A8h0f8OVPgh/0NPxA/wDB
jY//ACHQB9Vf8NY/BD/osnw//wDCosf/AI7R/wANY/BD/osnw/8A/Cosf/jtfKv/AA5U+CH/AENP
xA/8GNj/APIdH/DlT4If9DT8QP8AwY2P/wAh0AfVX/DWPwQ/6LJ8P/8AwqLH/wCO0f8ADWPwQ/6L
J8P/APwqLH/47Xyr/wAOVPgh/wBDT8QP/BjY/wDyHR/w5U+CH/Q0/ED/AMGNj/8AIdAH1V/w1j8E
P+iyfD//AMKix/8AjtH/AA1j8EP+iyfD/wD8Kix/+O18q/8ADlT4If8AQ0/ED/wY2P8A8h0f8OVP
gh/0NPxA/wDBjY//ACHQB9Vf8NY/BD/osnw//wDCosf/AI7R/wANY/BD/osnw/8A/Cosf/jtfKv/
AA5U+CH/AENPxA/8GNj/APIdH/DlT4If9DT8QP8AwY2P/wAh0AfVX/DWPwQ/6LJ8P/8AwqLH/wCO
0f8ADWPwQ/6LJ8P/APwqLH/47Xyr/wAOVPgh/wBDT8QP/BjY/wDyHR/w5U+CH/Q0/ED/AMGNj/8A
IdAH1V/w1j8EP+iyfD//AMKix/8AjtH/AA1j8EP+iyfD/wD8Kix/+O18q/8ADlT4If8AQ0/ED/wY
2P8A8h0f8OVPgh/0NPxA/wDBjY//ACHQB9Vf8NY/BD/osnw//wDCosf/AI7R/wANY/BD/osnw/8A
/Cosf/jtfKv/AA5U+CH/AENPxA/8GNj/APIdH/DlT4If9DT8QP8AwY2P/wAh0AfVX/DWPwQ/6LJ8
P/8AwqLH/wCO0f8ADWPwQ/6LJ8P/APwqLH/47Xyr/wAOVPgh/wBDT8QP/BjY/wDyHR/w5U+CH/Q0
/ED/AMGNj/8AIdAH1V/w1j8EP+iyfD//AMKix/8AjtH/AA1j8EP+iyfD/wD8Kix/+O18q/8ADlT4
If8AQ0/ED/wY2P8A8h0f8OVPgh/0NPxA/wDBjY//ACHQB9Vf8NY/BD/osnw//wDCosf/AI7R/wAN
Y/BD/osnw/8A/Cosf/jtfKv/AA5U+CH/AENPxA/8GNj/APIdH/DlT4If9DT8QP8AwY2P/wAh0AfV
X/DWPwQ/6LJ8P/8AwqLH/wCO0f8ADWPwQ/6LJ8P/APwqLH/47Xyr/wAOVPgh/wBDT8QP/BjY/wDy
HR/w5U+CH/Q0/ED/AMGNj/8AIdAH1V/w1j8EP+iyfD//AMKix/8AjtH/AA1j8EP+iyfD/wD8Kix/
+O18q/8ADlT4If8AQ0/ED/wY2P8A8h0f8OVPgh/0NPxA/wDBjY//ACHQB9Vf8NY/BD/osnw//wDC
osf/AI7R/wANY/BD/osnw/8A/Cosf/jtfKv/AA5U+CH/AENPxA/8GNj/APIdH/DlT4If9DT8QP8A
wY2P/wAh0AfVX/DWPwQ/6LJ8P/8AwqLH/wCO0f8ADWPwQ/6LJ8P/APwqLH/47Xyr/wAOVPgh/wBD
T8QP/BjY/wDyHR/w5U+CH/Q0/ED/AMGNj/8AIdAH1V/w1j8EP+iyfD//AMKix/8AjtH/AA1j8EP+
iyfD/wD8Kix/+O18q/8ADlT4If8AQ0/ED/wY2P8A8h0f8OVPgh/0NPxA/wDBjY//ACHQB9Vf8NY/
BD/osnw//wDCosf/AI7R/wANY/BD/osnw/8A/Cosf/jtfKv/AA5U+CH/AENPxA/8GNj/APIdH/Dl
T4If9DT8QP8AwY2P/wAh0AfVX/DWPwQ/6LJ8P/8AwqLH/wCO0f8ADWPwQ/6LJ8P/APwqLH/47Xyr
/wAOVPgh/wBDT8QP/BjY/wDyHR/w5U+CH/Q0/ED/AMGNj/8AIdAH1V/w1j8EP+iyfD//AMKix/8A
jtH/AA1j8EP+iyfD/wD8Kix/+O18q/8ADlT4If8AQ0/ED/wY2P8A8h0f8OVPgh/0NPxA/wDBjY//
ACHQB9Vf8NY/BD/osnw//wDCosf/AI7R/wANY/BD/osnw/8A/Cosf/jtfKv/AA5U+CH/AENPxA/8
GNj/APIdH/DlT4If9DT8QP8AwY2P/wAh0AfVX/DWPwQ/6LJ8P/8AwqLH/wCO0f8ADWPwQ/6LJ8P/
APwqLH/47Xyr/wAOVPgh/wBDT8QP/BjY/wDyHR/w5U+CH/Q0/ED/AMGNj/8AIdAH1V/w1j8EP+iy
fD//AMKix/8AjtH/AA1j8EP+iyfD/wD8Kix/+O18q/8ADlT4If8AQ0/ED/wY2P8A8h0f8OVPgh/0
NPxA/wDBjY//ACHQB9Vf8NY/BD/osnw//wDCosf/AI7R/wANY/BD/osnw/8A/Cosf/jtfKv/AA5U
+CH/AENPxA/8GNj/APIdH/DlT4If9DT8QP8AwY2P/wAh0AfVX/DWPwQ/6LJ8P/8AwqLH/wCO0f8A
DWPwQ/6LJ8P/APwqLH/47Xyr/wAOVPgh/wBDT8QP/BjY/wDyHR/w5U+CH/Q0/ED/AMGNj/8AIdAH
1V/w1j8EP+iyfD//AMKix/8AjtH/AA1j8EP+iyfD/wD8Kix/+O18q/8ADlT4If8AQ0/ED/wY2P8A
8h0f8OVPgh/0NPxA/wDBjY//ACHQB9Vf8NY/BD/osnw//wDCosf/AI7R/wANY/BD/osnw/8A/Cos
f/jtfKv/AA5U+CH/AENPxA/8GNj/APIdH/DlT4If9DT8QP8AwY2P/wAh0AfVX/DWPwQ/6LJ8P/8A
wqLH/wCO0f8ADWPwQ/6LJ8P/APwqLH/47Xyr/wAOVPgh/wBDT8QP/BjY/wDyHR/w5U+CH/Q0/ED/
AMGNj/8AIdAH1V/w1j8EP+iyfD//AMKix/8AjtH/AA1j8EP+iyfD/wD8Kix/+O18q/8ADlT4If8A
Q0/ED/wY2P8A8h0f8OVPgh/0NPxA/wDBjY//ACHQB9Vf8NY/BD/osnw//wDCosf/AI7R/wANY/BD
/osnw/8A/Cosf/jtfKv/AA5U+CH/AENPxA/8GNj/APIdH/DlT4If9DT8QP8AwY2P/wAh0AfVX/DW
PwQ/6LJ8P/8AwqLH/wCO0f8ADWPwQ/6LJ8P/APwqLH/47Xyr/wAOVPgh/wBDT8QP/BjY/wDyHR/w
5U+CH/Q0/ED/AMGNj/8AIdAH1V/w1j8EP+iyfD//AMKix/8AjtH/AA1j8EP+iyfD/wD8Kix/+O18
q/8ADlT4If8AQ0/ED/wY2P8A8h0f8OVPgh/0NPxA/wDBjY//ACHQB9Vf8NY/BD/osnw//wDCosf/
AI7R/wANY/BD/osnw/8A/Cosf/jtfKv/AA5U+CH/AENPxA/8GNj/APIdH/DlT4If9DT8QP8AwY2P
/wAh0AfVX/DWPwQ/6LJ8P/8AwqLH/wCO0f8ADWPwQ/6LJ8P/APwqLH/47Xyr/wAOVPgh/wBDT8QP
/BjY/wDyHR/w5U+CH/Q0/ED/AMGNj/8AIdAH1V/w1j8EP+iyfD//AMKix/8AjtH/AA1j8EP+iyfD
/wD8Kix/+O18q/8ADlT4If8AQ0/ED/wY2P8A8h0f8OVPgh/0NPxA/wDBjY//ACHQB9Vf8NY/BD/o
snw//wDCosf/AI7R/wANY/BD/osnw/8A/Cosf/jtfKv/AA5U+CH/AENPxA/8GNj/APIdH/DlT4If
9DT8QP8AwY2P/wAh0AfVX/DWPwQ/6LJ8P/8AwqLH/wCO0f8ADWPwQ/6LJ8P/APwqLH/47Xyr/wAO
VPgh/wBDT8QP/BjY/wDyHR/w5U+CH/Q0/ED/AMGNj/8AIdAH1V/w1j8EP+iyfD//AMKix/8AjtH/
AA1j8EP+iyfD/wD8Kix/+O18q/8ADlT4If8AQ0/ED/wY2P8A8h0f8OVPgh/0NPxA/wDBjY//ACHQ
B9Vf8NY/BD/osnw//wDCosf/AI7R/wANY/BD/osnw/8A/Cosf/jtfKv/AA5U+CH/AENPxA/8GNj/
APIdH/DlT4If9DT8QP8AwY2P/wAh0AfVX/DWPwQ/6LJ8P/8AwqLH/wCO0f8ADWPwQ/6LJ8P/APwq
LH/47Xyr/wAOVPgh/wBDT8QP/BjY/wDyHR/w5U+CH/Q0/ED/AMGNj/8AIdAH1V/w1j8EP+iyfD//
AMKix/8AjtH/AA1j8EP+iyfD/wD8Kix/+O18q/8ADlT4If8AQ0/ED/wY2P8A8h0f8OVPgh/0NPxA
/wDBjY//ACHQB9Vf8NY/BD/osnw//wDCosf/AI7R/wANY/BD/osnw/8A/Cosf/jtfKv/AA5U+CH/
AENPxA/8GNj/APIdH/DlT4If9DT8QP8AwY2P/wAh0AfVX/DWPwQ/6LJ8P/8AwqLH/wCO0f8ADWPw
Q/6LJ8P/APwqLH/47Xyr/wAOVPgh/wBDT8QP/BjY/wDyHR/w5U+CH/Q0/ED/AMGNj/8AIdAH1V/w
1j8EP+iyfD//AMKix/8AjtH/AA1j8EP+iyfD/wD8Kix/+O18q/8ADlT4If8AQ0/ED/wY2P8A8h0f
8OVPgh/0NPxA/wDBjY//ACHQB9Vf8NY/BD/osnw//wDCosf/AI7R/wANY/BD/osnw/8A/Cosf/jt
fKv/AA5U+CH/AENPxA/8GNj/APIdH/DlT4If9DT8QP8AwY2P/wAh0AfVX/DWPwQ/6LJ8P/8AwqLH
/wCO0f8ADWPwQ/6LJ8P/APwqLH/47Xyr/wAOVPgh/wBDT8QP/BjY/wDyHR/w5U+CH/Q0/ED/AMGN
j/8AIdAH1V/w1j8EP+iyfD//AMKix/8AjtH/AA1j8EP+iyfD/wD8Kix/+O18q/8ADlT4If8AQ0/E
D/wY2P8A8h0f8OVPgh/0NPxA/wDBjY//ACHQB9Vf8NY/BD/osnw//wDCosf/AI7R/wANY/BD/osn
w/8A/Cosf/jtfKv/AA5U+CH/AENPxA/8GNj/APIdH/DlT4If9DT8QP8AwY2P/wAh0AfVX/DWPwQ/
6LJ8P/8AwqLH/wCO0f8ADWPwQ/6LJ8P/APwqLH/47Xyr/wAOVPgh/wBDT8QP/BjY/wDyHR/w5U+C
H/Q0/ED/AMGNj/8AIdAH1V/w1j8EP+iyfD//AMKix/8AjtH/AA1j8EP+iyfD/wD8Kix/+O18q/8A
DlT4If8AQ0/ED/wY2P8A8h0f8OVPgh/0NPxA/wDBjY//ACHQB9Vf8NY/BD/osnw//wDCosf/AI7R
/wANY/BD/osnw/8A/Cosf/jtfKv/AA5U+CH/AENPxA/8GNj/APIdH/DlT4If9DT8QP8AwY2P/wAh
0AfVX/DWPwQ/6LJ8P/8AwqLH/wCO0f8ADWPwQ/6LJ8P/APwqLH/47Xyr/wAOVPgh/wBDT8QP/BjY
/wDyHR/w5U+CH/Q0/ED/AMGNj/8AIdAH1V/w1j8EP+iyfD//AMKix/8AjtH/AA1j8EP+iyfD/wD8
Kix/+O18q/8ADlT4If8AQ0/ED/wY2P8A8h0f8OVPgh/0NPxA/wDBjY//ACHQB9Vf8NY/BD/osnw/
/wDCosf/AI7R/wANY/BD/osnw/8A/Cosf/jtfKv/AA5U+CH/AENPxA/8GNj/APIdH/DlT4If9DT8
QP8AwY2P/wAh0AfVX/DWPwQ/6LJ8P/8AwqLH/wCO0f8ADWPwQ/6LJ8P/APwqLH/47Xyr/wAOVPgh
/wBDT8QP/BjY/wDyHR/w5U+CH/Q0/ED/AMGNj/8AIdAH1V/w1j8EP+iyfD//AMKix/8AjtH/AA1j
8EP+iyfD/wD8Kix/+O18q/8ADlT4If8AQ0/ED/wY2P8A8h0f8OVPgh/0NPxA/wDBjY//ACHQB9Vf
8NY/BD/osnw//wDCosf/AI7R/wANY/BD/osnw/8A/Cosf/jtfKv/AA5U+CH/AENPxA/8GNj/APId
H/DlT4If9DT8QP8AwY2P/wAh0AfVX/DWPwQ/6LJ8P/8AwqLH/wCO0f8ADWPwQ/6LJ8P/APwqLH/4
7Xyr/wAOVPgh/wBDT8QP/BjY/wDyHR/w5U+CH/Q0/ED/AMGNj/8AIdAH1V/w1j8EP+iyfD//AMKi
x/8AjtH/AA1j8EP+iyfD/wD8Kix/+O18q/8ADlT4If8AQ0/ED/wY2P8A8h0f8OVPgh/0NPxA/wDB
jY//ACHQB9Vf8NY/BD/osnw//wDCosf/AI7R/wANY/BD/osnw/8A/Cosf/jtfKv/AA5U+CH/AENP
xA/8GNj/APIdH/DlT4If9DT8QP8AwY2P/wAh0AfVX/DWPwQ/6LJ8P/8AwqLH/wCO0f8ADWPwQ/6L
J8P/APwqLH/47Xyr/wAOVPgh/wBDT8QP/BjY/wDyHR/w5U+CH/Q0/ED/AMGNj/8AIdAH1V/w1j8E
P+iyfD//AMKix/8AjtH/AA1j8EP+iyfD/wD8Kix/+O18q/8ADlT4If8AQ0/ED/wY2P8A8h0f8OVP
gh/0NPxA/wDBjY//ACHQB9Vf8NY/BD/osnw//wDCosf/AI7R/wANY/BD/osnw/8A/Cosf/jtfKv/
AA5U+CH/AENPxA/8GNj/APIdH/DlT4If9DT8QP8AwY2P/wAh0AfVX/DWPwQ/6LJ8P/8AwqLH/wCO
0f8ADWPwQ/6LJ8P/APwqLH/47Xyr/wAOVPgh/wBDT8QP/BjY/wDyHR/w5U+CH/Q0/ED/AMGNj/8A
IdAH1V/w1j8EP+iyfD//AMKix/8AjtH/AA1j8EP+iyfD/wD8Kix/+O18q/8ADlT4If8AQ0/ED/wY
2P8A8h0f8OVPgh/0NPxA/wDBjY//ACHQB9Vf8NY/BD/osnw//wDCosf/AI7R/wANY/BD/osnw/8A
/Cosf/jtfKv/AA5U+CH/AENPxA/8GNj/APIdH/DlT4If9DT8QP8AwY2P/wAh0AfVX/DWPwQ/6LJ8
P/8AwqLH/wCO0f8ADWPwQ/6LJ8P/APwqLH/47Xyr/wAOVPgh/wBDT8QP/BjY/wDyHR/w5U+CH/Q0
/ED/AMGNj/8AIdAH1V/w1j8EP+iyfD//AMKix/8AjtH/AA1j8EP+iyfD/wD8Kix/+O18q/8ADlT4
If8AQ0/ED/wY2P8A8h0f8OVPgh/0NPxA/wDBjY//ACHQB9Vf8NY/BD/osnw//wDCosf/AI7R/wAN
Y/BD/osnw/8A/Cosf/jtfKv/AA5U+CH/AENPxA/8GNj/APIdH/DlT4If9DT8QP8AwY2P/wAh0AfV
X/DWPwQ/6LJ8P/8AwqLH/wCO0f8ADWPwQ/6LJ8P/APwqLH/47Xyr/wAOVPgh/wBDT8QP/BjY/wDy
HR/w5U+CH/Q0/ED/AMGNj/8AIdAH1V/w1j8EP+iyfD//AMKix/8AjtH/AA1j8EP+iyfD/wD8Kix/
+O18q/8ADlT4If8AQ0/ED/wY2P8A8h0f8OVPgh/0NPxA/wDBjY//ACHQB9Vf8NY/BD/osnw//wDC
osf/AI7R/wANY/BD/osnw/8A/Cosf/jtfKv/AA5U+CH/AENPxA/8GNj/APIdH/DlT4If9DT8QP8A
wY2P/wAh0AfVX/DWPwQ/6LJ8P/8AwqLH/wCO0f8ADWPwQ/6LJ8P/APwqLH/47Xyr/wAOVPgh/wBD
T8QP/BjY/wDyHR/w5U+CH/Q0/ED/AMGNj/8AIdAH1V/w1j8EP+iyfD//AMKix/8AjtH/AA1j8EP+
iyfD/wD8Kix/+O18q/8ADlT4If8AQ0/ED/wY2P8A8h0f8OVPgh/0NPxA/wDBjY//ACHQB9Vf8NY/
BD/osnw//wDCosf/AI7R/wANY/BD/osnw/8A/Cosf/jtfKv/AA5U+CH/AENPxA/8GNj/APIdH/Dl
T4If9DT8QP8AwY2P/wAh0AfVX/DWPwQ/6LJ8P/8AwqLH/wCO0f8ADWPwQ/6LJ8P/APwqLH/47Xyr
/wAOVPgh/wBDT8QP/BjY/wDyHR/w5U+CH/Q0/ED/AMGNj/8AIdAH1V/w1j8EP+iyfD//AMKix/8A
jtH/AA1j8EP+iyfD/wD8Kix/+O18q/8ADlT4If8AQ0/ED/wY2P8A8h0f8OVPgh/0NPxA/wDBjY//
ACHQB9Vf8NY/BD/osnw//wDCosf/AI7R/wANY/BD/osnw/8A/Cosf/jtfKv/AA5U+CH/AENPxA/8
GNj/APIdH/DlT4If9DT8QP8AwY2P/wAh0AfVX/DWPwQ/6LJ8P/8AwqLH/wCO0f8ADWPwQ/6LJ8P/
APwqLH/47Xyr/wAOVPgh/wBDT8QP/BjY/wDyHR/w5U+CH/Q0/ED/AMGNj/8AIdAH1V/w1j8EP+iy
fD//AMKix/8AjtH/AA1j8EP+iyfD/wD8Kix/+O18q/8ADlT4If8AQ0/ED/wY2P8A8h0f8OVPgh/0
NPxA/wDBjY//ACHQB9Vf8NY/BD/osnw//wDCosf/AI7R/wANY/BD/osnw/8A/Cosf/jtfKv/AA5U
+CH/AENPxA/8GNj/APIdH/DlT4If9DT8QP8AwY2P/wAh0AfVX/DWPwQ/6LJ8P/8AwqLH/wCO0f8A
DWPwQ/6LJ8P/APwqLH/47Xyr/wAOVPgh/wBDT8QP/BjY/wDyHR/w5U+CH/Q0/ED/AMGNj/8AIdAH
1V/w1j8EP+iyfD//AMKix/8AjtH/AA1j8EP+iyfD/wD8Kix/+O18q/8ADlT4If8AQ0/ED/wY2P8A
8h0f8OVPgh/0NPxA/wDBjY//ACHQB9Vf8NY/BD/osnw//wDCosf/AI7R/wANY/BD/osnw/8A/Cos
f/jtfKv/AA5U+CH/AENPxA/8GNj/APIdH/DlT4If9DT8QP8AwY2P/wAh0AfVX/DWPwQ/6LJ8P/8A
wqLH/wCO0f8ADWPwQ/6LJ8P/APwqLH/47Xyr/wAOVPgh/wBDT8QP/BjY/wDyHR/w5U+CH/Q0/ED/
AMGNj/8AIdAH1V/w1j8EP+iyfD//AMKix/8AjtH/AA1j8EP+iyfD/wD8Kix/+O18q/8ADlT4If8A
Q0/ED/wY2P8A8h0f8OVPgh/0NPxA/wDBjY//ACHQB9Vf8NY/BD/osnw//wDCosf/AI7R/wANY/BD
/osnw/8A/Cosf/jtfKv/AA5U+CH/AENPxA/8GNj/APIdH/DlT4If9DT8QP8AwY2P/wAh0AfVX/DW
PwQ/6LJ8P/8AwqLH/wCO0f8ADWPwQ/6LJ8P/APwqLH/47Xyr/wAOVPgh/wBDT8QP/BjY/wDyHR/w
5U+CH/Q0/ED/AMGNj/8AIdAH1V/w1j8EP+iyfD//AMKix/8AjtH/AA1j8EP+iyfD/wD8Kix/+O18
q/8ADlT4If8AQ0/ED/wY2P8A8h0f8OVPgh/0NPxA/wDBjY//ACHQB9Vf8NY/BD/osnw//wDCosf/
AI7R/wANY/BD/osnw/8A/Cosf/jtfKv/AA5U+CH/AENPxA/8GNj/APIdH/DlT4If9DT8QP8AwY2P
/wAh0AfVX/DWPwQ/6LJ8P/8AwqLH/wCO0f8ADWPwQ/6LJ8P/APwqLH/47Xyr/wAOVPgh/wBDT8QP
/BjY/wDyHR/w5U+CH/Q0/ED/AMGNj/8AIdAH1V/w1j8EP+iyfD//AMKix/8AjtH/AA1j8EP+iyfD
/wD8Kix/+O18q/8ADlT4If8AQ0/ED/wY2P8A8h0f8OVPgh/0NPxA/wDBjY//ACHQB9Vf8NY/BD/o
snw//wDCosf/AI7R/wANY/BD/osnw/8A/Cosf/jtfKv/AA5U+CH/AENPxA/8GNj/APIdH/DlT4If
9DT8QP8AwY2P/wAh0AfVX/DWPwQ/6LJ8P/8AwqLH/wCO0f8ADWPwQ/6LJ8P/APwqLH/47Xyr/wAO
VPgh/wBDT8QP/BjY/wDyHR/w5U+CH/Q0/ED/AMGNj/8AIdAH1V/w1j8EP+iyfD//AMKix/8AjtH/
AA1j8EP+iyfD/wD8Kix/+O18q/8ADlT4If8AQ0/ED/wY2P8A8h0f8OVPgh/0NPxA/wDBjY//ACHQ
B9Vf8NY/BD/osnw//wDCosf/AI7R/wANY/BD/osnw/8A/Cosf/jtfKv/AA5U+CH/AENPxA/8GNj/
APIdH/DlT4If9DT8QP8AwY2P/wAh0AfVX/DWPwQ/6LJ8P/8AwqLH/wCO0f8ADWPwQ/6LJ8P/APwq
LH/47Xyr/wAOVPgh/wBDT8QP/BjY/wDyHR/w5U+CH/Q0/ED/AMGNj/8AIdAH1V/w1j8EP+iyfD//
AMKix/8AjtH/AA1j8EP+iyfD/wD8Kix/+O18q/8ADlT4If8AQ0/ED/wY2P8A8h0f8OVPgh/0NPxA
/wDBjY//ACHQB9Vf8NY/BD/osnw//wDCosf/AI7R/wANY/BD/osnw/8A/Cosf/jtfKv/AA5U+CH/
AENPxA/8GNj/APIdH/DlT4If9DT8QP8AwY2P/wAh0AfVX/DWPwQ/6LJ8P/8AwqLH/wCO0f8ADWPw
Q/6LJ8P/APwqLH/47Xyr/wAOVPgh/wBDT8QP/BjY/wDyHR/w5U+CH/Q0/ED/AMGNj/8AIdAH1V/w
1j8EP+iyfD//AMKix/8AjtH/AA1j8EP+iyfD/wD8Kix/+O18q/8ADlT4If8AQ0/ED/wY2P8A8h0f
8OVPgh/0NPxA/wDBjY//ACHQB9Vf8NY/BD/osnw//wDCosf/AI7R/wANY/BD/osnw/8A/Cosf/jt
fKv/AA5U+CH/AENPxA/8GNj/APIdH/DlT4If9DT8QP8AwY2P/wAh0AfVX/DWPwQ/6LJ8P/8AwqLH
/wCO0f8ADWPwQ/6LJ8P/APwqLH/47Xyr/wAOVPgh/wBDT8QP/BjY/wDyHR/w5U+CH/Q0/ED/AMGN
j/8AIdAH1V/w1j8EP+iyfD//AMKix/8AjtH/AA1j8EP+iyfD/wD8Kix/+O18q/8ADlT4If8AQ0/E
D/wY2P8A8h0f8OVPgh/0NPxA/wDBjY//ACHQB9Vf8NY/BD/osnw//wDCosf/AI7R/wANY/BD/osn
w/8A/Cosf/jtfKv/AA5U+CH/AENPxA/8GNj/APIdH/DlT4If9DT8QP8AwY2P/wAh0AfVX/DWPwQ/
6LJ8P/8AwqLH/wCO0f8ADWPwQ/6LJ8P/APwqLH/47Xyr/wAOVPgh/wBDT8QP/BjY/wDyHR/w5U+C
H/Q0/ED/AMGNj/8AIdAH1V/w1j8EP+iyfD//AMKix/8AjtH/AA1j8EP+iyfD/wD8Kix/+O18q/8A
DlT4If8AQ0/ED/wY2P8A8h0f8OVPgh/0NPxA/wDBjY//ACHQB9Vf8NY/BD/osnw//wDCosf/AI7R
/wANY/BD/osnw/8A/Cosf/jtfKv/AA5U+CH/AENPxA/8GNj/APIdH/DlT4If9DT8QP8AwY2P/wAh
0AfVX/DWPwQ/6LJ8P/8AwqLH/wCO0f8ADWPwQ/6LJ8P/APwqLH/47Xyr/wAOVPgh/wBDT8QP/BjY
/wDyHR/w5U+CH/Q0/ED/AMGNj/8AIdAH1V/w1j8EP+iyfD//AMKix/8AjtH/AA1j8EP+iyfD/wD8
Kix/+O18q/8ADlT4If8AQ0/ED/wY2P8A8h0f8OVPgh/0NPxA/wDBjY//ACHQB9Vf8NY/BD/osnw/
/wDCosf/AI7R/wANY/BD/osnw/8A/Cosf/jtfKv/AA5U+CH/AENPxA/8GNj/APIdH/DlT4If9DT8
QP8AwY2P/wAh0AfVX/DWPwQ/6LJ8P/8AwqLH/wCO0f8ADWPwQ/6LJ8P/APwqLH/47Xyr/wAOVPgh
/wBDT8QP/BjY/wDyHR/w5U+CH/Q0/ED/AMGNj/8AIdAH1V/w1j8EP+iyfD//AMKix/8AjtH/AA1j
8EP+iyfD/wD8Kix/+O18q/8ADlT4If8AQ0/ED/wY2P8A8h0f8OVPgh/0NPxA/wDBjY//ACHQB9Vf
8NY/BD/osnw//wDCosf/AI7R/wANY/BD/osnw/8A/Cosf/jtfKv/AA5U+CH/AENPxA/8GNj/APId
H/DlT4If9DT8QP8AwY2P/wAh0AfVX/DWPwQ/6LJ8P/8AwqLH/wCO0f8ADWPwQ/6LJ8P/APwqLH/4
7Xyr/wAOVPgh/wBDT8QP/BjY/wDyHR/w5U+CH/Q0/ED/AMGNj/8AIdAH1V/w1j8EP+iyfD//AMKi
x/8AjtH/AA1j8EP+iyfD/wD8Kix/+O18q/8ADlT4If8AQ0/ED/wY2P8A8h0f8OVPgh/0NPxA/wDB
jY//ACHQB9Vf8NY/BD/osnw//wDCosf/AI7R/wANY/BD/osnw/8A/Cosf/jtfKv/AA5U+CH/AENP
xA/8GNj/APIdH/DlT4If9DT8QP8AwY2P/wAh0AfVX/DWPwQ/6LJ8P/8AwqLH/wCO0f8ADWPwQ/6L
J8P/APwqLH/47Xyr/wAOVPgh/wBDT8QP/BjY/wDyHR/w5U+CH/Q0/ED/AMGNj/8AIdAH1V/w1j8E
P+iyfD//AMKix/8AjtH/AA1j8EP+iyfD/wD8Kix/+O18q/8ADlT4If8AQ0/ED/wY2P8A8h0f8OVP
gh/0NPxA/wDBjY//ACHQB9Vf8NY/BD/osnw//wDCosf/AI7R/wANY/BD/osnw/8A/Cosf/jtfKv/
AA5U+CH/AENPxA/8GNj/APIdH/DlT4If9DT8QP8AwY2P/wAh0AfVX/DWPwQ/6LJ8P/8AwqLH/wCO
0f8ADWPwQ/6LJ8P/APwqLH/47Xyr/wAOVPgh/wBDT8QP/BjY/wDyHR/w5U+CH/Q0/ED/AMGNj/8A
IdAH1V/w1j8EP+iyfD//AMKix/8AjtH/AA1j8EP+iyfD/wD8Kix/+O18q/8ADlT4If8AQ0/ED/wY
2P8A8h0f8OVPgh/0NPxA/wDBjY//ACHQB9Vf8NY/BD/osnw//wDCosf/AI7R/wANY/BD/osnw/8A
/Cosf/jtfKv/AA5U+CH/AENPxA/8GNj/APIdH/DlT4If9DT8QP8AwY2P/wAh0AfVX/DWPwQ/6LJ8
P/8AwqLH/wCO0f8ADWPwQ/6LJ8P/APwqLH/47Xyr/wAOVPgh/wBDT8QP/BjY/wDyHR/w5U+CH/Q0
/ED/AMGNj/8AIdAH1V/w1j8EP+iyfD//AMKix/8AjtH/AA1j8EP+iyfD/wD8Kix/+O18q/8ADlT4
If8AQ0/ED/wY2P8A8h0f8OVPgh/0NPxA/wDBjY//ACHQB9Vf8NY/BD/osnw//wDCosf/AI7R/wAN
Y/BD/osnw/8A/Cosf/jtfKv/AA5U+CH/AENPxA/8GNj/APIdH/DlT4If9DT8QP8AwY2P/wAh0AfV
X/DWPwQ/6LJ8P/8AwqLH/wCO0f8ADWPwQ/6LJ8P/APwqLH/47Xyr/wAOVPgh/wBDT8QP/BjY/wDy
HR/w5U+CH/Q0/ED/AMGNj/8AIdAH1V/w1j8EP+iyfD//AMKix/8AjtH/AA1j8EP+iyfD/wD8Kix/
+O18q/8ADlT4If8AQ0/ED/wY2P8A8h0f8OVPgh/0NPxA/wDBjY//ACHQB9Vf8NY/BD/osnw//wDC
osf/AI7R/wANY/BD/osnw/8A/Cosf/jtfKv/AA5U+CH/AENPxA/8GNj/APIdH/DlT4If9DT8QP8A
wY2P/wAh0AfVX/DWPwQ/6LJ8P/8AwqLH/wCO0f8ADWPwQ/6LJ8P/APwqLH/47Xyr/wAOVPgh/wBD
T8QP/BjY/wDyHR/w5U+CH/Q0/ED/AMGNj/8AIdAH1V/w1j8EP+iyfD//AMKix/8AjtH/AA1j8EP+
iyfD/wD8Kix/+O18q/8ADlT4If8AQ0/ED/wY2P8A8h0f8OVPgh/0NPxA/wDBjY//ACHQB9Vf8NY/
BD/osnw//wDCosf/AI7R/wANY/BD/osnw/8A/Cosf/jtfKv/AA5U+CH/AENPxA/8GNj/APIdH/Dl
T4If9DT8QP8AwY2P/wAh0AfVX/DWPwQ/6LJ8P/8AwqLH/wCO0f8ADWPwQ/6LJ8P/APwqLH/47Xyr
/wAOVPgh/wBDT8QP/BjY/wDyHR/w5U+CH/Q0/ED/AMGNj/8AIdAH1V/w1j8EP+iyfD//AMKix/8A
jtH/AA1j8EP+iyfD/wD8Kix/+O18q/8ADlT4If8AQ0/ED/wY2P8A8h0f8OVPgh/0NPxA/wDBjY//
ACHQB9Vf8NY/BD/osnw//wDCosf/AI7R/wANY/BD/osnw/8A/Cosf/jtfKv/AA5U+CH/AENPxA/8
GNj/APIdH/DlT4If9DT8QP8AwY2P/wAh0AfVX/DWPwQ/6LJ8P/8AwqLH/wCO0f8ADWPwQ/6LJ8P/
APwqLH/47Xyr/wAOVPgh/wBDT8QP/BjY/wDyHR/w5U+CH/Q0/ED/AMGNj/8AIdAH1V/w1j8EP+iy
fD//AMKix/8AjtH/AA1j8EP+iyfD/wD8Kix/+O18q/8ADlT4If8AQ0/ED/wY2P8A8h0f8OVPgh/0
NPxA/wDBjY//ACHQB9Vf8NY/BD/osnw//wDCosf/AI7R/wANY/BD/osnw/8A/Cosf/jtfKv/AA5U
+CH/AENPxA/8GNj/APIdH/DlT4If9DT8QP8AwY2P/wAh0AfVX/DWPwQ/6LJ8P/8AwqLH/wCO0f8A
DWPwQ/6LJ8P/APwqLH/47Xyr/wAOVPgh/wBDT8QP/BjY/wDyHR/w5U+CH/Q0/ED/AMGNj/8AIdAH
1V/w1j8EP+iyfD//AMKix/8AjtH/AA1j8EP+iyfD/wD8Kix/+O18q/8ADlT4If8AQ0/ED/wY2P8A
8h0f8OVPgh/0NPxA/wDBjY//ACHQB9Vf8NY/BD/osnw//wDCosf/AI7R/wANY/BD/osnw/8A/Cos
f/jtfKv/AA5U+CH/AENPxA/8GNj/APIdH/DlT4If9DT8QP8AwY2P/wAh0AfVX/DWPwQ/6LJ8P/8A
wqLH/wCO0f8ADWPwQ/6LJ8P/APwqLH/47Xyr/wAOVPgh/wBDT8QP/BjY/wDyHR/w5U+CH/Q0/ED/
AMGNj/8AIdAH1V/w1j8EP+iyfD//AMKix/8AjtH/AA1j8EP+iyfD/wD8Kix/+O18q/8ADlT4If8A
Q0/ED/wY2P8A8h0f8OVPgh/0NPxA/wDBjY//ACHQB9Vf8NY/BD/osnw//wDCosf/AI7R/wANY/BD
/osnw/8A/Cosf/jtfKv/AA5U+CH/AENPxA/8GNj/APIdH/DlT4If9DT8QP8AwY2P/wAh0AfVX/DW
PwQ/6LJ8P/8AwqLH/wCO0f8ADWPwQ/6LJ8P/APwqLH/47Xyr/wAOVPgh/wBDT8QP/BjY/wDyHR/w
5U+CH/Q0/ED/AMGNj/8AIdAH1V/w1j8EP+iyfD//AMKix/8AjtH/AA1j8EP+iyfD/wD8Kix/+O18
q/8ADlT4If8AQ0/ED/wY2P8A8h0f8OVPgh/0NPxA/wDBjY//ACHQB9Vf8NY/BD/osnw//wDCosf/
AI7R/wANY/BD/osnw/8A/Cosf/jtfKv/AA5U+CH/AENPxA/8GNj/APIdH/DlT4If9DT8QP8AwY2P
/wAh0AfVX/DWPwQ/6LJ8P/8AwqLH/wCO0f8ADWPwQ/6LJ8P/APwqLH/47Xyr/wAOVPgh/wBDT8QP
/BjY/wDyHR/w5U+CH/Q0/ED/AMGNj/8AIdAH1V/w1j8EP+iyfD//AMKix/8AjtH/AA1j8EP+iyfD
/wD8Kix/+O18q/8ADlT4If8AQ0/ED/wY2P8A8h0f8OVPgh/0NPxA/wDBjY//ACHQB9Vf8NY/BD/o
snw//wDCosf/AI7R/wANY/BD/osnw/8A/Cosf/jtfKv/AA5U+CH/AENPxA/8GNj/APIdH/DlT4If
9DT8QP8AwY2P/wAh0AfVX/DWPwQ/6LJ8P/8AwqLH/wCO0f8ADWPwQ/6LJ8P/APwqLH/47Xyr/wAO
VPgh/wBDT8QP/BjY/wDyHR/w5U+CH/Q0/ED/AMGNj/8AIdAH1V/w1j8EP+iyfD//AMKix/8AjtH/
AA1j8EP+iyfD/wD8Kix/+O18q/8ADlT4If8AQ0/ED/wY2P8A8h0f8OVPgh/0NPxA/wDBjY//ACHQ
B9Vf8NY/BD/osnw//wDCosf/AI7R/wANY/BD/osnw/8A/Cosf/jtfKv/AA5U+CH/AENPxA/8GNj/
APIdH/DlT4If9DT8QP8AwY2P/wAh0AfVX/DWPwQ/6LJ8P/8AwqLH/wCO0f8ADWPwQ/6LJ8P/APwq
LH/47Xyr/wAOVPgh/wBDT8QP/BjY/wDyHR/w5U+CH/Q0/ED/AMGNj/8AIdAH1V/w1j8EP+iyfD//
AMKix/8AjtH/AA1j8EP+iyfD/wD8Kix/+O18q/8ADlT4If8AQ0/ED/wY2P8A8h0f8OVPgh/0NPxA
/wDBjY//ACHQB9Vf8NY/BD/osnw//wDCosf/AI7R/wANY/BD/osnw/8A/Cosf/jtfKv/AA5U+CH/
AENPxA/8GNj/APIdH/DlT4If9DT8QP8AwY2P/wAh0AfVX/DWPwQ/6LJ8P/8AwqLH/wCO0f8ADWPw
Q/6LJ8P/APwqLH/47Xyr/wAOVPgh/wBDT8QP/BjY/wDyHR/w5U+CH/Q0/ED/AMGNj/8AIdAH1V/w
1j8EP+iyfD//AMKix/8AjtH/AA1j8EP+iyfD/wD8Kix/+O18q/8ADlT4If8AQ0/ED/wY2P8A8h0f
8OVPgh/0NPxA/wDBjY//ACHQB9Vf8NY/BD/osnw//wDCosf/AI7R/wANY/BD/osnw/8A/Cosf/jt
fKv/AA5U+CH/AENPxA/8GNj/APIdH/DlT4If9DT8QP8AwY2P/wAh0AfVX/DWPwQ/6LJ8P/8AwqLH
/wCO0f8ADWPwQ/6LJ8P/APwqLH/47Xyr/wAOVPgh/wBDT8QP/BjY/wDyHR/w5U+CH/Q0/ED/AMGN
j/8AIdAH1V/w1j8EP+iyfD//AMKix/8AjtH/AA1j8EP+iyfD/wD8Kix/+O18q/8ADlT4If8AQ0/E
D/wY2P8A8h0f8OVPgh/0NPxA/wDBjY//ACHQB9Vf8NY/BD/osnw//wDCosf/AI7R/wANY/BD/osn
w/8A/Cosf/jtfKv/AA5U+CH/AENPxA/8GNj/APIdH/DlT4If9DT8QP8AwY2P/wAh0AfVX/DWPwQ/
6LJ8P/8AwqLH/wCO0f8ADWPwQ/6LJ8P/APwqLH/47Xyr/wAOVPgh/wBDT8QP/BjY/wDyHR/w5U+C
H/Q0/ED/AMGNj/8AIdAH1V/w1j8EP+iyfD//AMKix/8AjtH/AA1j8EP+iyfD/wD8Kix/+O18q/8A
DlT4If8AQ0/ED/wY2P8A8h0f8OVPgh/0NPxA/wDBjY//ACHQB9Vf8NY/BD/osnw//wDCosf/AI7R
/wANY/BD/osnw/8A/Cosf/jtfKv/AA5U+CH/AENPxA/8GNj/APIdH/DlT4If9DT8QP8AwY2P/wAh
0AfVX/DWPwQ/6LJ8P/8AwqLH/wCO0f8ADWPwQ/6LJ8P/APwqLH/47Xyr/wAOVPgh/wBDT8QP/BjY
/wDyHR/w5U+CH/Q0/ED/AMGNj/8AIdAH1V/w1j8EP+iyfD//AMKix/8AjtH/AA1j8EP+iyfD/wD8
Kix/+O18q/8ADlT4If8AQ0/ED/wY2P8A8h0f8OVPgh/0NPxA/wDBjY//ACHQB9Vf8NY/BD/osnw/
/wDCosf/AI7R/wANY/BD/osnw/8A/Cosf/jtfKv/AA5U+CH/AENPxA/8GNj/APIdH/DlT4If9DT8
QP8AwY2P/wAh0AfVX/DWPwQ/6LJ8P/8AwqLH/wCO0f8ADWPwQ/6LJ8P/APwqLH/47Xyr/wAOVPgh
/wBDT8QP/BjY/wDyHR/w5U+CH/Q0/ED/AMGNj/8AIdAH1V/w1j8EP+iyfD//AMKix/8AjtH/AA1j
8EP+iyfD/wD8Kix/+O18q/8ADlT4If8AQ0/ED/wY2P8A8h0f8OVPgh/0NPxA/wDBjY//ACHQB9Vf
8NY/BD/osnw//wDCosf/AI7R/wANY/BD/osnw/8A/Cosf/jtfKv/AA5U+CH/AENPxA/8GNj/APId
H/DlT4If9DT8QP8AwY2P/wAh0AfVX/DWPwQ/6LJ8P/8AwqLH/wCO0f8ADWPwQ/6LJ8P/APwqLH/4
7Xyr/wAOVPgh/wBDT8QP/BjY/wDyHR/w5U+CH/Q0/ED/AMGNj/8AIdAH1V/w1j8EP+iyfD//AMKi
x/8AjtH/AA1j8EP+iyfD/wD8Kix/+O18q/8ADlT4If8AQ0/ED/wY2P8A8h0f8OVPgh/0NPxA/wDB
jY//ACHQB9Vf8NY/BD/osnw//wDCosf/AI7R/wANY/BD/osnw/8A/Cosf/jtfKv/AA5U+CH/AENP
xA/8GNj/APIdH/DlT4If9DT8QP8AwY2P/wAh0AfVX/DWPwQ/6LJ8P/8AwqLH/wCO0f8ADWPwQ/6L
J8P/APwqLH/47Xyr/wAOVPgh/wBDT8QP/BjY/wDyHR/w5U+CH/Q0/ED/AMGNj/8AIdAH1V/w1j8E
P+iyfD//AMKix/8AjtH/AA1j8EP+iyfD/wD8Kix/+O18q/8ADlT4If8AQ0/ED/wY2P8A8h0f8OVP
gh/0NPxA/wDBjY//ACHQB9Vf8NY/BD/osnw//wDCosf/AI7R/wANY/BD/osnw/8A/Cosf/jtfKv/
AA5U+CH/AENPxA/8GNj/APIdH/DlT4If9DT8QP8AwY2P/wAh0AfVX/DWPwQ/6LJ8P/8AwqLH/wCO
0f8ADWPwQ/6LJ8P/APwqLH/47Xyr/wAOVPgh/wBDT8QP/BjY/wDyHR/w5U+CH/Q0/ED/AMGNj/8A
IdAH1V/w1j8EP+iyfD//AMKix/8AjtH/AA1j8EP+iyfD/wD8Kix/+O18q/8ADlT4If8AQ0/ED/wY
2P8A8h0f8OVPgh/0NPxA/wDBjY//ACHQB9Vf8NY/BD/osnw//wDCosf/AI7R/wANY/BD/osnw/8A
/Cosf/jtfKv/AA5U+CH/AENPxA/8GNj/APIdH/DlT4If9DT8QP8AwY2P/wAh0AfVX/DWPwQ/6LJ8
P/8AwqLH/wCO0f8ADWPwQ/6LJ8P/APwqLH/47Xyr/wAOVPgh/wBDT8QP/BjY/wDyHR/w5U+CH/Q0
/ED/AMGNj/8AIdAH1V/w1j8EP+iyfD//AMKix/8AjtH/AA1j8EP+iyfD/wD8Kix/+O18q/8ADlT4
If8AQ0/ED/wY2P8A8h0f8OVPgh/0NPxA/wDBjY//ACHQB9Vf8NY/BD/osnw//wDCosf/AI7R/wAN
Y/BD/osnw/8A/Cosf/jtfKv/AA5U+CH/AENPxA/8GNj/APIdH/DlT4If9DT8QP8AwY2P/wAh0AfV
X/DWPwQ/6LJ8P/8AwqLH/wCO0f8ADWPwQ/6LJ8P/APwqLH/47Xyr/wAOVPgh/wBDT8QP/BjY/wDy
HR/w5U+CH/Q0/ED/AMGNj/8AIdAH1V/w1j8EP+iyfD//AMKix/8AjtdV4F+LHgj4ofbv+EN8ZeH/
ABb9h2fa/wCwtUgvfs+/ds8zynbbu2PjOM7Wx0NfFf8Aw5U+CH/Q0/ED/wAGNj/8h14V/wAEw/BN
j8Nf+Ch3xo8I6ZLcT6b4f0zWtKtZbtlaZ4oNWtIkZyqqCxVBkgAZzgDpQB+ulFFFABRRRQAUUUUA
FFFFAH5V/wDOdf8Az/0LFfqpX5V/851/8/8AQsV+qlABRRRQAUUUUAFFFFABRRRQAUUUUAFFFFAB
RRRQAUUUUAFFFFABRRRQAUUUUAFFFFABRRRQAUUUUAFFFFABRRRQAUUUUAFFFFABRRRQAUUUUAFF
FFABRRRQAUUUUAFFFFABRRRQAUUUUAFFFFABRRRQAUUUUAFFFFABRRRQAUUUUAFFFFABRRRQAUUU
UAFFFFABRRRQAUUUUAFFFFABRRRQAUUUUAFFFFABRRRQAUUUUAFFFFABRRRQAUUUUAFFFFABRRRQ
AUUUUAFFFFABRRRQAUUUUAFFFFABRRRQAUUUUAFFFFABRRRQAUUUUAFFFFABRRRQAUUUUAFFFFAB
RRRQAUUUUAFFFFABRRRQAUUUUAFFFFABRRRQAUUUUAFFFFABRRRQAUUUUAFFFFABRRRQAUUUUAFF
FFABRRRQAUUUUAFFFFABRRRQAUUUUAFFFFABRRRQAUUUUAFFFFABRRRQAUUUUAFFFFABRRRQAUUU
UAFFFFABRRRQAUUUUAFFFFABRRRQAUUUUAFFFFABRRRQAUUUUAFFFFABRRRQAUUUUAFFFFABRRRQ
AUUUUAFFFFABRRRQAUUUUAFFFFABRRRQAUUUUAFFFFABRRRQAUUUUAFFFFABRRRQAUUUUAFFFFAB
RRRQAUUUUAFFFFABRRRQAUUUUAFFFFABRRRQAUUUUAFFFFABRRRQAUUUUAFFFFABRRRQAUUUUAFF
FFABRRRQAUUUUAFFFFABRRRQAUUUUAFFFFABRRRQAUUUUAFFFFABRRRQAUUUUAFFFFABRRRQAUUU
UAFFFFABRRRQAUUUUAFFFFABRRRQAUUUUAFFFFABRRRQAUUUUAFFFFABRRRQAUUUUAFFFFABRRRQ
AUUUUAFFFFABRRRQAUUUUAFFFFABRRRQAUUUUAFFFFABRRRQAUUUUAFFFFABRRRQAUUUUAFFFFAB
RRRQAUUUUAFFFFABRRRQAUUUUAFFFFABRRRQAUUUUAFFFFABRRRQAUUUUAFFFFABRRRQAUUUUAFF
FFABRRRQAUUUUAFFFFABRRRQAUUUUAFFFFABRRRQAUUUUAFFFFABRRRQAUUUUAFFFFABRRRQAUUU
UAFFFFABRRRQAUUUUAFFFFABRRRQAUUUUAFFFFABRRRQAUUUUAFFFFABRRRQAUUUUAFFFFABRRRQ
AUUUUAFFFFABRRRQAUUUUAFFFFABRRRQAUUUUAFFFFABRRRQAUUUUAFFFFABRRRQAUUUUAFFFFAB
RRRQAUUUUAFFFFABRRRQAUUUUAFFFFABRRRQAUUUUAFFFFABRRRQAUUUUAFFFFABRRRQAUUUUAFF
FFABRRRQAUUUUAFFFFABRRRQAUUUUAFFFFABRRRQAUUUUAFFFFABRRRQAUUUUAFFFFABRRRQAUUU
UAFFFFABRRRQAUUUUAFFFFABRRRQAUUUUAFFFFABRRRQAUUUUAFFFFABRRRQAUUUUAFFFFABRRRQ
AUUUUAFFFFABRRRQAUUUUAFFFFABRRRQAUUUUAFFFFABRRRQAUUUUAFFFFABRRRQAUUUUAFFFFAB
RRRQAUUUUAFFFFABRRRQAUUUUAFFFFABRRRQAUUUUAFFFFABRRRQAUUUUAFFFFABRRRQAV+Vf7Av
/KU39o3/ALmP/wBPlvX6qV+Vf7Av/KU39o3/ALmP/wBPlvQB+qlFFFABRRRQAUUUUAFFFFAH5V/8
51/8/wDQsV+qlflX/wA51/8AP/QsV+qlABRRRQAUUUUAFFFFABRRRQAUUUUAFFFFABRRRQAUUUUA
FFFFABRRRQAUUUUAFFFFABRRRQAUUUUAFFFFABRRRQAUUUUAFFFFABRRRQAUUUUAFFFFABRRRQAU
UUUAFFFFABRRRQAUUUUAFFFFABRRRQAUUUUAFFFFABRRRQAUUUUAFFFFABRRRQAUUUUAFFFFABRR
RQAUUUUAFFFFABRRRQAUUUUAFFFFABRRRQAUUUUAFFFFABRRRQAUUUUAFFFFABRRRQAUUUUAFFFF
ABRRRQAUUUUAFFFFABRRRQAUUUUAFFFFABRRRQAUUUUAFFFFABRRRQAUUUUAFFFFABRRRQAUUUUA
FFFFABRRRQAUUUUAFFFFABRRRQAUUUUAFFFFABRRRQAUUUUAFFFFABRRRQAUUUUAFFFFABRRRQAU
UUUAFFFFABRRRQAUUUUAFFFFABRRRQAUUUUAFFFFABRRRQAUUUUAFFFFABRRRQAUUUUAFFFFABRR
RQAUUUUAFFFFABRRRQAUUUUAFFFFABRRRQAUUUUAFFFFABRRRQAUUUUAFFFFABRRRQAUUUUAFFFF
ABRRRQAUUUUAFFFFABRRRQAUUUUAFFFFABRRRQAUUUUAFFFFABRRRQAUUUUAFFFFABRRRQAUUUUA
FFFFABRRRQAUUUUAFFFFABRRRQAUUUUAFFFFABRRRQAUUUUAFFFFABRRRQAUUUUAFFFFABRRRQAU
UUUAFFFFABRRRQAUUUUAFFFFABRRRQAUUUUAFFFFABRRRQAUUUUAFFFFABRRRQAUUUUAFFFFABRR
RQAUUUUAFFFFABRRRQAUUUUAFFFFABRRRQAUUUUAFFFFABRRRQAUUUUAFFFFABRRRQAUUUUAFFFF
ABRRRQAUUUUAFFFFABRRRQAUUUUAFFFFABRRRQAUUUUAFFFFABRRRQAUUUUAFFFFABRRRQAUUUUA
FFFFABRRRQAUUUUAFFFFABRRRQAUUUUAFFFFABRRRQAUUUUAFFFFABRRRQAUUUUAFFFFABRRRQAU
UUUAFFFFABRRRQAUUUUAFFFFABRRRQAUUUUAFFFFABRRRQAUUUUAFFFFABRRRQAUUUUAFFFFABRR
RQAUUUUAFFFFABRRRQAUUUUAFFFFABRRRQAUUUUAFFFFABRRRQAUUUUAFFFFABRRRQAUUUUAFFFF
ABRRRQAUUUUAFFFFABRRRQAUUUUAFFFFABRRRQAUUUUAFFFFABRRRQAUUUUAFFFFABRRRQAUUUUA
FFFFABRRRQAUUUUAFFFFABRRRQAUUUUAFFFFABRRRQAUUUUAFFFFABRRRQAUUUUAFFFFABRRRQAU
UUUAFFFFABRRRQAUUUUAFFFFABRRRQAUUUUAFFFFABRRRQAUUUUAFFFFABRRRQAUUUUAFFFFABRR
RQAUUUUAFFFFABRRRQAUUUUAFFFFABRRRQAUUUUAFFFFABRRRQAUUUUAFFFFABRRRQAUUUUAFFFF
ABRRRQAUUUUAFFFFABRRRQAUUUUAFFFFABRRRQAUUUUAFFFFABRRRQAUUUUAFFFFABRRRQAUUUUA
FFFFABRRRQAUUUUAFFFFABRRRQAUUUUAFFFFABRRRQAUUUUAFFFFABRRRQAV+Vf7Av8AylN/aN/7
mP8A9PlvX6qV+Vf7Av8AylN/aN/7mP8A9PlvQB+qlFFFABRRRQAUUUUAFFFFAH5V/wDOdf8Az/0L
FfqpX5V/851/8/8AQsV+qlABRRRQAUUUUAFFFFABRRRQAUUUUAFFFFABRRRQAUUUUAFFFFABRRRQ
AUUUUAFFFFABRRRQAUUUUAFFFFABRRRQAUUUUAFFFFABRRRQAUUUUAFFFFABRRRQAUUUUAFFFFAB
RRRQAUUUUAFFFFABRRRQAUUUUAFFFFABRRRQAUUUUAFFFFABRRRQAUUUUAFFFFABRRRQAUUUUAFF
FFABRRRQAUUUUAFFFFABRRRQAUUUUAFFFFABRRRQAUUUUAFFFFABRRRQAUUUUAFFFFABRRRQAUUU
UAFFFFABRRRQAUUUUAFFFFABRRRQAUUUUAFFFFABRRRQAUUUUAFFFFABRRRQAUUUUAFFFFABRRRQ
AUUUUAFFFFABRRRQAUUUUAFFFFABRRRQAUUUUAFFFFABRRRQAUUUUAFFFFABRRRQAUUUUAFFFFAB
RRRQAUUUUAFFFFABRRRQAUUUUAFFFFABRRRQAUUUUAFFFFABRRRQAUUUUAFFFFABRRRQAUUUUAFF
FFABRRRQAUUUUAFFFFABRRRQAUUUUAFFFFABRRRQAUUUUAFFFFABRRRQAUUUUAFFFFABRRRQAUUU
UAFFFFABRRRQAUUUUAFFFFABRRRQAUUUUAFFFFABRRRQAUUUUAFFFFABRRRQAUUUUAFFFFABRRRQ
AUUUUAFFFFABRRRQAUUUUAFFFFABRRRQAUUUUAFFFFABRRRQAUUUUAFFFFABRRRQAUUUUAFFFFAB
RRRQAUUUUAFFFFABRRRQAUUUUAFFFFABRRRQAUUUUAFFFFABRRRQAUUUUAFFFFABRRRQAUUUUAFF
FFABRRRQAUUUUAFFFFABRRRQAUUUUAFFFFABRRRQAUUUUAFFFFABRRRQAUUUUAFFFFABRRRQAUUU
UAFFFFABRRRQAUUUUAFFFFABRRRQAUUUUAFFFFABRRRQAUUUUAFFFFABRRRQAUUUUAFFFFABRRRQ
AUUUUAFFFFABRRRQAUUUUAFFFFABRRRQAUUUUAFFFFABRRRQAUUUUAFFFFABRRRQAUUUUAFFFFAB
RRRQAUUUUAFFFFABRRRQAUUUUAFFFFABRRRQAUUUUAFFFFABRRRQAUUUUAFFFFABRRRQAUUUUAFF
FFABRRRQAUUUUAFFFFABRRRQAUUUUAFFFFABRRRQAUUUUAFFFFABRRRQAUUUUAFFFFABRRRQAUUU
UAFFFFABRRRQAUUUUAFFFFABRRRQAUUUUAFFFFABRRRQAUUUUAFFFFABRRRQAUUUUAFFFFABRRRQ
AUUUUAFFFFABRRRQAUUUUAFFFFABRRRQAUUUUAFFFFABRRRQAUUUUAFFFFABRRRQAUUUUAFFFFAB
RRRQAUUUUAFFFFABRRRQAUUUUAFFFFABRRRQAUUUUAFFFFABRRRQAUUUUAFFFFABRRRQAUUUUAFF
FFABRRRQAUUUUAFFFFABRRRQAUUUUAFFFFABRRRQAUUUUAFFFFABRRRQAUUUUAFFFFABRRRQAUUU
UAFFFFABRRRQAUUUUAFFFFABRRRQAUUUUAFFFFABRRRQAUUUUAFFFFABRRRQAUUUUAFFFFABRRRQ
AUUUUAFFFFABRRRQAUUUUAFFFFABRRRQAUUUUAFFFFABRRRQAV+Vf7Av/KU39o3/ALmP/wBPlvX6
qV+Vf7Av/KU39o3/ALmP/wBPlvQB+qlFFFABRRRQAUUUUAFFFFAH5V/851/8/wDQsV+qlflX/wA5
1/8AP/QsV+qlABRRRQAUUUUAFFFFABRRRQAUUUUAFFFFABRRRQAUUUUAFFFFABRRRQAUUUUAFFFF
ABRRRQAUUUUAFFFFABRRRQAUUUUAFFFFABRRRQAUUUUAFFFFABRRRQAUUUUAFFFFABRRRQAUUUUA
FFFFABRRRQAUUUUAFFFFABRRRQAUUUUAFFFFABRRRQAUUUUAFFFFABRRRQAUUUUAFFFFABRRRQAU
UUUAFFFFABRRRQAUUUUAFFFFABRRRQAUUUUAFFFFABRRRQAUUUUAFFFFABRRRQAUUUUAFFFFABRR
RQAUUUUAFFFFABRRRQAUUUUAFFFFABRRRQAUUUUAFFFFABRRRQAUUUUAFFFFABRRRQAUUUUAFFFF
ABRRRQAUUUUAFFFFABRRRQAUUUUAFFFFABRRRQAUUUUAFFFFABRRRQAUUUUAFFFFABRRRQAUUUUA
FFFFABRRRQAUUUUAFFFFABRRRQAUUUUAFFFFABRRRQAUUUUAFFFFABRRRQAUUUUAFFFFABRRRQAU
UUUAFFFFABRRRQAUUUUAFFFFABRRRQAUUUUAFFFFABRRRQAUUUUAFFFFABRRRQAUUUUAFFFFABRR
RQAUUUUAFFFFABRRRQAUUUUAFFFFABRRRQAUUUUAFFFFABRRRQAUUUUAFFFFABRRRQAUUUUAFFFF
ABRRRQAUUUUAFFFFABRRRQAUUUUAFFFFABRRRQAUUUUAFFFFABRRRQAUUUUAFFFFABRRRQAUUUUA
FFFFABRRRQAUUUUAFFFFABRRRQAUUUUAFFFFABRRRQAUUUUAFFFFABRRRQAUUUUAFFFFABRRRQAU
UUUAFFFFABRRRQAUUUUAFFFFABRRRQAUUUUAFFFFABRRRQAUUUUAFFFFABRRRQAUUUUAFFFFABRR
RQAUUUUAFFFFABRRRQAUUUUAFFFFABRRRQAUUUUAFFFFABRRRQAUUUUAFFFFABRRRQAUUUUAFFFF
ABRRRQAUUUUAFFFFABRRRQAUUUUAFFFFABRRRQAUUUUAFFFFABRRRQAUUUUAFFFFABRRRQAUUUUA
FFFFABRRRQAUUUUAFFFFABRRRQAUUUUAFFFFABRRRQAUUUUAFFFFABRRRQAUUUUAFFFFABRRRQAU
UUUAFFFFABRRRQAUUUUAFFFFABRRRQAUUUUAFFFFABRRRQAUUUUAFFFFABRRRQAUUUUAFFFFABRR
RQAUUUUAFFFFABRRRQAUUUUAFFFFABRRRQAUUUUAFFFFABRRRQAUUUUAFFFFABRRRQAUUUUAFFFF
ABRRRQAUUUUAFFFFABRRRQAUUUUAFFFFABRRRQAUUUUAFFFFABRRRQAUUUUAFFFFABRRRQAUUUUA
FFFFABRRRQAUUUUAFFFFABRRRQAUUUUAFFFFABRRRQAUUUUAFFFFABRRRQAUUUUAFFFFABRRRQAU
UUUAFFFFABRRRQAUUUUAFFFFABRRRQAUUUUAFFFFABRRRQAUUUUAFFFFABRRRQAUUUUAFFFFABRR
RQAUUUUAFFFFABRRRQAUUUUAFFFFABRRRQAUUUUAFFFFABRRRQAUUUUAFFFFABRRRQAUUUUAFFFF
ABRRRQAUUUUAFFFFABRRRQAUUUUAFFFFABRRRQAV+Vf7Av8AylN/aN/7mP8A9PlvX6qV+Vf7Av8A
ylN/aN/7mP8A9PlvQB+qlFFFABRRRQAUUUUAFFFFAH5V/wDOdf8Az/0LFfqpX5V/851/8/8AQsV+
qlABRRRQAUUUUAFFFFABRRRQAUUUUAFFFFABRRRQAUUUUAFFFFABRRRQAUUUUAFFFFABRRRQAUUU
UAFFFFABRRRQAUUUUAFFFFABRRRQAUUUUAFFFFABRRRQAUUUUAFFFFABRRRQAUUUUAFFFFABRRRQ
AUUUUAFFFFABRRRQAUUUUAFFFFABRRRQAUUUUAFFFFABRRRQAUUUUAFFFFABRRRQAUUUUAFFFFAB
RRRQAUUUUAFFFFABRRRQAUUUUAFFFFABRRRQAUUUUAFFFFABRRRQAUUUUAFFFFABRRRQAUUUUAFF
FFABRRRQAUUUUAFFFFABRRRQAUUUUAFFFFABRRRQAUUUUAFFFFABRRRQAUUUUAFFFFABRRRQAUUU
UAFFFFABRRRQAUUUUAFFFFABRRRQAUUUUAFFFFABRRRQAUUUUAFFFFABRRRQAUUUUAFFFFABRRRQ
AUUUUAFFFFABRRRQAUUUUAFFFFABRRRQAUUUUAFFFFABRRRQAUUUUAFFFFABRRRQAUUUUAFFFFAB
RRRQAUUUUAFFFFABRRRQAUUUUAFFFFABRRRQAUUUUAFFFFABRRRQAUUUUAFFFFABRRRQAUUUUAFF
FFABRRRQAUUUUAFFFFABRRRQAUUUUAFFFFABRRRQAUUUUAFFFFABRRRQAUUUUAFFFFABRRRQAUUU
UAFFFFABRRRQAUUUUAFFFFABRRRQAUUUUAFFFFABRRRQAUUUUAFFFFABRRRQAUUUUAFFFFABRRRQ
AUUUUAFFFFABRRRQAUUUUAFFFFABRRRQAUUUUAFFFFABRRRQAUUUUAFFFFABRRRQAUUUUAFFFFAB
RRRQAUUUUAFFFFABRRRQAUUUUAFFFFABRRRQAUUUUAFFFFABRRRQAUUUUAFFFFABRRRQAUUUUAFF
FFABRRRQAUUUUAFFFFABRRRQAUUUUAFFFFABRRRQAUUUUAFFFFABRRRQAUUUUAFFFFABRRRQAUUU
UAFFFFABRRRQAUUUUAFFFFABRRRQAUUUUAFFFFABRRRQAUUUUAFFFFABRRRQAUUUUAFFFFABRRRQ
AUUUUAFFFFABRRRQAUUUUAFFFFABRRRQAUUUUAFFFFABRRRQAUUUUAFFFFABRRRQAUUUUAFFFFAB
RRRQAUUUUAFFFFABRRRQAUUUUAFFFFABRRRQAUUUUAFFFFABRRRQAUUUUAFFFFABRRRQAUUUUAFF
FFABRRRQAUUUUAFFFFABRRRQAUUUUAFFFFABRRRQAUUUUAFFFFABRRRQAUUUUAFFFFABRRRQAUUU
UAFFFFABRRRQAUUUUAFFFFABRRRQAUUUUAFFFFABRRRQAUUUUAFFFFABRRRQAUUUUAFFFFABRRRQ
AUUUUAFFFFABRRRQAUUUUAFFFFABRRRQAUUUUAFFFFABRRRQAUUUUAFFFFABRRRQAUUUUAFFFFAB
RRRQAUUUUAFFFFABRRRQAUUUUAFFFFABRRRQAUUUUAFFFFABRRRQAUUUUAFFFFABRRRQAUUUUAFF
FFABRRRQAUUUUAFFFFABRRRQAUUUUAFFFFABRRRQAUUUUAFFFFABRRRQAUUUUAFFFFABRRRQAUUU
UAFFFFABRRRQAUUUUAFFFFABRRRQAV+Vf7Av/KU39o3/ALmP/wBPlvX6qV+Vf7Av/KU39o3/ALmP
/wBPlvQB+qlFFFABRRRQAUUUUAFFFFAH5V/851/8/wDQsV+qlflX/wA51/8AP/QsV+qlABRRRQAU
UUUAFFFFABRRRQAUUUUAFFFFABRRRQAUUUUAFFFFABRRRQAUUUUAFFFFABRRRQAUUUUAFFFFABRR
RQAUUUUAFFFFABRRRQAUUUUAFFFFABRRRQAUUUUAFFFFABRRRQAUUUUAFFFFABRRRQAUUUUAFFFF
ABRRRQAUUUUAFFFFABRRRQAUUUUAFFFFABRRRQAUUUUAFFFFABRRRQAUUUUAFFFFABRRRQAUUUUA
FFFFABRRRQAUUUUAFFFFABRRRQAUUUUAFFFFABRRRQAUUUUAFFFFABRRRQAUUUUAFFFFABRRRQAU
UUUAFFFFABRRRQAUUUUAFFFFABRRRQAUUUUAFFFFABRRRQAUUUUAFFFFABRRRQAUUUUAFFFFABRR
RQAUUUUAFFFFABRRRQAUUUUAFFFFABRRRQAUUUUAFFFFABRRRQAUUUUAFFFFABRRRQAUUUUAFFFF
ABRRRQAUUUUAFFFFABRRRQAUUUUAFFFFABRRRQAUUUUAFFFFABRRRQAUUUUAFFFFABRRRQAUUUUA
FFFFABRRRQAUUUUAFFFFABRRRQAUUUUAFFFFABRRRQAUUUUAFFFFABRRRQAUUUUAFFFFABRRRQAU
UUUAFFFFABRRRQAUUUUAFFFFABRRRQAUUUUAFFFFABRRRQAUUUUAFFFFABRRRQAUUUUAFFFFABRR
RQAUUUUAFFFFABRRRQAUUUUAFFFFABRRRQAUUUUAFFFFABRRRQAUUUUAFFFFABRRRQAUUUUAFFFF
ABRRRQAUUUUAFFFFABRRRQAUUUUAFFFFABRRRQAUUUUAFFFFABRRRQAUUUUAFFFFABRRRQAUUUUA
FFFFABRRRQAUUUUAFFFFABRRRQAUUUUAFFFFABRRRQAUUUUAFFFFABRRRQAUUUUAFFFFABRRRQAU
UUUAFFFFABRRRQAUUUUAFFFFABRRRQAUUUUAFFFFABRRRQAUUUUAFFFFABRRRQAUUUUAFFFFABRR
RQAUUUUAFFFFABRRRQAUUUUAFFFFABRRRQAUUUUAFFFFABRRRQAUUUUAFFFFABRRRQAUUUUAFFFF
ABRRRQAUUUUAFFFFABRRRQAUUUUAFFFFABRRRQAUUUUAFFFFABRRRQAUUUUAFFFFABRRRQAUUUUA
FFFFABRRRQAUUUUAFFFFABRRRQAUUUUAFFFFABRRRQAUUUUAFFFFABRRRQAUUUUAFFFFABRRRQAU
UUUAFFFFABRRRQAUUUUAFFFFABRRRQAUUUUAFFFFABRRRQAUUUUAFFFFABRRRQAUUUUAFFFFABRR
RQAUUUUAFFFFABRRRQAUUUUAFFFFABRRRQAUUUUAFFFFABRRRQAUUUUAFFFFABRRRQAUUUUAFFFF
ABRRRQAUUUUAFFFFABRRRQAUUUUAFFFFABRRRQAUUUUAFFFFABRRRQAUUUUAFFFFABRRRQAUUUUA
FFFFABRRRQAUUUUAFFFFABRRRQAUUUUAFFFFABRRRQAUUUUAFFFFABRRRQAUUUUAFFFFABRRRQAU
UUUAFFFFABRRRQAUUUUAFFFFABRRRQAUUUUAFFFFABRRRQAUUUUAFFFFABRRRQAUUUUAFFFFABRR
RQAUUUUAFFFFABRRRQAV+Vf7Av8AylN/aN/7mP8A9PlvX6qV+Vf7Av8AylN/aN/7mP8A9PlvQB+q
lFFFABRRRQAUUUUAFFFFAH5V/wDOdf8Az/0LFfqpX5V/851/8/8AQsV+qlABRRRQAUUUUAFFFFAB
RRRQAUUUUAFFFFABRRRQAUUUUAFFFFABRRRQAUUUUAFFFFABRRRQAUUUUAFFFFABRRRQAUUUUAFF
FFABRRRQAUUUUAFFFFABRRRQAUUUUAFFFFABRRRQAUUUUAFFFFABRRRQAUUUUAFFFFABRRRQAUUU
UAFFFFABRRRQAUUUUAFFFFABRRRQAUUUUAFFFFABRRRQAUUUUAFFFFABRRRQAUUUUAFFFFABRRRQ
AUUUUAFFFFABRRRQAUUUUAFFFFABRRRQAUUUUAFFFFABRRRQAUUUUAFFFFABRRRQAUUUUAFFFFAB
RRRQAUUUUAFFFFABRRRQAUUUUAFFFFABRRRQAUUUUAFFFFABRRRQAUUUUAFFFFABRRRQAUUUUAFF
FFABRRRQAUUUUAFFFFABRRRQAUUUUAFFFFABRRRQAUUUUAFFFFABRRRQAUUUUAFFFFABRRRQAUUU
UAFFFFABRRRQAUUUUAFFFFABRRRQAUUUUAFFFFABRRRQAUUUUAFFFFABRRRQAUUUUAFFFFABRRRQ
AUUUUAFFFFABRRRQAUUUUAFFFFABRRRQAUUUUAFFFFABRRRQAUUUUAFFFFABRRRQAUUUUAFFFFAB
RRRQAUUUUAFFFFABRRRQAUUUUAFFFFABRRRQAUUUUAFFFFABRRRQAUUUUAFFFFABRRRQAUUUUAFF
FFABRRRQAUUUUAFFFFABRRRQAUUUUAFFFFABRRRQAUUUUAFFFFABRRRQAUUUUAFFFFABRRRQAUUU
UAFFFFABRRRQAUUUUAFFFFABRRRQAUUUUAFFFFABRRRQAUUUUAFFFFABRRRQAUUUUAFFFFABRRRQ
AUUUUAFFFFABRRRQAUUUUAFFFFABRRRQAUUUUAFFFFABRRRQAUUUUAFFFFABRRRQAUUUUAFFFFAB
RRRQAUUUUAFFFFABRRRQAUUUUAFFFFABRRRQAUUUUAFFFFABRRRQAUUUUAFFFFABRRRQAUUUUAFF
FFABRRRQAUUUUAFFFFABRRRQAUUUUAFFFFABRRRQAUUUUAFFFFABRRRQAUUUUAFFFFABRRRQAUUU
UAFFFFABRRRQAUUUUAFFFFABRRRQAUUUUAFFFFABRRRQAUUUUAFFFFABRRRQAUUUUAFFFFABRRRQ
AUUUUAFFFFABRRRQAUUUUAFFFFABRRRQAUUUUAFFFFABRRRQAUUUUAFFFFABRRRQAUUUUAFFFFAB
RRRQAUUUUAFFFFABRRRQAUUUUAFFFFABRRRQAUUUUAFFFFABRRRQAUUUUAFFFFABRRRQAUUUUAFF
FFABRRRQAUUUUAFFFFABRRRQAUUUUAFFFFABRRRQAUUUUAFFFFABRRRQAUUUUAFFFFABRRRQAUUU
UAFFFFABRRRQAUUUUAFFFFABRRRQAUUUUAFFFFABRRRQAUUUUAFFFFABRRRQAUUUUAFFFFABRRRQ
AUUUUAFFFFABRRRQAUUUUAFFFFABRRRQAUUUUAFFFFABRRRQAUUUUAFFFFABRRRQAUUUUAFFFFAB
RRRQAUUUUAFFFFABRRRQAUUUUAFFFFABRRRQAUUUUAFFFFABRRRQAUUUUAFFFFABRRRQAUUUUAFF
FFABRRRQAV+Vf7Av/KU39o3/ALmP/wBPlvX6qV+Vf7Av/KU39o3/ALmP/wBPlvQB+qlFFFABRRRQ
AUUUUAFFFFAH5V/851/8/wDQsV+qlflX/wA51/8AP/QsV+qlABRRRQAUUUUAFFFFABRRRQAUUUUA
FFFFABRRRQAUUUUAFFFFABRRRQAUUUUAFFFFABRRRQAUUUUAFFFFABRRRQAUUUUAFFFFABRRRQAU
UUUAFFFFABRRRQAUUUUAFFFFABRRRQAUUUUAFFFFABRRRQAUUUUAFFFFABRRRQAUUUUAFFFFABRR
RQAUUUUAFFFFABRRRQAUUUUAFFFFABRRRQAUUUUAFFFFABRRRQAUUUUAFFFFABRRRQAUUUUAFFFF
ABRRRQAUUUUAFFFFABRRRQAUUUUAFFFFABRRRQAUUUUAFFFFABRRRQAUUUUAFFFFABRRRQAUUUUA
FFFFABRRRQAUUUUAFFFFABRRRQAUUUUAFFFFABRRRQAUUUUAFFFFABRRRQAUUUUAFFFFABRRRQAU
UUUAFFFFABRRRQAUUUUAFFFFABRRRQAUUUUAFFFFABRRRQAUUUUAFFFFABRRRQAUUUUAFFFFABRR
RQAUUUUAFFFFABRRRQAUUUUAFFFFABRRRQAUUUUAFFFFABRRRQAUUUUAFFFFABRRRQAUUUUAFFFF
ABRRRQAUUUUAFFFFABRRRQAUUUUAFFFFABRRRQAUUUUAFFFFABRRRQAUUUUAFFFFABRRRQAUUUUA
FFFFABRRRQAUUUUAFFFFABRRRQAUUUUAFFFFABRRRQAUUUUAFFFFABRRRQAUUUUAFFFFABRRRQAU
UUUAFFFFABRRRQAUUUUAFFFFABRRRQAUUUUAFFFFABRRRQAUUUUAFFFFABRRRQAUUUUAFFFFABRR
RQAUUUUAFFFFABRRRQAUUUUAFFFFABRRRQAUUUUAFFFFABRRRQAUUUUAFFFFABRRRQAUUUUAFFFF
ABRRRQAUUUUAFFFFABRRRQAUUUUAFFFFABRRRQAUUUUAFFFFABRRRQAUUUUAFFFFABRRRQAUUUUA
FFFFABRRRQAUUUUAFFFFABRRRQAUUUUAFFFFABRRRQAUUUUAFFFFABRRRQAUUUUAFFFFABRRRQAU
UUUAFFFFABRRRQAUUUUAFFFFABRRRQAUUUUAFFFFABRRRQAUUUUAFFFFABRRRQAUUUUAFFFFABRR
RQAUUUUAFFFFABRRRQAUUUUAFFFFABRRRQAUUUUAFFFFABRRRQAUUUUAFFFFABRRRQAUUUUAFFFF
ABRRRQAUUUUAFFFFABRRRQAUUUUAFFFFABRRRQAUUUUAFFFFABRRRQAUUUUAFFFFABRRRQAUUUUA
FFFFABRRRQAUUUUAFFFFABRRRQAUUUUAFFFFABRRRQAUUUUAFFFFABRRRQAUUUUAFFFFABRRRQAU
UUUAFFFFABRRRQAUUUUAFFFFABRRRQAUUUUAFFFFABRRRQAUUUUAFFFFABRRRQAUUUUAFFFFABRR
RQAUUUUAFFFFABRRRQAUUUUAFFFFABRRRQAUUUUAFFFFABRRRQAUUUUAFFFFABRRRQAUUUUAFFFF
ABRRRQAUUUUAFFFFABRRRQAUUUUAFFFFABRRRQAUUUUAFFFFABRRRQAUUUUAFFFFABRRRQAUUUUA
FFFFABRRRQAUUUUAFFFFABRRRQAUUUUAFFFFABRRRQAUUUUAFFFFABRRRQAUUUUAFFFFABRRRQAV
+Vf7Av8AylN/aN/7mP8A9PlvX6qV+Vf7Av8AylN/aN/7mP8A9PlvQB+qlFFFABRRRQAUUUUAFFFF
AH5V/wDOdf8Az/0LFfqpX5V/851/8/8AQsV+qlABRRRQAUUUUAFFFFABRRRQAUUUUAFFFFABRRRQ
AUUUUAFFFFABRRRQAUUUUAFFFFABRRRQAUUUUAFFFFABRRRQAUUUUAFFFFABRRRQAUUUUAFFFFAB
RRRQAUUUUAFFFFABRRRQAUUUUAFFFFABRRRQAUUUUAFFFFABRRRQAUUUUAFFFFABRRRQAUUUUAFF
FFABRRRQAUUUUAFFFFABRRRQAUUUUAFFFFABRRRQAUUUUAFFFFABRRRQAUUUUAFFFFABRRRQAUUU
UAFFFFABRRRQAUUUUAFFFFABRRRQAUUUUAFFFFABRRRQAUUUUAFFFFABRRRQAUUUUAFFFFABRRRQ
AUUUUAFFFFABRRRQAUUUUAFFFFABRRRQAUUUUAFFFFABRRRQAUUUUAFFFFABRRRQAUUUUAFFFFAB
RRRQAUUUUAFFFFABRRRQAUUUUAFFFFABRRRQAUUUUAFFFFABRRRQAUUUUAFFFFABRRRQAUUUUAFF
FFABRRRQAUUUUAFFFFABRRRQAUUUUAFFFFABRRRQAUUUUAFFFFABRRRQAUUUUAFFFFABRRRQAUUU
UAFFFFABRRRQAUUUUAFFFFABRRRQAUUUUAFFFFABRRRQAUUUUAFFFFABRRRQAUUUUAFFFFABRRRQ
AUUUUAFFFFABRRRQAUUUUAFFFFABRRRQAUUUUAFFFFABRRRQAUUUUAFFFFABRRRQAUUUUAFFFFAB
RRRQAUUUUAFFFFABRRRQAUUUUAFFFFABRRRQAUUUUAFFFFABRRRQAUUUUAFFFFABRRRQAUUUUAFF
FFABRRRQAUUUUAFFFFABRRRQAUUUUAFFFFABRRRQAUUUUAFFFFABRRRQAUUUUAFFFFABRRRQAUUU
UAFFFFABRRRQAUUUUAFFFFABRRRQAUUUUAFFFFABRRRQAUUUUAFFFFABRRRQAUUUUAFFFFABRRRQ
AUUUUAFFFFABRRRQAUUUUAFFFFABRRRQAUUUUAFFFFABRRRQAUUUUAFFFFABRRRQAUUUUAFFFFAB
RRRQAUUUUAFFFFABRRRQAUUUUAFFFFABRRRQAUUUUAFFFFABRRRQAUUUUAFFFFABRRRQAUUUUAFF
FFABRRRQAUUUUAFFFFABRRRQAUUUUAFFFFABRRRQAUUUUAFFFFABRRRQAUUUUAFFFFABRRRQAUUU
UAFFFFABRRRQAUUUUAFFFFABRRRQAUUUUAFFFFABRRRQAUUUUAFFFFABRRRQAUUUUAFFFFABRRRQ
AUUUUAFFFFABRRRQAUUUUAFFFFABRRRQAUUUUAFFFFABRRRQAUUUUAFFFFABRRRQAUUUUAFFFFAB
RRRQAUUUUAFFFFABRRRQAUUUUAFFFFABRRRQAUUUUAFFFFABRRRQAUUUUAFFFFABRRRQAUUUUAFF
FFABRRRQAUUUUAFFFFABRRRQAUUUUAFFFFABRRRQAUUUUAFFFFABRRRQAUUUUAFFFFABRRRQAUUU
UAFFFFABRRRQAUUUUAFFFFABRRRQAUUUUAFFFFABRRRQAUUUUAFFFFABRRRQAUUUUAFFFFABRRRQ
AUUUUAFFFFABRRRQAUUUUAFFFFABRRRQAUUUUAFFFFABRRRQAUUUUAFFFFABRRRQAV+Vf7Av/KU3
9o3/ALmP/wBPlvX6qV+Vf7Av/KU39o3/ALmP/wBPlvQB+qlFFFABRRRQAUUUUAFFFFAH5V/851/8
/wDQsV+qlflX/wA51/8AP/QsV+qlABRRRQAUUUUAFFFFABRRRQAUUUUAFFFFABRRRQAUUUUAFFFF
ABRRRQAUUUUAFFFFABRRRQAUUUUAFFFFABRRRQAUUUUAFFFFABRRRQAUUUUAFFFFABRRRQAUUUUA
FFFFABRRRQAUUUUAFFFFABRRRQAUUUUAFFFFABRRRQAUUUUAFFFFABRRRQAUUUUAFFFFABRRRQAU
UUUAFFFFABRRRQAUUUUAFFFFABRRRQAUUUUAFFFFABRRRQAUUUUAFFFFABRRRQAUUUUAFFFFABRR
RQAUUUUAFFFFABRRRQAUUUUAFFFFABRRRQAUUUUAFFFFABRRRQAUUUUAFFFFABRRRQAUUUUAFFFF
ABRRRQAUUUUAFFFFABRRRQAUUUUAFFFFABRRRQAUUUUAFFFFABRRRQAUUUUAFFFFABRRRQAUUUUA
FFFFABRRRQAUUUUAFFFFABRRRQAUUUUAFFFFABRRRQAUUUUAFFFFABRRRQAUUUUAFFFFABRRRQAU
UUUAFFFFABRRRQAUUUUAFFFFABRRRQAUUUUAFFFFABRRRQAUUUUAFFFFABRRRQAUUUUAFFFFABRR
RQAUUUUAFFFFABRRRQAUUUUAFFFFABRRRQAUUUUAFFFFABRRRQAUUUUAFFFFABRRRQAUUUUAFFFF
ABRRRQAUUUUAFFFFABRRRQAUUUUAFFFFABRRRQAUUUUAFFFFABRRRQAUUUUAFFFFABRRRQAUUUUA
FFFFABRRRQAUUUUAFFFFABRRRQAUUUUAFFFFABRRRQAUUUUAFFFFABRRRQAUUUUAFFFFABRRRQAU
UUUAFFFFABRRRQAUUUUAFFFFABRRRQAUUUUAFFFFABRRRQAUUUUAFFFFABRRRQAUUUUAFFFFABRR
RQAUUUUAFFFFABRRRQAUUUUAFFFFABRRRQAUUUUAFFFFABRRRQAUUUUAFFFFABRRRQAUUUUAFFFF
ABRRRQAUUUUAFFFFABRRRQAUUUUAFFFFABRRRQAUUUUAFFFFABRRRQAUUUUAFFFFABRRRQAUUUUA
FFFFABRRRQAUUUUAFFFFABRRRQAUUUUAFFFFABRRRQAUUUUAFFFFABRRRQAUUUUAFFFFABRRRQAU
UUUAFFFFABRRRQAUUUUAFFFFABRRRQAUUUUAFFFFABRRRQAUUUUAFFFFABRRRQAUUUUAFFFFABRR
RQAUUUUAFFFFABRRRQAUUUUAFFFFABRRRQAUUUUAFFFFABRRRQAUUUUAFFFFABRRRQAUUUUAFFFF
ABRRRQAUUUUAFFFFABRRRQAUUUUAFFFFABRRRQAUUUUAFFFFABRRRQAUUUUAFFFFABRRRQAUUUUA
FFFFABRRRQAUUUUAFFFFABRRRQAUUUUAFFFFABRRRQAUUUUAFFFFABRRRQAUUUUAFFFFABRRRQAU
UUUAFFFFABRRRQAUUUUAFFFFABRRRQAUUUUAFFFFABRRRQAUUUUAFFFFABRRRQAUUUUAFFFFABRR
RQAUUUUAFFFFABRRRQAUUUUAFFFFABRRRQAUUUUAFFFFABRRRQAUUUUAFFFFABRRRQAUUUUAFFFF
ABRRRQAUUUUAFFFFABRRRQAUUUUAFFFFABRRRQAUUUUAFFFFABRRRQAV+Vf7Av8AylN/aN/7mP8A
9PlvX6qV+Vf7Av8AylN/aN/7mP8A9PlvQB+qlFFFABRRRQAUUUUAFFFFAH5V/wDOdf8Az/0LFfqp
X5V/851/8/8AQsV+qlABRRRQAUUUUAFFFFABRRRQAUUUUAFFFFABRRRQAUUUUAFFFFABRRRQAUUU
UAFFFFABRRRQAUUUUAFFFFABRRRQAUUUUAFFFFABRRRQAUUUUAFFFFABRRRQAUUUUAFFFFABRRRQ
AUUUUAFFFFABRRRQAUUUUAFFFFABRRRQAUUUUAFFFFABRRRQAUUUUAFFFFABRRRQAUUUUAFFFFAB
RRRQAUUUUAFFFFABRRRQAUUUUAFFFFABRRRQAUUUUAFFFFABRRRQAUUUUAFFFFABRRRQAUUUUAFF
FFABRRRQAUUUUAFFFFABRRRQAUUUUAFFFFABRRRQAUUUUAFFFFABRRRQAUUUUAFFFFABRRRQAUUU
UAFFFFABRRRQAUUUUAFFFFABRRRQAUUUUAFFFFABRRRQAUUUUAFFFFABRRRQAUUUUAFFFFABRRRQ
AUUUUAFFFFABRRRQAUUUUAFFFFABRRRQAUUUUAFFFFABRRRQAUUUUAFFFFABRRRQAUUUUAFFFFAB
RRRQAUUUUAFFFFABRRRQAUUUUAFFFFABRRRQAUUUUAFFFFABRRRQAUUUUAFFFFABRRRQAUUUUAFF
FFABRRRQAUUUUAFFFFABRRRQAUUUUAFFFFABRRRQAUUUUAFFFFABRRRQAUUUUAFFFFABRRRQAUUU
UAFFFFABRRRQAUUUUAFFFFABRRRQAUUUUAFFFFABRRRQAUUUUAFFFFABRRRQAUUUUAFFFFABRRRQ
AUUUUAFFFFABRRRQAUUUUAFFFFABRRRQAUUUUAFFFFABRRRQAUUUUAFFFFABRRRQAUUUUAFFFFAB
RRRQAUUUUAFFFFABRRRQAUUUUAFFFFABRRRQAUUUUAFFFFABRRRQAUUUUAFFFFABRRRQAUUUUAFF
FFABRRRQAUUUUAFFFFABRRRQAUUUUAFFFFABRRRQAUUUUAFFFFABRRRQAUUUUAFFFFABRRRQAUUU
UAFFFFABRRRQAUUUUAFFFFABRRRQAUUUUAFFFFABRRRQAUUUUAFFFFABRRRQAUUUUAFFFFABRRRQ
AUUUUAFFFFABRRRQAUUUUAFFFFABRRRQAUUUUAFFFFABRRRQAUUUUAFFFFABRRRQAUUUUAFFFFAB
RRRQAUUUUAFFFFABRRRQAUUUUAFFFFABRRRQAUUUUAFFFFABRRRQAUUUUAFFFFABRRRQAUUUUAFF
FFABRRRQAUUUUAFFFFABRRRQAUUUUAFFFFABRRRQAUUUUAFFFFABRRRQAUUUUAFFFFABRRRQAUUU
UAFFFFABRRRQAUUUUAFFFFABRRRQAUUUUAFFFFABRRRQAUUUUAFFFFABRRRQAUUUUAFFFFABRRRQ
AUUUUAFFFFABRRRQAUUUUAFFFFABRRRQAUUUUAFFFFABRRRQAUUUUAFFFFABRRRQAUUUUAFFFFAB
RRRQAUUUUAFFFFABRRRQAUUUUAFFFFABRRRQAUUUUAFFFFABRRRQAUUUUAFFFFABRRRQAUUUUAFF
FFABRRRQAUUUUAFFFFABRRRQAUUUUAFFFFABRRRQAUUUUAFFFFABRRRQAUUUUAFFFFABRRRQAUUU
UAFFFFABRRRQAUUUUAFFFFABRRRQAUUUUAFFFFABRRRQAV+Vf7Av/KU39o3/ALmP/wBPlvX6qV+V
f7Av/KU39o3/ALmP/wBPlvQB+qlFFFABRRRQAUUUUAFFFFAH5V/851/8/wDQsV+qlflX/wA51/8A
P/QsV+qlABRRRQAUUUUAFFFFABRRRQAUUUUAFFFFABRRRQAUUUUAFFFFABRRRQAUUUUAFFFFABRR
RQAUUUUAFFFFABRRRQAUUUUAFFFFABRRRQAUUUUAFFFFABRRRQAUUUUAFFFFABRRRQAUUUUAFFFF
ABRRRQAUUUUAFFFFABRRRQAUUUUAFFFFABRRRQAUUUUAFFFFABRRRQAUUUUAFFFFABRRRQAUUUUA
FFFFABRRRQAUUUUAFFFFABRRRQAUUUUAFFFFABRRRQAUUUUAFFFFABRRRQAUUUUAFFFFABRRRQAU
UUUAFFFFABRRRQAUUUUAFFFFABRRRQAUUUUAFFFFABRRRQAUUUUAFFFFABRRRQAUUUUAFFFFABRR
RQAUUUUAFFFFABRRRQAUUUUAFFFFABRRRQAUUUUAFFFFABRRRQAUUUUAFFFFABRRRQAUUUUAFFFF
ABRRRQAUUUUAFFFFABRRRQAUUUUAFFFFABRRRQAUUUUAFFFFABRRRQAUUUUAFFFFABRRRQAUUUUA
FFFFABRRRQAUUUUAFFFFABRRRQAUUUUAFFFFABRRRQAUUUUAFFFFABRRRQAUUUUAFFFFABRRRQAU
UUUAFFFFABRRRQAUUUUAFFFFABRRRQAUUUUAFFFFABRRRQAUUUUAFFFFABRRRQAUUUUAFFFFABRR
RQAUUUUAFFFFABRRRQAUUUUAFFFFABRRRQAUUUUAFFFFABRRRQAUUUUAFFFFABRRRQAUUUUAFFFF
ABRRRQAUUUUAFFFFABRRRQAUUUUAFFFFABRRRQAUUUUAFFFFABRRRQAUUUUAFFFFABRRRQAUUUUA
FFFFABRRRQAUUUUAFFFFABRRRQAUUUUAFFFFABRRRQAUUUUAFFFFABRRRQAUUUUAFFFFABRRRQAU
UUUAFFFFABRRRQAUUUUAFFFFABRRRQAUUUUAFFFFABRRRQAUUUUAFFFFABRRRQAUUUUAFFFFABRR
RQAUUUUAFFFFABRRRQAUUUUAFFFFABRRRQAUUUUAFFFFABRRRQAUUUUAFFFFABRRRQAUUUUAFFFF
ABRRRQAUUUUAFFFFABRRRQAUUUUAFFFFABRRRQAUUUUAFFFFABRRRQAUUUUAFFFFABRRRQAUUUUA
FFFFABRRRQAUUUUAFFFFABRRRQAUUUUAFFFFABRRRQAUUUUAFFFFABRRRQAUUUUAFFFFABRRRQAU
UUUAFFFFABRWTfeLND0y6e2vNZ0+0uUxuhnukR1yMjIJyOCD+NY+tfFjwpocHmSaxb3TsrMkVk3n
sxA+78uQpORjcQPfg0AddRXlX/DR3hr/AJ8dV/78xf8Axytzw38ZvC3iPev27+y5VyfL1LbDkDHI
bJXv0zng8Y5oA7misL/hO/DX/Qw6V/4Gxf8AxVbNvcRXUEc0MiTQyKHSSNgyspGQQR1BFAElFFFA
BRRRQAUUUUAFFFFABRRRQAUUUUAFFFFABRRRQAUUUUAFFFFABRRRQAUUUUAFFFFABRRRQAUUUUAF
FFFABRRRQAUUUUAFFFFABRRRQAUUUUAFFFFABRRRQAUUUUAFFFFABRRRQAUUUUAFFFFABRRRQAUU
UUAFFFFABRRRQAUUUUAFFFFABRRRQAUUUUAFFFFABRRRQAUUUUAFFFFABRRRQAUUUUAFFFFABRRR
QAUUUUAFFFFABRRRQAUUUUAFFFFABRRRQAUUUUAFFFFABRRRQAUUUUAFFFFABRRRQAUUUUAFFFFA
BRRRQAUUUUAFFFFABRRRQAUUUUAFFFFABRRRQAUUUUAFFFFABRRRQAUUUUAFFFFABRRRQAUUUUAF
FFFABX5V/sC/8pTf2jf+5j/9PlvX6qV+Vf7Av/KU39o3/uY//T5b0AfqpRRRQAUUUUAFFFFABRRR
QB+Vf/Odf/P/AELFfqpX5V/851/8/wDQsV+qlABRRRQAUUUUAFFFFABRRRQAUUUUAFFFFABRRRQA
UUUUAFFFFABRRRQAUUUUAFFFFABRRRQAUUUUAFFFFABRRRQAUUUUAFFFFABRRRQAUUUUAFFFFABR
RRQAUUUUAFFFFABRRRQAUUUUAFFFFABRRRQAUUUUAFFFFABRRRQAUUUUAFFFFABRRRQAUUUUAFFF
FABRRRQAUUUUAFFFFABRRRQAUUUUAFFFFABRRRQAUUUUAFFFFABRRRQAUUUUAFFFFABRRRQAUUUU
AFFFFABRRRQAUUUUAFFFFABRRRQAUUUUAFFFFABRRRQAUUUUAFFFFABRRRQAUUUUAFFFFABRRRQA
UUUUAFFFFABRRRQAUUUUAFFFFABRRRQAUUUUAFFFFABRRRQAUUUUAFFFFABRRRQAUUUUAFFFFABR
RRQAUUUUAFFFFABRRRQAUUUUAFFFFABRRRQAUUUUAFFFFABRRRQAUUUUAFFFFABRRRQAUUUUAFFF
FABRRRQAUUUUAFFFFABRRRQAUUUUAFFFFABRRRQAUUUUAFFFFABRRRQAUUUUAFFFFABRRRQAUUUU
AFFFFABRRRQAUUUUAFFFFABRRRQAUUUUAFFFFABRRRQAUUUUAFFFFABRRRQAUUUUAFFFFABRRRQA
UUUUAFFFFABRRRQAUUUUAFFFFABRRRQAUUUUAFFFFABRRRQAUUUUAFFFFABRRRQAUUUUAFFFFABR
RRQAUUUUAFFFFABRRRQAUUUUAFFFFABRRRQAUUUUAFFFFABRRRQAUUUUAFFFFABRRRQAUUUUAFFF
FABRRRQAUUUUAFFFFABRRRQAUUUUAFFFFABRRRQAUUUUAFFFFABRRRQAUUUUAFFFFABRRRQAUUUU
AFFFFABRRRQAUUUUAFFFFABRRRQAUUUUAFFFFABRRRQAUUUUAFFFFABRRRQAUUUUAFFFFABRRRQA
UUUUAFFFFABRRRQAUUUUAFFFFABRRRQAUUUUAFFFFABRRRQAUUUUAFFFFABRRRQAUUUUAFFFFABR
RRQAUUUUAFFFFABRRRQAUUUUAFFFFABRRRQAUUUUAFFFFABRRRQAUUUUAFFFFABRRRQAUUUUAFFF
FABRRRQAUUUUAFFFFABRRRQAUUUUAFFFFABRRRQAUUUUAFFFFABRRRQAUUUUAFFFFABRRRQAUUUU
AFFFFABRRRQAUUUUAFFFZviDxFpvhfTjfapdrZ2oYJvYEksegAAJJ6ngdAT0BoA0qK8tuP2ivDEM
8kaW2pTorFRLHCgVwD94ZcHB9wD7V0knxa8IxadFetrluYZG2qqhmlB56xgb1HB5IA6eooA66ivK
v+GjvDX/AD46r/35i/8Ajlcj4g/aO1LUNOaHS9NTSbpmB+1NMJyFHUBSgGTxyc8Z4zggA9m8SeON
C8I7Bq2pRWkj4KxcvIQc4bYoLbflPOMZGK8A+JHxk1DxdNJZ6bLLYaL2QDy5pgUAZZSGIK5LcDgg
85IGPPLi4lup5JppHmmkYu8kjFmZickknqSa80+I/wC0R8PvhJrkGj+LPEH9lajPbrdxw/YribMT
Myht0cbD7yMMZzx9KAPR6K8V8F6LZ/tS/Afwtf8AxO8OxPLeSPqP2GBri0jVleaOGRcSb9rQsGGW
IIfI4xUHgv8AZH8NeCdL1TTbfxL4q1DTr7Rr3Q0s9Qv4pIbOC6ZWmaBBEBG5ZFOcEE8kGgDqvEX7
RXw48KeF9O8Ral4qtYtH1G4ntbK5hjkn+0vC7RymNY1ZmRWQjzANnK4Pzrnq/Bvjjw/8QtDi1jw3
q9rrOnSYHnWsgbYxVW2OvVHCspKMAwyMgV84/A39lvx/4B8YeALzxN4t0rUNA8I2+oNZ6bYwEtFP
dGRZEVyiF0KsshdySGBQJj566vUv2LPBs2qeILjRtf8AFXhCx13i+0fw9qSW1jKpUgoYzG2UO9/k
JKjewUBeAAe/10HhTx5rfgucPpl68cJbc9rJ80MnIzlT0JCgbhhsdCK+fPhj+yj4F+F+v2niC1/t
XWvEVn8lrq2sX7yzQxeQIFiVU2RlFjBVQUJAOAcBQON8QfG/xt+z/wDEa7X4orFqXw51q9nOj65p
Np5klgWmXybe4I2YVIQ7nCO7HO1pNrBQD9GNF/aN0uTSvM1axuIL9GVDFZgSLICvLjcRtGR90knl
cFucR6N+0lp91fLFqWkS6fbtgfaIpvP2kkDLLtU7QMkkZPHANfPN9fW2l2Nxe3txFZ2dtG009xO4
SOKNQSzsx4UAAkk8ACuU+F/xa8OfGLSdR1Xwtcy32mWd6bE3UkLRLLIIo5CUVwG2jzQvzAHKtgYw
SAfoNo2uaf4isVvNNvIr22bHzxNnBwDtYdVbBGQcEZ5q/Xxj4Y8T6h4R1iHUtNm8qePhlblJFPVG
HdTj9ARggGvpnQPi94b1nQRqNxqNvpsqqTNZ3EoEqMBkhV6uPQqOemM5AAO1orhv+F2+C/8AoM/+
Ss//AMRV7U/ih4Z0vQ49VbVIri2myIkt/nkkYKG2bRyrYK53YwWGcZoA6uivnjxZ+0NqmpbYtBg/
siNJGJuJNsskq9FG0rtX1I55xg8HPn//AAnfiX/oYdV/8DZf/iqAPseivkPTfid4r0qdpYdevXZl
2EXMvnrjIP3ZNwB464z+dej6V+0tKqQJqWho77sTTWs5Ubc9VjYHkDsW5I6jPAB7rRXn9j8dvB11
apLLqEtnI2cwT20hdecc7Ay89eCetdH4b8caF4u3jSdSiu5EyWi5SQAYy2xgG2/MOcYycUAbtFFF
ABRRRQAUUUUAFFFFABRRRQAUUUUAFFFFABRRRQAUUUUAFFFFABRRRQAUUUUAFFFFABRRRQAUUUUA
FFFFABRRRQAUUUUAFFFFABRRRQAUUUUAFFFFABRRRQAUUUUAFFFFABRRRQAUUUUAFFFFABRRRQAU
UUUAFFFFABRRRQAUUUUAFFFFABRRRQAUUUUAFFFFABRRRQAUUUUAFFFFABRRRQAUUUUAFFFFABRR
RQAUUUUAFFFFABRRRQAUUUUAFFFFABRRRQAUUUUAFFFFABRRRQAUUUUAFFFFABRRRQAUUUUAFFFF
ABRRRQAUUUUAFFFFABRRRQAUUUUAFFFFABRRRQAUUUUAFFFFABX5V/sC/wDKU39o3/uY/wD0+W9f
qpX5V/sC/wDKU39o3/uY/wD0+W9AH6qUUUUAFFFFABRRRQAUUUUAflX/AM51/wDP/QsV+qlflX/z
nX/z/wBCxX6qUAFFFFABRRRQAUUUUAFFFFABRRRQAUUUUAFFFFABRRRQAUUUUAFFFFABRRRQAUUU
UAFFFFABRRRQAUUUUAFFFFABRRRQAUUUUAFFFFABRRRQAUUUUAFFFFABRRRQAUUUUAFFFFABRRRQ
AUUUUAFFFFABRRRQAUUUUAFFFFABRRRQAUUUUAFFFFABRRRQAUUUUAFFFFABRRRQAUUUUAFFFFAB
RRRQAUUUUAFFFFABRRRQAUUUUAFFFFABRRRQAUUUUAFFFFABRRRQAUUUUAFFFFABRRRQAUUUUAFF
FFABRRRQAUUUUAFFFFABRRRQAUUUUAFFFFABRRRQAUUUUAFFFFABRRRQAUUUUAFFFFABRRRQAUUU
UAFFFFABRRRQAUUUUAFFFFABRRRQAUUUUAFFFFABRRRQAUUUUAFFFFABRRRQAUUUUAFFFFABRRRQ
AUUUUAFFFFABRRRQAUUUUAFFFFABRRRQAUUUUAFFFFABRRRQAUUUUAFFFFABRRRQAUUUUAFFFFAB
RRRQAUUUUAFFFFABRRRQAUUUUAFFFFABRRRQAUUUUAFFFFABRRRQAUUUUAFFFFABRRRQAUUUUAFF
FFABRRRQAUUUUAFFFFABRRRQAUUUUAFFFFABRRRQAUUUUAFFFFABRRRQAUUUUAFFFFABRRRQAUUU
UAFFFFABRRRQAUUUUAFFFFABRRRQAUUUUAFFFFABRRRQAUUUUAFFFFABRRRQAUUUUAFFFFABRRRQ
AUUUUAFFFFABRRRQAUUUUAFFFFABRRRQAUUUUAFFFFABRRRQAUUUUAFFFFABRRRQAUUUUAFFFFAB
RRRQAUUUUAFFFFABRRRQAUUUUAFFFFABRRRQAUUUUAFFFFABRRRQAUUUUAFFFFABRRRQAUUUUAFF
FFABRRRQAUUUUAFFFFABRRRQAUUUUAFFFFABRRRQAUUUUAFFFFABRRRQAUUUUAFFFFABRRRQAUUU
UAFFFFABRRRQAUUUUAFFFFABRRRQAUUUUAFFFFABRRRQAUUUUAFFFFABRRRQAUUUUAFFFFABRRRQ
AUUUUAFFFFABRRRQAUUUUAFFFFABRRRQAUUUUAFFFFABRRRQAUUUUAFFFFABRRRQAUUUUAFFFFAB
RRRQAUUUUAFFFFABRRRQAUUUUAFFFFABRRRQAUUUUAFFFFABRRRQAUUUUAFFFcj4y+KWg+B3SK8m
e5u2ba1rZ7XljGAdzgsNowRjJyc8A84AOurC1vxx4f8ADnnDUdXtLeWHbvg8wNMM4x+7XLdwenTn
pXzr44+MWt+MXkgikfStLZQps4JMl+CG3uACwOT8vC4xxkZPB0Ae1fET49zyXUVr4TuPKgj+aS+e
EEyEj7qq68KM8kjJPTAGW8g1LVr7WJ1mv724vplXYJLmVpGC5Jxkk8ZJ/OuK1v4seB/DOqTabrHj
Lw/pWowbfNs77VIIZo9yhl3IzgjKkEZHQg1w2oL4n+Nlnpfiv4ZfFr/hHPC11btEkP8AwjcV158q
TSK8u6fa68gLtxj5MjrQB6rquvaZoX2P+0tRtdP+2XKWdt9qnWLz53zsiTcRudsHCjk4OBV6vHI/
2XfDGpfCC38B+Jb3VfEqLcyajLqt1eyi4N/IJN9wmWIX5pZGEZ3LliWDsWZr3wL+Cmp/CX+27rXP
HGq+O9Y1TyImvtTLfuoIfMMcah5JG+9NKT82PmGFGCWAKOt/tgfB7w/qk1hdeN7WWeHbuextri7h
OVDDbLFGyNwRnDHByDyCKyrf9sLw5rk10/hbwb468a6ZBIITq3h/QWmtWk2KxQF2Vgy7wCGUHuMg
gn2Pw34T0PwbYvZaBo2n6HZySGZ7fTbWO3jaQgAuVQAFsKoz1wB6Vq0AfPHh3w38UPjl4i0rxH40
eX4deDtPvbLUrPwbbFJrq9khHnJJdTYDIvmlP3TLn93gojqJG+h6ns7KfUJhFbxNNIf4VHTnGT6D
nqa7fSfAdtBHuvz9pmOfkRiEHp6En/Hp3rKdSMNzvw2CrYp+4tO5w1ray3twkECGSVzhVWte+8G6
pYqWEIuUABLQHd3xjHU/gK9Es9PttPTbbQRwjAB2LgnHTJ7/AI1YrkliXfRaH0FLJYclqktfI8mj
0HUpHVRYXALHA3RMB+JIwK1o/h/qTIrGS3QkZKs7ZHscCvQ6Kl4mXQ2p5LQj8TbPOLzwPqdrCZFE
VxjqsLEtjHXBAz+HNc9XtFY+seFbHVkJ8sW8+S3mxKAST/e9eefX3q4Yj+c5sTkyteg/kz5a+MX7
POmfGy4H9seKvFWm6c1ulvLpGk6isVjPskMiySQtGwZ9xHzH+4npXR/EX4X6T8Qfhdqvgd4YtO0y
6sha2ywRlY7RkwYGWNCvyxukbBAQCF2ng16jJ4LvpvE1tomn7L+5miNw211QwQhkQySBmyF3Pxt3
E7TgcYqDWPB2t+G7G1udW082QuCwC+YsmwhiArFSQGKgNgE8HrkHD+vYVVVQdRc76X1PmalGpSbj
NbHz7+zRrHxJhsde8I/ErTpm1Dw3JDBaeIW3tHq0LhyrLIVAlZAi5fO4h1DqHDFvaqw/G3gnRfiN
4XvfD3iKy/tDR7zZ59t5rxb9jrIvzIysMMing9q8Utf2JfC0Nj/Ztz4z8dajoTyQvc6Ldayv2O6E
QjVEkRIlyoSGJBggqqKFI2jHcYnrv/C2PBH9uf2L/wAJl4f/ALY+0/Y/7P8A7Ug+0efu2eV5e/dv
3fLtxnPGM11VeAfE79jfwL4i+FN34Z8KeH9K8PaxF++07VHid5llDltss2TK6MCyfMXChgQp2KK6
Pwz4i+J3w+8FatqXxIsdP8WS2MdqlpB4FtJp7+7YtsleSJwilvmR/wB2FAAkOAABQBP8Vvjt/wAI
D4ksfCeg+FdV8beM763W8h0vT18uGKAzLEJZ5yCIkLbvmwwBX5ygYNWrZp4+8bfCthdzRfDfxrdS
SFWhii1JbCNbkmNSCxSVmgVQWyBlyQFxtHK/sk6l4uvPhdc2vjGHWlvNP1W5tbO68RWs1vf3dqds
kcsyyu53ZkdeGKgIFBO0k+8aLod94hvhaadbNc3BUttUgAAdSSeAPr3IHes6lSFKLnN2S6se+h4P
4Lsfjh4T+IGm6V4g1XRfHXgq6kme519bRbK/tQLcFEaFGVApm4G0SnG4sVyANXxV+0l4S8A/EMeE
/FMOq+G/N2raa5qNkU0y8ciIlYpwT93zhuZgqJtbcw4z63d2dxYXDwXMEltOmN0UyFWGRkZB56EV
l63oOm+JtLm03WNOtdV06fb5tnfQLNDJtYMu5GBBwwBGR1ANOM4zV4u6Ao6V478Na7od5rWm+IdK
1DR7Pf8AadQtb2KW3g2KHffIrFV2qQxyeAQTWxpOrRXUFnqemXiTQyKlza3lpKGVlIDJIjqeQRgh
gfQivlnXv2OdT1z4reIZLbVNK8N/CnV7nTru68N6TC0bXv2VEHkSJGIxGjM07blc/MUYqWAK+nfB
X4H3PwP8ReKLLRtVifwBqUi31jo80Ja6s7phtlAmz80WxIwN25jxypRmlsR9jfD/AOP32G1t9O8S
RyzhPkXUozufGQB5i9TgZywJJwPlJyT7rb3EV1BHNDIk0Mih0kjYMrKRkEEdQRX57fC34j6Z8W/A
mmeLNHgu7bTtQ83yor5FSYeXK8TbgrMB8yHGCeMfSvdPhz8arvwXZwaXeWi32kxsdvl/JNEGYE4P
RhyxwcElvvADFAH0zRVexvoNTsbe8tn8y2uI1lifBG5WAIODyOD3qxQAUUUUAFFFFABRRRQAUUUU
AFFFFABRRRQAUUUUAFFFFABRRRQAUUUUAFFFFABRRRQAUUUUAFFFFABRRRQAUUUUAFFFFABRRRQA
UUUUAFFFFABRRRQAUUUUAFFFFABRRRQAUUUUAFFFFABRRRQAUUUUAFFFFABRRRQAUUUUAFFFFABR
RRQAUUUUAFFFFABRRRQAUUUUAFFFFABRRRQAUUUUAFFFFABRRRQAUUUUAFFFFABRRRQAUUUUAFFF
FABRRRQAUUUUAFFFFABRRRQAUUUUAFFFFABRRRQAUUUUAFFFFABRRRQAUUUUAFFFFABRRRQAUUUU
AFFFFABRRRQAUUUUAFFFFABX5V/sC/8AKU39o3/uY/8A0+W9fqpX5V/sC/8AKU39o3/uY/8A0+W9
AH6qUUUUAFFFFABRRRQAUUUUAflX/wA51/8AP/QsV+qlflX/AM51/wDP/QsV+qlABRRRQAUUUUAF
FFFABRRRQAUUUUAFFFFABRRRQAUUUUAFFFFABRRRQAUUUUAFFFFABRRRQAUUUUAFFFFABRRRQAUU
UUAFFFFABRRRQAUUUUAFFFFABRRRQAUUUUAFFFFABRRRQAUUUUAFFFFABRRRQAUUUUAFFFFABRRR
QAUUUUAFFFFABRRRQAUUUUAFFFFABRRRQAUUUUAFFFFABRRRQAUUUUAFFFFABRRRQAUUUUAFFFFA
BRRRQAUUUUAFFFFABRRRQAUUUUAFFFFABRRRQAUUUUAFFFFABRRRQAUUUUAFFFFABRRRQAUUUUAF
FFFABRRRQAUUUUAFFFFABRRRQAUUUUAFFFFABRRRQAUUUUAFFFFABRRRQAUUUUAFFFFABRRRQAUU
UUAFFFFABRRRQAUUUUAFFFFABRRRQAUUUUAFFFFABRRRQAUUUUAFFFFABRRRQAUUUUAFFFFABRRR
QAUUUUAFFFFABRRRQAUUUUAFFFFABRRRQAUUUUAFFFFABRRRQAUUUUAFFFFABRRRQAUUUUAFFFFA
BRRRQAUUUUAFFFFABRRRQAUUUUAFFFFABRRRQAUUUUAFFFFABRRRQAUUUUAFFFFABRRRQAUUUUAF
FFFABRRRQAUUUUAFFFFABRRRQAUUUUAFFFFABRRRQAUUUUAFFFFABRRRQAUUUUAFFFFABRRRQAUU
UUAFFFFABRRRQAUUUUAFFFFABRRRQAUUUUAFFFFABRRRQAUUUUAFFFFABRRRQAUUUUAFFFFABRRR
QAUUUUAFFFFABRRRQAUUUUAFFFFABRRRQAUUUUAFFFFABRRRQAUUUUAFFFFABRRRQAUUUUAFFFFA
BRRRQAUUUUAFFFFABRRRQAUUUUAFFFFABRRRQAUUUUAFFFFABRRRQAUUUUAFFFFABRRRQAUUUUAF
FFFABRRRQAUUUUAFFFFABRRRQAUUUUAFFFFABRRRQAUUUUAFFFFABRRRQAUUUUAFFFFABRRRQAUU
UUAFFFFABRRRQAUUUUAFFFFABRRRQAUUUUAFFFFABRRRQAUUUUAFFFFABRRRQAUUUUAFFFFABRRR
QAUUUUAFFFFABRRRQAUUUUAFFFFABRRRQAUUUUAFFFFABRRRQAUUUUAFFFFABRRRQAUUUUAFFFFA
BRRRQAUUUUAFFFFABRRRQAUV4540/aEg0u+ubHQbSLUDHhRfSyHySwPzBVHLLjgNuHPIyME8F4g+
OvifXtONor2+mBmDNNp4eOUgfw7i5wM46YPGM4yCAfUFcN46+L2jeBro2Uqy32o+WX+z2+MRnGVE
jE/Ln2BIHOORn5c+33P277b9ol+2eZ532jefM8zOd+7ruzznrmqmratFawXmp6neJDDGr3N1eXco
VVUAs8jux4AGSWJ9SaAPZPEH7R2pahpzQ6XpqaTdMwP2pphOQo6gKUAyeOTnjPGcEeN6tq0VrBea
nqd4kMMavc3V5dyhVVQCzyO7HgAZJYn1JrzXwH+0B4c+Lvh3xLe+AvN8Q6no0bn+zJkazaaTMogX
zJF2qs3lEhuSoYbwpyo8/f4O/FL43fYI/i5r2laP4TX7PcXHhHwukg+2uu9zHczsxZdrGMFUd0bZ
ldrKslAF/wARftWf2x/bOm/DLwZ4g8eapBc/2daava2W7RGujsB33IcYRN4JOFVgAQ4VhJWr8Nfg
Bq2m+LdO8cfELxnqHjXxlZxyC2jU+RpuntLCkcnkwqAC2FdS+FDhgxjDjdXrmiaDpvhnS4dN0fTr
XStOg3eVZ2MCwwx7mLNtRQAMsSTgdSTXRaL4eutckHlLsgDbXmbovf8AE+w9R0pSkoq7NKdOdWXL
BXZwOt/CfwP4m1SbUtY8G+H9V1Gfb5t5faXBNNJtUKu52Qk4UADJ6ACujsbG20uxt7Kyt4rOzto1
hgt4ECRxRqAFRVHCgAAADgAV6Hb/AA7tFQie6mkfPBjAQY+hzWppfhPTtLfzEjM0oORJMQxXp0GM
Dp1xmuZ4iHQ9mnk+Ik1zaI5CHwPqc1oJ8RIxXcIXYh/YdMA/U/XFLZ+BdSuHxMI7VARkuwYkd8AZ
6e+K9Gorm+sTPbWT4fS9zmrHwFYW6g3LSXb4IOTsXr1AHP61pW3hnSrXdssom3dfMHmfluzitOis
XUm92ejTwdCnpGCIre1hs0KQQxwoTkrGoUE+vFS0UVnudaioqyQUUUUDCiiigApk88drDJNNIsUM
al3kkIVVUDJJJ6ACn1S8OpH4s+IB07Mz2GixJd3qrtVDcl43tVJPzHAR3+XAyFBJ5WuPGYmODw88
RPaKObEVlQpuTOw+GPh8aP4S065uIGXWr62juNQuLiJUuJJWBcpJhQcIXZVU/dUAdq6e7s7e/t3g
uoI7mB8bopkDKcHIyDx1Aqaiv55r4qpXryxDfvN3PkN9zzTxN8FLLUria50q5/s+R9z/AGdk3Rbs
DAXGCgznPXrwBjFc1D8C9aaZBLe2CRFhvZHdmAzyQNoyfbI+te4UV9Jh+K80w9P2SqXS7q7MHQg3
ex8/eJPhJrehzSNaQtqtmqqRNAo35Jxjy8lsg+mRjn1xx13Z3FhcPBcwSW06Y3RTIVYZGRkHnoRX
1lVa+0201SERXtrDdxK24Rzxh1BwRnBHXk/nX0OC46xFNKOKpqXmtGYywy+yz5ThhkuJkiiRpZZG
CoiAlmJOAAO5r3n4ReEbnw3o1xc3qNDd3zK3kseURQduRjhjubIz0x0ORXXWOg6ZpcxlstOtLSVl
2l4IFRiMg4yB04H5Vd+tcGecVyzSh9WpQ5Yvfuy6dDkd2V77TbTVIRFe2sN3ErbhHPGHUHBGcEde
T+decfEL4SrqGL7QLeOG54WSyTbGjjpuXoFI7jgHr1+96hSd6+Vy/NsXltVVaE9uj2fyNp04zVmf
K2raFqOhzeXqFlNaMWZVMqEK5U87T0YcjkZHIrlfHGvf8Iz4P1fUl1HStKnht3+z3muT+TYxzsNs
XnPkEIZCgODnnA5xX0Z8bPD9zqmjWl/bq0osGcyxquSEYDL9eg2jPHQ54ANfOfjbwTovxG8L3vh7
xFZf2ho95s8+2814t+x1kX5kZWGGRTwe1f0FkeaLNsHGu7KXVLoeXUh7OVjlP2e/Af8Awqz4U6P4
Nm1W11bUdF8yK+ksz8sU8rm4MeCcjCzrjcAWUq21d2K9Hrlfhx8LfDHwk0OfR/Cemf2Vp09y13JD
9olmzKyqpbdIzH7qKMZxx9a8b+OXwx1jwD8Q7f43eAbS71bX7fy7bW/DcJmf+17ZgsP7sRgkOi7D
ggp+6WTGYyJPoTI+kpLiWZIkkkd0iXZGrMSEXJbA9BlifqT613HhT40eJPDU4E12+sWjNl4b5y7d
RnbIfmU4GB1UZJ2mvief9sSLxZ8K/F/iLQdB1XTUNxHoHhi42R3N3qGrTQMyp9mXcE8tijfMzB1P
GW+Svavg/ceMbr4baI/j+1is/FwjdL+OExlSyyMqOfLZk3MgRjtOMscBfugA/QPw74gtPFGi2mqW
JY2twu5fMXawIJBUj1BBHHHHBI5rSrxz9mu6uX0PWbZ4dtnHcpJHNtPzSMuHXPQ4CIcDkbueor2O
gAooooAKKKKACiiigAooooAKKKKACiiigAooooAKKKKACiiigAooooAKKKKACiiigAooooAKKKKA
CiiigAooooAKKKKACiiigAooooAKKKKACiiigAooooAKKKKACiiigAooooAKKKKACiiigAooooAK
KKKACiiigAooooAKKKKACiiigAooooAKKKKACiiigAooooAKKKKACiiigAooooAKKKKACiiigAoo
ooAKKKKACiiigAooooAKKKKACiiigAooooAKKKKACiiigAooooAKKKKACiiigAooooAKKKKACiii
gAooooAKKKKACiiigAooooAKKKKACiiigAooooAK/Kv9gX/lKb+0b/3Mf/p8t6/VSvyr/YF/5Sm/
tG/9zH/6fLegD9VKKKKACiiigAooooAKKKKAPyr/AOc6/wDn/oWK/VSvyr/5zr/5/wChYr9VKACi
iigAooooAKKKKACiiigAooooAKKKKACiiigAooooAKKKKACiiigAooooAKKKKACiiigAooooAKKK
KACiiigAooooAKKKKACiiigAooooAKKKKACiiigAooooAKKKKACiiigAooooAKKKKACiiigAoooo
AKKKKACiiigAooooAKKKKACiiigAooooAKKKKACiiigAooooAKKKKACiiigAooooAKKKKACiiigA
ooooAKKKKACiiigAooooAKKKKACiiigAooooAKKKKACiiigAooooAKKKKACiiigAooooAKKKKACi
iigAooooAKKKKACiiigAooooAKKKKACiiigAooooAKKKKACiiigAooooAKKKKACiiigAooooAKKK
KACiiigAooooAKKKKACiiigAooooAKKKKACiiigAooooAKKKKACiiigAooooAKKKKACiiigAoooo
AKKKKACiiigAooooAKKKKACiiigAooooAKKKKACiiigAooooAKKKKACiiigAooooAKKKKACiiigA
ooooAKKKKACiiigAooooAKKKKACiiigAooooAKKKKACiiigAooooAKKKKACiiigAooooAKKKKACi
iigAooooAKKKKACiiigAooooAKKKKACiiigAooooAKKKKACiiigAooooAKKKKACiiigAooooAKKK
KACiiigAooooAKKKKACiiigAooooAKKKKACiiigAooooAKKKKACiiigAooooAKKKKACiiigAoooo
AKKKKACiiigAooooAKKKKACiiigAooooAKKKKACiiigAooooAKKKKACiiigAooooAKKKKACiiigA
ooooAKKKKACiiigAooooAKKKKACiiigAooooAKKKKACiiigAooooAKKKKACiiigAooooAKKKKACi
iigAooooAKKKKACiiigAooooAKKKKACiiigAooooAKKKKACiiigAooooAKKKKACiiigAooooAKKK
KACiiigAooooAKKKKACiiigAooooAKKKKACiiigAooooAKKKKACiiigAooooAKKKKACiiigAoooo
AKKKKACiiigAooooAKKKKACiiigAooooAKKKKACiiigAooooAKKKKACiiigAooooAKKKKACiiigA
ooooAKKKKACiiigAooooAKKKKACvFPj98QJ7Hy/DenXHlmWPffNGRu2n7sWQcjIyWGBkFecEg+l+
PPFcXgvwve6m5QzIuy3jfH7yU8KMZGRnk4OdoY9q+QLi4lup5JppHmmkYu8kjFmZickknqSaAOY8
f/EXw58LfDr654o1WLSNMWRYRNIrOzyMeEREBZ24JwoJAVieASJ/7bl8TeB/7Y8JzWtzPqGnfa9J
mv0kW3kaSLdA0qgBwhJUkYDYz3ryO60XwT+2v4BvZ7/SdQtdGsdVkt9F1xV8i6nRFj8y4hLocRO+
+MqwYHygSFdQE94oA+XNY8J/tNab4107xba674a1W4uJP7NuPDdtJMmkWtsVXbcsshV2YPvZipMo
wgUujFE3b/4IfFX4rLcQfEb4kxaNoU8jLN4e8EW5hjlhMBjwbqUeZtZmYvG6yKR6ZGz6JeCRI45G
jZY5M7HKkBsdcHvir9h4d1HUXQRWsiowDCSRSqbTjnJ69e1TzJbs1jSqTdoxbZz+g6JZeGdD07R9
Nh+zadp9vHaW0O9n8uKNQqLuYknCgDJJPrWxYaXdapIY7WBpmHXHAHXqTwOh612Wj+A4rV0mvpBc
SKciJB8nfrnr29PxrqYYI7eMRxRrFGvREUAD8BXLPEJaRPew2T1KnvVnZdup8/8Ahvxgy/tXXXwz
Z9L1PTrPwgNbuTGC1xb3pukj8p/nKhfKkRwrIG+dW6EV9B14h8bf2Nfhd8etQu9X8Q6NNZ+I7iKK
Ftc0q5aC52xkbSVOYnbaNm542bbgAjau3zL9nz4m3vwT+NPjb4MfE3xje39zdapDdeDdR8RT3Nzc
albzo+I/tMiiP5RFEm0BQZ2mVN5wBzSftVe+p7NCKwMvZuKUW9H/AJn15RRRXOeyFFFFABRRRQAU
UUUAFFFFABRRRQAVJ8OopdR8XanqVlMq6VarJYXcaXDETXmIHD+WPkyifIXJ35ypGFFZmkW+u+ML
2ddHit7DS7WdoJdU1CN38113B1hhBUuFcKpcuozuADYr0/QdDt/DulQ2FqZGjjLuZJTl5Hdi7ucA
DLMzNgAAZwABgV+f8TZvQhQlg6bvN7+S/wAz5/HYmFRezgaFFFFfkJ44UUUUAFFFFABRRRQAUUUU
AFeUfEL4Z6Fpmm3usxTXdlh1P2W0t/tG9nYIscUYwdzOygDdgE9h09XrkvipHpY8D391q9nfXVtZ
bblX0sf6XburDE8RyNrJktuzwA2cjIPuZRjsRg8TH2E3HmaTt1+/QzqRUlqcdb/Adv7JkM+pg6o0
alFjX9ykmPmUk/My54DYU98HpXld5aS6feT2s6bJ4XaORcg4YHBGRx1FfSXgG91PUfCOm3OsPHLf
SIxM0fl4mj3ERy/u3dAXTYxCsVyxxxXhXxC0u40nxlqqTrjzp3uI2AOGR2LAjI5xnB9wR2r9U4Zz
jF4zGVsNi6ik1t8tNDirU4xinFHzX43+OnjRvHfirwd8O/h3/wAJXqOgW9v9r1C81aC0hgnuImkh
/dOQZUC4Jw6kkMPl4Y+ueE7jVrzwro0+v2sVjrstlC+oWsBBjhuCimVFIZsqH3AfMeB1PWsr4j+I
vE/hnQ4Lrwn4R/4TTUXuViksP7SisPLiKsTL5kgIOGCrt6/Pnsa4b4caX8R/hz8FZ77WYLvx98RL
y5bUbjSrjVo4kR5ZFBgilZfLiSOP5ii5TeHCHBWv0s4z6t+FPxci8A2k2nXti9zYTTGfzrdh5qMU
AI2nhgdq9xjnrwK+jtK1W01zToL6wnW5tJ13Ryp0I/oQeCDyCCDX5wfAj4xf8Lq8H3mrTaDd+GtR
0/UZtLvtMvG3tDPGFYjJVT911yGVSG3DHGT9B/DP4rXfgFzaPCl1pE03mzRhcSoSNpZDkc4C8Nwd
uBtyTQB9T0Vm+H/EWm+KNOF9pd2t5alim9QQQw6gggEHoeR0IPQitKgAooooAKKKKACiiigAoooo
AKKKKACiiigAooooAKKKKACiiigAooooAKKKKACiiigAooooAKKKKACiiigAooooAKKKKACiiigA
ooooAKKKKACiiigAooooAKKKKACiiigAooooAKKKKACiiigAooooAKKKKACiiigAooooAKKKKACi
iigAooooAKKKKACiiigAooooAKKKKACiiigAooooAKKKKACiiigAooooAKKKKACiiigAooooAKKK
KACiiigAooooAKKKKACiiigAooooAKKKKACiiigAooooAKKKKACiiigAooooAKKKKACiiigAoooo
AKKKKACiiigAr8q/2Bf+Upv7Rv8A3Mf/AKfLev1Ur8q/2Bf+Upv7Rv8A3Mf/AKfLegD9VKKKKACi
iigAooooAKKKKAPyr/5zr/5/6Fiv1Ur8q/8AnOv/AJ/6Fiv1UoAKKKKACiiigAooooAKKKKACiii
gAooooAKKKKACiiigAooooAKKKKACiiigAooooAKKKKACiiigAooooAKKKKACiiigAooooAKKKKA
CiiigAooooAKKKKACiiigAooooAKKKKACiiigAooooAKKKKACiiigAooooAKKKKACiiigAooooAK
KKKACiiigAooooAKKKKACiiigAooooAKKKKACiiigAooooAKKKKACiiigAooooAKKKKACiiigAoo
ooAKKKKACiiigAooooAKKKKACiiigAooooAKKKKACiiigAooooAKKKKACiiigAooooAKKKKACiii
gAooooAKKKKACiiigAooooAKKKKACiiigAooooAKKKKACiiigAooooAKKKKACiiigAooooAKKKKA
CiiigAooooAKKKKACiiigAooooAKKKKACiiigAooooAKKKKACiiigAooooAKKKKACiiigAooooAK
KKKACiiigAooooAKKKKACiiigAooooAKKKKACiiigAooooAKKKKACiiigAooooAKKKKACiiigAoo
ooAKKKKACiiigAooooAKKKKACiiigAooooAKKKKACiiigAooooAKKKKACiiigAooooAKKKKACiii
gAooooAKKKKACiiigAooooAKKKKACiiigAooooAKKKKACiiigAooooAKKKKACiiigAooooAKKKKA
CiiigAooooAKKKKACiiigAooooAKKKKACiiigAooooAKKKKACiiigAooooAKKKKACiiigAooooAK
KKKACiiigAooooAKKKKACiiigAooooAKKKKACiiigAooooAKKKKACiiigAooooAKKKKACiiigAoo
ooAKKKKACiiigAooooAKKKKACiiigAooooAKKKKACiiigAooooAKKKKACiiigAooooAKKKKACiii
gAooooAKKKKACiiigAooooAKKKKACiiigAooooAKKKKACiiigAooooAKKKKACiiigAooooAKKKKA
CiiigAooooAKKKKACiiigAooooAKKKKACiiigAooooAKKKKACiiigAooooAKKKKACiiigAooooAK
KKKACiiigAooooAKKKKACiiigAooooAKKKKACiiigAooooAKKKKACiiigAooooAKKKKACiiigAqO
4uIrWCSaaRIYY1LvJIwVVUDJJJ6ACpK8N+PPxIube6k8MadJ5Mflqb6Vch23DIi6cLtIJIzndjjD
AgHB/Ez4mXfj/UQqh7bSIGzb2pPJPTzHx1Yj8FBwO5PjHxOk0nXNBuPA97rEWl6n4vsr3S7BWTzJ
GY20hkcRgjKomWJJAztXILLnpNV17TNC+x/2lqNrp/2y5SztvtU6xefO+dkSbiNztg4UcnBwK8x+
GP7PVt4N8VS+MfEviHUPHnjiSN4V1jVAFjtI2kkYpawgkQKRIVIDEAbguxXZSAdz8N/BVt8OfAOg
eGLQxPFpdlFatNDAIVmkVR5kpQE4Z33OeScsSSTzXp/g/wALLfBL+7Aa3z+7i67yDjJ9s9u/0689
pWmy6tfR20QPzH5mAzsXux+ler2VnHp9pFbxDEcahR0yfc47nrXJXqcqstz6DKsGq0/a1F7q/Mmo
oorzT7SyCiiigYV4TrnhHwZ+0r8SvBfiiD7dqMHw51i+jaQs9rAL5DGDGUZBJI0csULhlIj+Ugl8
lR7PrWvad4dsWvNTvIbG3BwHmcLubBIVR1Zjg4UZJ7Vy/wAH/DviDw34PWLxH4gl8QXt1O95G09j
HavaRyYYW7BOXZSWzI3zMSSauOl5HLWSqSjTfq/kdvRRRUHUFFFFABRRRQAUUUUAFFFFABVHW7ye
x0ueS1RZL1sQ2scn3ZJ3ISJDyMBnZRnIAzyQOavVD4Q0tNT+Il/9vsLLU7a2sre4tZpowz2EokfG
0MD80hDHehGPIUEfdJ87MMV9Sws8Ra/KjjxdZ0aTkkeieGdH/wCEd8N6VpXnfaPsNpFa+dt279iB
d2MnGcZxk1pUUV/O1So6s3OW7PkwooorMAooooAKKKKACiiigAooooAKKKKadncDjfhnqE8Gi2Ph
y/0y60zU9H0yzWZbhomSQFWjDIY3bI3Qv1wenHNL8RvAK+MrGJ7byYNThYbJpQQGTnKEjtk5HB5B
6ZJra1rwtp/iC5tri6+1JcWySRxS2d7NbOFcqWUmJ1JBKIcHP3RXLJNrvgHWdWji0jVPEnhmSJby
CaG7FxdW0gUK8GJ5t8ikJvG3kFyoDZ4+hwuJlHE/WsLLlqLW3R90m317GUo6cstjxXVtC1HQ5vL1
CymtGLMqmVCFcqedp6MORyMjkVRr6v0zUrfWNNtL+zk860uoknhk2ldyMoZTggEZBHWvLPiH8J7u
81N9S0OPzzcuXntmkClXOSXUsQME9Rngnjg4H6jlPGFPFVfq+Niqb730v+hxTw7irx1PgD/hTPxw
8I33j+fwl4w0XRdM1HVdU8RWVrZ2i3d5fXExQw28puEWOJdsYG9WO1mOdwwV9A+CP7QX/Cxtc1Dw
X4k0O78MfETRbfzdU02SPNu+GCtJA4Y5Q74mG7tKu1pAC9e03dncWFw8FzBJbTpjdFMhVhkZGQee
hFeH/Fxfhf4J+Lngzx/4x1yXQPElnZX0Ng2XMF1DHE5kSQBGG5BO5QAqztIFG87VH6NGSklKLumc
h9R/B/xl/wAIh4wg8+Xy9OvcW9zubCrk/JIckAbW6sc4Uv619TW9xFdQRzQyJNDIodJI2DKykZBB
HUEV+d3w1+MHg74wWN5d+Edbi1iKzkEVwqxyRSRMRlSY5FVgp5w2MEqwBypx9Ofs7eMJ1vrrw7cz
7rZozPaLJIBsYH50QEZO4HdgHjYxxyTVAe80UUUAFFFFABRRRQAUUUUAFFFFABRRRQAUUUUAFFFF
ABRRRQAUUUUAFFFFABRRRQAUUUUAFFFFABRRRQAUUUUAFFFFABRRRQAUUUUAFFFFABRRRQAUUUUA
FFFFABRRRQAUUUUAFFFFABRRRQAUUUUAFFFFABRRRQAUUUUAFFFFABRRRQAUUUUAFFFFABRRRQAU
UUUAFFFFABRRRQAUUUUAFFFFABRRRQAUUUUAFFFFABRRRQAUUUUAFFFFABRRRQAUUUUAFFFFABRR
RQAUUUUAFFFFABRRRQAUUUUAFFFFABRRRQAUUUUAFFFFABRRRQAUUUUAFFFFABRRRQAV+Vf7Av8A
ylN/aN/7mP8A9PlvX6qV+Vf7Av8AylN/aN/7mP8A9PlvQB+qlFFFABRRRQAUUUUAFFFFAH5V/wDO
df8Az/0LFfqpX5V/851/8/8AQsV+qlABRRRQAUUUUAFFFFABRRRQAUUUUAFFFFABRRRQAUUUUAFF
FFABRRRQAUUUUAFFFFABRRRQAUUUUAFFFFABRRRQAUUUUAFFFFABRRRQAUUUUAFFFFABRRRQAUUU
UAFFFFABRRRQAUUUUAFFFFABRRRQAUUUUAFFFFABRRRQAUUUUAFFFFABRRRQAUUUUAFFFFABRRRQ
AUUUUAFFFFABRRRQAUUUUAFFFFABRRRQAUUUUAFFFFABRRRQAUUUUAFFFFABRRRQAUUUUAFFFFAB
RRRQAUUUUAFFFFABRRRQAUUUUAFFFFABRRRQAUUUUAFFFFABRRRQAUUUUAFFFFABRRRQAUUUUAFF
FFABRRRQAUUUUAFFFFABRRRQAUUUUAFFFFABRRRQAUUUUAFFFFABRRRQAUUUUAFFFFABRRRQAUUU
UAFFFFABRRRQAUUUUAFFFFABRRRQAUUUUAFFFFABRRRQAUUUUAFFFFABRRRQAUUUUAFFFFABRRRQ
AUUUUAFFFFABRRRQAUUUUAFFFFABRRRQAUUUUAFFFFABRRRQAUUUUAFFFFABRRRQAUUUUAFFFFAB
RRRQAUUUUAFFFFABRRRQAUUUUAFFFFABRRRQAUUUUAFFFFABRRRQAUUUUAFFFFABRRRQAUUUUAFF
FFABRRRQAUUUUAFFFFABRRRQAUUUUAFFFFABRRRQAUUUUAFFFFABRRRQAUUUUAFFFFABRRRQAUUU
UAFFFFABRRRQAUUUUAFFFFABRRRQAUUUUAFFFFABRRRQAUUUUAFFFFABRRRQAUUUUAFFFFABRRRQ
AUUUUAFFFFABRRRQAUUUUAFFFFABRRRQAUUUUAFFFFABRRRQAUUUUAFFFFABRRRQAUUUUAFFFFAB
RRRQAUUUUAFFFFABRRRQAUUUUAFFFFABRRRQAUUUUAFFFFABRRRQAUUUUAFFFFABRRRQAUUUUAFF
FFABRRRQAUUUUAFFFFABRRRQAUUUUAFFFFABRRRQAUUUUAFFFFABRRRQAUUUUAFFFFABRRRQAUUU
UAFFFFABRRRQAUUUUAFFFFABRRRQAUUUUAFFFFABRRRQAUUUUAFFFFABRRRQAUUUUAFFFFABRRRQ
AUUUUAFFFFABRRRQAUUUUAFFFFABRRRQAUUUUAFFFFABRRRQAUUVzfiz4haF4K2pql55dy8bSx20
aF5HA9hwMngFiASDzwcAEnjjxlaeBdBk1K7R5iWEUMKdZZCCQuf4RgEknsD1OAfkbVdVu9c1Ge/v
53ubudt0kr9Sf6ADAAHAAAFbvjz4gal4+1FZrzZFawsxtrVAMQq23I3YyxO0ZJ75wAOK+Z/2lfi9
e+D7jwb4O8L+IbXRfGPijWrSyEr2y3U1pZySFHuBG3yff2KN/wB4GTbypZQDlNKh8P8A7Sf7S15r
P9m/8JZ8PvCmjPpkV1eqJdMfVmmDO0KMSs37lsFtpHyI3TymP09HG0jqiKXdjgKoySfQVwnwS+GX
/Cnfhjo3hD+0v7X/ALO87/TPI8jzPMnkl+5ubGPMx1OcZ9q9q8B6KWkOpSjCrlIlwQSehb6YyO/f
0rOc1CN2deFw8sTVVOJ0XhvR10bTY4ygFw4DTNjkt6de3T9e9atFFePKTk7s/RqdONKChHZBRRRS
NAoor5+/be+OsvwL+B+oXujeIYdD8a38sMOiK0STyzMs8RnKxurKVWEvlmG0FlGQzIC4rmdkZVai
owc5bI3/AIh6tonxI8UeEtM8Or4b8bar4d8TQz6natqSPLowRJleZ403MroQVCtt/ebc9MV7FXkX
wB/Z1074KW+saje30Pirxxrl/dahqvimXTYbWedp3V3iQICY4soreXuK79zDAIVfXaqVlojOipP9
5NWbCiiioOkKKKKACiiigAooooAKKKKACqU08+iaxZa/b+dMbCKZJ7OFQzXMDhS6LwTvBjRlxjJX
aSA2RdorCtRhiKcqVRXTVmZVaaqwcJHpdrdQ3tvDcW8sdxbzIJI5omDI6kZDAjggjuKlrg/hXNHp
sWpeHYolihsJBdW4jUBRDcPI20+4kWYAAABPL6nNd5X885hhHgcVPDv7L/Dp+B8fKLhJxfQKKKK8
8gKKKKQBRRRQAUUUUwCiiikAVzfi74keGvAvljXNXgsZZMFYcNJKQd2G8tAW2/Kw3YxkYzmtbXNX
h8P6LqGqXCyPb2NvJcyLEAXKopYgAkDOB3IrA+G9v9u0iTxNcW0FvqXiLy7+YQncEj8tVgj3FQTt
jC5zxvaQjAOK76FGHI69ZNxWmml3+P5Et62RWv8AxV4tvrwQaF4Q22k0TGLVdZvUt40fDFWaBd0u
0/LwQrfNghME1Vj8LeNPFFm8PiXxHBosXzDyvCatFI/KFWaeXcy4ww2ooznliOK9AorRY1U1ajTj
F97Xf43/AAFy92RW1rDY20VvbxR29vCgjjiiUKiKBgKAOAAOMCpaKK81tt3ZZ4H8arGOz8aGVCxa
6to5n3EYBGU49sIPxzXyX+1FfrfzeEfB2leEdF8SeNfEsl1b6Re+ILSCe10uONEe5uD5itlgm1go
Ug7MkNtEb/Z3x20WVbvT9XB3QMn2Rxx8rAsy98nILduNvvXg3iz4deHPHV9oV7rmlRX95od6moad
cMzJJbzKQQVZSCVyqkocqxVcg7Rj+leG66r5XRaleyt9x5FZWmzVs9B0zT9Uv9StdOtbbUdQ8v7Z
eQwKk1z5a7Y/McDL7VJAyTgcCtjStVu9D1GC/sJ3truBt0cqdQf6gjIIPBBINeQfFL9nPw/8VPGG
k+KptY8QeHPEWm27WkOpeHr8W0xiJYhSSrYx5kgyu0kSMDkYwfCOxt/hnrmp/D3UvHeq+MvEVx5v
iC2GsiaS4g05mSBEMzFkba6HoVyXJCAV9KYn3H8Ifi9P4wum0jV1iTUVj3w3EeEE4UAMCufv9W+X
gjdwNvPqtfH/AMN76fT/AB9oEtu/lyNexRE4B+V2CMOfVWI/GvsCgAooooAKKKKACiiigAooooAK
KKKACiiigAooooAKKKKACiiigAooooAKKKKACiiigAooooAKKKKACiiigAooooAKKKKACiiigAoo
ooAKKKKACiiigAooooAKKKKACiiigAooooAKKKKACiiigAooooAKKKKACiiigAooooAKKKKACiii
gAooooAKKKKACiiigAooooAKKKKACiiigAooooAKKKKACiiigAooooAKKKKACiiigAooooAKKKKA
CiiigAooooAKKKKACiiigAooooAKKKKACiiigAooooAKKKKACiiigAooooAKKKKACiiigAooooAK
KKKACvyr/YF/5Sm/tG/9zH/6fLev1Ur8q/2Bf+Upv7Rv/cx/+ny3oA/VSiiigAooooAKKKKACiii
gD8q/wDnOv8A5/6Fiv1Ur8q/+c6/+f8AoWK/VSgAooooAKKKKACiiigAooooAKKKKACiiigAoooo
AKKKKACiiigAooooAKKKKACiiigAooooAKKKKACiiigAooooAKKKKACiiigAooooAKKKKACiiigA
ooooAKKKKACiiigAooooAKKKKACiiigAooooAKKKKACiiigAooooAKKKKACiiigAooooAKKKKACi
iigAooooAKKKKACiiigAooooAKKKKACiiigAooooAKKKKACiiigAooooAKKKKACiiigAooooAKKK
KACiiigAooooAKKKKACiiigAooooAKKKKACiiigAooooAKKKKACiiigAooooAKKKKACiiigAoooo
AKKKKACiiigAooooAKKKKACiiigAooooAKKKKACiiigAooooAKKKKACiiigAooooAKKKKACiiigA
ooooAKKKKACiiigAooooAKKKKACiiigAooooAKKKKACiiigAooooAKKKKACiiigAooooAKKKKACi
iigAooooAKKKKACiiigAooooAKKKKACiiigAooooAKKKKACiiigAooooAKKKKACiiigAooooAKKK
KACiiigAooooAKKKKACiiigAooooAKKKKACiiigAooooAKKKKACiiigAooooAKKKKACiiigAoooo
AKKKKACiiigAooooAKKKKACiiigAooooAKKKKACiiigAooooAKKKKACiiigAooooAKKKKACiiigA
ooooAKKKKACiiigAooooAKKKKACiiigAooooAKKKKACiiigAooooAKKKKACiiigAooooAKKKKACi
iigAooooAKKKKACiiigAooooAKKKKACiiigAooooAKKKKACiiigAooooAKKKKACiiigAooooAKKK
KACiiigAooooAKKKKACiiigAooooAKKKKACiiigAooooAKKKKACiiigAooooAKKKKACiiigAoooo
AKKKKACiiigAooooAKKKKACiiigAooooAKKKKACiiigAooooAKKKKACiiigAooooAKKKKACiiigA
ooooAKKKKACiiigAooooAKKKKACiiigAooooAKKKKACiiigAooooAKKKKACiiigAooooAKKKKACi
iigAooooAKKKKACiiigAooooAKKKKACiiigAooooAKKKKACiiigAooooAo69qn9i6HqOo+V532S3
kuPL3bd+xS2M4OM464r401XVbvXNRnv7+d7m7nbdJK/Un+gAwABwAABX2Xr2mf21oeo6d5nk/a7e
S38zbu2b1K5xkZxnpmvjG+sZ9MvrizuU8u5t5GilTIO1lJBGRweQelAHg9z+1JovivxxovhD4bJ/
wmmsT6iseqXEEbraabYxyqLi4MrBVk+UkIUJUsQcnKJJ6P4f+Fvhjwv4w1vxVp+mbfEWtYF7qVxc
S3EzqDkIpkZvLThRsTauEQYwi443w344ttF+Pr/CrQLDRbDw3p3hk6u9vpsIjktrproAxFUYIilJ
Vk27AxMgbOGr1ygCW1WJrhBOxSHOXK9cdwPc9B2yea7rT/Gmj26RW0cU1rAowCyDav1wSef61wFc
N4D+N/gX4na5quj+F/ElrrGo6Zk3EMIcfKGKl42YASoGAG+MsvzLz8y5ynTVTc7sNjKmFbdNI+no
Z47iMSRSLLG3R0YEH8RT68ahnkt5BJFI0Ui9HRiCPxFdPpvj+6hZFvI1uI+hdBtfr19Dx2wPrXFL
DyXwn0tDOaU9Kq5TvqKq6bqUGrWiXFu+5G4IPVT3BHrVquVqzsz6CMlNKUXdM86+P/xs0n9n34W6
t4y1aL7Z9m2w2mnrOkUl7cOcJEhb8WYgMVRHYK23FeEfCf4Q/FL41fFrwT8XvjTY6NpFpoulyPo/
hSyMwe2u2kJSe4tphIqSbG35WQSK0VvuAMbKPF/j1pfxt8XftXaPceMvhHefEbwNo2qXLeHtDtIV
j0+S3lbyoXnu0WRV3NDDNIlw2BghlSN8V9W/Bv8Aav0nx1rGt+GPG9lZ/DDx9pmqJpp8L6tqqPPc
+YqmF4XZI1m3sWAEW/ICNnEiZ6OVwj7u54vto4is1VbST0T6vue70UUVzHuBRRRQAUV4f+2h8VNV
+Dn7O/iPxH4f1mHRPEiS2sGmzSrE7PI9xHvRI5QVdvJExxgkKrN/DkcN+z7+0Z8RodN0/wAIfFb4
ZePpvGcd/NZT+IrPQkbTZwZD5btLGEjRRkR7kDR4RZC+GJXRU248xxzxUKdX2Utz6porkfhn8TNI
+KWiXuoaROk32HULjS7tYxJtjuIWwyguiEjBVs4x81ddWbTR1Rkpq8QooooKCiiigArP128urPT8
2McMl7NNDawC4YrGJJZVjUuQCdoLgnHJAo/ty0lgs5LNzqRvZTBarY/vfPkwx2qR8o4RssxCjByQ
BUng+D/hI/Ez6dr4k03UtNeO5GkQZkikZFgm3vcbAGKNND8iEYKkkurDHlY/H0sFSlKT95K9t39x
5+KxdOlBxT957HZ+CvBcvhefVLy8vl1HUdQePfNHE8KJEiYSNUaR8AMZGyDyZD7VpeIvF2i+Ebfz
9Z1S101CjuguJQryBQC2xerkZHCgnketR654iksLy203T7T+0dWuPmWFmdIYUwx8yaRUfylOxlXK
ncwwBwxU8N+G/wCxrjUr65kgudW1KVZbu5gt/JVtkaxoqqWZgoVc4LN8zORjdgfhtapLEVHisa23
Lp1f+SPlnJyfmZGiWfiHxZpNtc6/cR6Va3SeedL05Jre5iB5SOS48wNlQRuCJGdwxnblWj1Lw14i
8PxSahoGuX2rXCyi4l0nVpY2huxsCyIkmwNCzY3Lg+WrcbAp47aisFjZxndRXL2tp/XnuLlPLdb1
XW/Af/CGjUfFU+oatqeoWtjcafJBbGCbfhZmTbHHIqqWyGyedgYfNx6lXm2seKIvC3j3VdY8TyX1
jpNjaJbadNFp8ktqY5jG0rvLGHIk82NU2tsAAUgNvyOkg+JHha81K2sLXXrG9ubjO1bSUTKvKqN7
JlUyzoq7iNzMFGScV3YujUqwpyhT6XbS011toui3Ji0r6nS0VR1vV4dB0m5v51kkSFNwihAMkrdF
jQEjc7MQqr3ZgO9YGn+H7zxLbve+IJdUsZnll8nTbe/a2W2jEjBMm2cb2ZBGzbncBidu0EivLp0U
4+0qO0fx+SLv0RF431JtUvIPC9lY3V9dTPa3V4Y1UW8Nn9pQSCVmYAiREmXyxuLBWBGKj1XwLrNr
puoDwz4t1TT7uT95bw6hIl7AjhVGC0yPKFO3++QCxIB6Hb8L+CdC8FxTx6JpkGnLPs80xA5fYgRc
k5JwB+JLMeWYnbrreLVG0MOrxXdbvzWqJ5b6s43w746vdV8aX/hy7061huLG3865lsrqadIWbYY0
cvBGuXV2YbWP3GyK626uobK2muLiaO3t4UMkk0rBURQMliTwAB3NYHjDwYniS3NxYywaR4hj8sWu
ti0SWe3CyBioJwSrDepXOCHYEEEg1rP4V+Gotsl9Yf2/d+UkLXmuSNfSsFzjBlLBMlmJCBRk9OlV
U+p1Eqibj3SV9er1ez6B72xd1Lx9oGlSWMUupRz3F8iyWttYo11NNGVZhIkcQZimEY7gNvHWqXwp
s7iz8C2IutK/sOWaW5uRpvA+zJLcSSJHgAYwrqMYGOhAPFbej+GdH8O+d/ZWlWOmedt8z7HbJDvx
nG7aBnGTjPqa0qwqVqSpOjRTs2nd+V+nz8xpO92FFFFeeUFFFFAEN3Z29/bvBdQR3MD43RTIGU4O
RkHjqBXkHxC+FOnaBot1q2n3M0awsC1tLh1IZ1UBW4IAyeu4nivZayPFug/8JJ4cv9ND+W80fyNn
ADghlzweNwGeOma+iyTNK+X4qnyVGoNrmXS19TKpBSWx8k+LPElt4N8K6zr96kstnpVlNfTxwAGR
o4o2dgoJALYU4yQM9xXh37L9nf8AxM1bW/jfrrRJeeJIzp2kabDNLIumWEMrI0ZLEKWeSIOcKBlS
wx5jKv0NXyB4d8da5+xn4ivvDXivw7KfhPqevTtoevWl3JcrpkMgLiEodzFR8pKna2VuHXzq/phO
6ujxz7w+EOjprXxD0eOR9kcEn2o4kVWJjBdQAfvfMFyBzjJ4wSPrKviC3uJbWeOaGR4Zo2DpJGxV
lYHIII6EGvqr4S+OG8ceF0lupEbVLVvJugoC7j1V9oPAYd8Abg2BgUwO1ooooAKKKKACiiigAooo
oAKKKKACiiigAooooAKKKKACiiigAooooAKKKKACiiigAooooAKKKKACiiigAooooAKKKKACiiig
AooooAKKKKACiiigAooooAKKKKACiiigAooooAKKKKACiiigAooooAKKKKACiiigAooooAKKKKAC
iiigAooooAKKKKACiiigAooooAKKKKACiiigAooooAKKKKACiiigAooooAKKKKACiiigAooooAKK
KKACiiigAooooAKKKKACiiigAooooAKKKKACiiigAooooAKKKKACiiigAooooAKKKKACiiigAooo
oAKKKKACvyr/AGBf+Upv7Rv/AHMf/p8t6/VSvyr/AGBf+Upv7Rv/AHMf/p8t6AP1UooooAKKKKAC
iiigAooooA/Kv/nOv/n/AKFiv1Ur8q/+c6/+f+hYr9VKACiiigAooooAKKKKACiiigAooooAKKKK
ACiiigAooooAKKKKACiiigAooooAKKKKACiiigAooooAKKKKACiiigAooooAKKKKACiiigAooooA
KKKKACiiigAooooAKKKKACiiigAooooAKKKKACiiigAooooAKKKKACiiigAooooAKKKKACiiigAo
oooAKKKKACiiigAooooAKKKKACiiigAooooAKKKKACiiigAooooAKKKKACiiigAooooAKKKKACii
igAooooAKKKKACiiigAooooAKKKKACiiigAooooAKKKKACiiigAooooAKKKKACiiigAooooAKKKK
ACiiigAooooAKKKKACiiigAooooAKKKKACiiigAooooAKKKKACiiigAooooAKKKKACiiigAooooA
KKKKACiiigAooooAKKKKACiiigAooooAKKKKACiiigAooooAKKKKACiiigAooooAKKKKACiiigAo
oooAKKKKACiiigAooooAKKKKACiiigAooooAKKKKACiiigAooooAKKKKACiiigAooooAKKKKACii
igAooooAKKKKACiiigAooooAKKKKACiiigAooooAKKKKACiiigAooooAKKKKACiiigAooooAKKKK
ACiiigAooooAKKKKACiiigAooooAKKKKACiiigAooooAKKKKACiiigAooooAKKKKACiiigAooooA
KKKKACiiigAooooAKKKKACiiigAooooAKKKKACiiigAooooAKKKKACiiigAooooAKKKKACiiigAo
oooAKKKKACiiigAooooAKKKKACiiigAooooAKKKKACiiigAooooAKKKKACiiigAooooAKKKKACii
igAooooAKKKKACiiigAooooAKKKKACiiigAooooAKKKKACiiigAooooAKKKKACiiigAooooAKKKK
ACiiigAooooAKKKKACiiigAooooAKKKKACiiigAooooAKKKKACiiigAooooAKKKKACiiigAooooA
KKKKACiiigAooooAKKKKACiiigAooooAKKKKACiiigAooooAKKKKACiiigAooooAKKKKACiiigAo
oooAKKKKACiiigAooooAKKKKACiiigAooooAKKKKACiiigAooooAKKKKACiiigAr48+IUEtt468Q
JLG8Tm/mcK6kEqzllPPYggj1BFfYdeG/Hn4b3NxdSeJ9Oj86Py1F9EuS67RgS9eV2gAgYxtzzliA
D4V1LwLp3wc+Nnjr44eJPEUVp4bvdKtrF4FtJJJIJGe3iJbZuJXMMWMKSTK2QoTL3/h5+158PPih
4ttPDWhXGoS6td3s9rbxTWZjWSOKF5TchicCJhGVAOJMkZQDJHtVFAHgDfsoXuvaXdQ+Kvi/8QNX
ur/zhfLY6mtnYzLIzZRbUq6om1tpQEr1wAPlGrq37IPw31Lw7oen22mTaJqejRwrZ+IdFdLPUhJG
Yz5zyIoWSU+WDudCQWYrtJzX0V4N8D6p461F7TTY0AjXdLcTErFEOcbiAeSRgAAnr2BI7HxB8Bb7
w74Xn1W41my863VpJoWDLHtGcBJD95idoClRktjPqAfEFn8N/i/8F/GF/q3hXxBd/FTwnPbxq3h7
xTrLLqPm5xmGd0MS7Sd5J2hlLKVLKj16r8I/HfiDx9oep3XiTwbd+CNRstRlsPsF1OZvNVFQ+ckm
xA6FmZQy5U7CQxrua8q/Zb8ba18RvgT4Z8ReIr3+0NYvPtXn3PlJFv2XUsa/KiqowqKOB29aAPoT
4d3jLdXVoclGTzR83AIIB498jn2rua4n4cxqXv3KguAgDY5AO7I/QflXbV5Ne3Oz7/Kr/VY3fcK8
h+Ov7Kvw+/aIn0668W6bN/aVhFLBBqGnzeRceW6OoRmwd6o7iVAwIDr3V5Ff16isVJx1R6VSnCpH
lmro8q1zT/iH4F8E6ba6NrWmaxBo9vapdalrFvLNfXEERUTu370LJK0asxYsMsTwOK6fR/idpHiD
w9BrWnR3V5p80P2hbiGMPD5fZhMCYiCcD5XO3OW2hXK9d1rk/Hnw00r4geCJfCtxNfaPpj+VtOi3
BtJI1jdWCqVGAp24K4xg/Q0+a6szn9lOm26b6bMveBPE114x8J6drN7oWoeGrq6Qu+l6oqrcQYYj
DhSQM4z9CM46VvV4XH+114E8N/FbXPhr401u28N+JdKkiC3l4DBp94kkAuFZZmYrEyoVDCVlyxAQ
vnA9B+InxS0nwH8Jdc8fLc2Wo6VY6W+pWri8SOC9/d7oESblf3rFEQgNkuuAcgGpRd9iqdeDhdy1
W58l/Gm78cfG79uPw18NrfV9M0LRPBUsPiqwlit578TSJFBIv22GKbarCUMi+YYCI5jhiZYxJ9z1
8/8A7Gfw7u9E+Gq/EDxHqU2uePPiDFb63rGpyzl1eNlZrSFE2qsaxwyAbVXAZmUEoqBfoCnUltFd
DLCU3Z1Zby1+XQ4PU/h7repeO9W1v/hLri20q60tLC30m3t/KNvMrMTMZlcF8h2G0gFc5VlIBGR8
GdT1bR7jUvBer2mvSJo7eXYaxrjrK19CqRbisv3pQrSgeYwBbnIUjbXqdecfF74Kx/FybR5j408Y
eDZdNWdFk8JaqLFp1l8skSnY24AxLjpjJ69lGXR7F1KLi/aUt7/f3PR6K+Zv+GXfit9i/sH/AIaR
8Tf8Ij9q3+R/ZkX9r/Z/P8zy/wC0/M83zMfL5mMY42bPkrxLxh8F/jB8B/i18F5bv44eMPGPhvxD
4wsNH1B5L2a3WBpJ4ikZje5lEokQT9VKjy8NncARxik3zbGFXF1KMeeVJ29UffNxdX8s1xa6TpNx
rN9DCszwwyxRKgYsI9zSOvDFHHyhiNpyOmb/AIX8Cazr6yXvip5tIhchY9DsbkZVRnLS3CAMWLYI
EbKAFAO7LCu68O+GdM8K2DWelWotoHled8uzvJIxyzu7EszH1Yk4AHQCtSvxnMuKsTiOalhlyR6P
7R49bF1az3suxiaZ4H8P6PcWlxZ6NYw3drEkEN35CtOqLGI1HmkFzhAFyT04qzr/AIc07xPZpa6l
b+fFHKlxEyu0ckUiHKujqQyMPVSDyR0JrSor4t4itKaqObuutzhsijpGi2mh2zQ2iSAO/mSSTSvN
LI2ANzyOSzHAVQWJwFUDgAVeoorKUpTfNJ3YwoooqACs3xHoFv4n0W4026eeGKbawmtZTHLE6sHS
RGHRlZVYe4GQRxWlRWkKk6clKLs0By2g+EbkyWOqeI799U163d5lMErxWluzK67IoQQrBVkdQ7hn
IJyegHU0UVdWtOtLmmJKwUUUVgMKKKKACiiigAooooAKKKKACiiimB478TvhhcfbJdY0eKS5Wdy9
xaoC7q7Hl1HUgk8jtn0+743r2iWXibQ9R0fUoftOnahbyWlzDvZPMikUq67lIIypIyCD6V9jV4Z8
WvAtxpOp3GtWqeZp10++XbkmGQ9d2T0ZskHpk444z+ycK8SSrNYDFvVfC+/kzgrUbe9E+Hvg/wCL
Yv2Zdcu/hR46uf7K0A3Nze+E/EV/NGtpcWbNva3ll2oEmRmZjv6tIQMDyvM+ptK1W70PUYL+wne2
u4G3Ryp1B/qCMgg8EEg1xfxO+GPh/wCLvg+78OeI7T7TYz/OkiELNbSgELLE2DtdcnnkEEqQVYg+
G+D4/iZ8E/jV8PvBOu+P/wDhPPC3iS31BUfULPZdwSwRtOxMhZnbkxgFpGG1nXau1DX6scJ+k3wl
+Mkviy8TRtZRF1Jlzb3EKELPtXLBh/C2AWyMKeRgYGfWa+J9J1KXR9Vsr+FUaa1mSdFkBKllYMAc
EcZFfZuk6lFrGl2V/CrrDdQpOiyABgrKGAOCecGgC3RRRQAUUUUAFFFFABRRRQAUUUUAFFFFABRR
RQAUUUUAFFFFABRRRQAUUUUAFFFFABRRRQAUUUUAFFFFABRRRQAUUUUAFFFFABRRRQAUUUUAFFFF
ABRRRQAUUUUAFFFFABRRRQAUUUUAFFFFABRRRQAUUUUAFFFFABRRRQAUUUUAFFFFABRRRQAUUUUA
FFFFABRRRQAUUUUAFFFFABRRRQAUUUUAFFFFABRRRQAUUUUAFFFFABRRRQAUUUUAFFFFABRRRQAU
UUUAFFFFABRRRQAUUUUAFFFFABRRRQAUUUUAFFFFABRRRQAUUUUAFFFFABRRRQAV+Vf7Av8AylN/
aN/7mP8A9PlvX6qV+Vf7Av8AylN/aN/7mP8A9PlvQB+qlFFFABRRRQAUUUUAFFFFAH5V/wDOdf8A
z/0LFfqpX5V/851/8/8AQsV+qlABRRRQAUUUUAFFFFABRRRQAUUUUAFFFFABRRRQAUUUUAFFFFAB
RRRQAUUUUAFFFFABRRRQAUUUUAFFFFABRRRQAUUUUAFFFFABRRRQAUUUUAFFFFABRRRQAUUUUAFF
FFABRRRQAUUUUAFFFFABRRRQAUUUUAFFFFABRRRQAUUUUAFFFFABRRRQAUUUUAFFFFABRRRQAUUU
UAFFFFABRRRQAUUUUAFFFFABRRRQAUUUUAFFFFABRRRQAUUUUAFFFFABRRRQAUUUUAFFFFABRRRQ
AUUUUAFFFFABRRRQAUUUUAFFFFABRRRQAUUUUAFFFFABRRRQAUUUUAFFFFABRRRQAUUUUAFFFFAB
RRRQAUUUUAFFFFABRRRQAUUUUAFFFFABRRRQAUUUUAFFFFABRRRQAUUUUAFFFFABRRRQAUUUUAFF
FFABRRRQAUUUUAFFFFABRRRQAUUUUAFFFFABRRRQAUUUUAFFFFABRRRQAUUUUAFFFFABRRRQAUUU
UAFFFFABRRRQAUUUUAFFFFABRRRQAUUUUAFFFFABRRRQAUUUUAFFFFABRRRQAUUUUAFFFFABRRRQ
AUUUUAFFFFABRRRQAUUUUAFFFFABRRRQAUUUUAFFFFABRRRQAUUUUAFFFFABRRRQAUUUUAFFFFAB
RRRQAUUUUAFFFFABRRRQAUUUUAFFFFABRRRQAUUUUAFFFFABRRRQAUUUUAFFFFABRRRQAUUUUAFF
FFABRRRQAUUUUAFFFFABRRRQAUUUUAFFFFABRRRQAUUUUAFFFFABRRRQAUUUUAFFFFABRRRQAUUU
UAFFFFABRRRQAUUUUAFFFFABRRRQAUUUUAFFFFABRRRQAUUUUAFFFFABRRRQAUUUUAFFFFABRRRQ
AUUUUAFFFFABRRRQAUUUUAFFFFABRRRQAUUUUAFFFFABRRRQAUUUUAFFFFABRRRQAUUUUAFFFFAB
RRRQAUUUUAFFFFABRRRQAUUUUAFFFFABRRRQAUUUUAFFFFABRRRQAUUUUAFFFFABRRRQAUUUUAFF
FFABRRRQAUUUUAFFFFABRRRQAUUUUAFFFFABRRRQAUUUUAFFFFABRRRQAUUUUAFFFFABRRRQAUUU
UAFFFFABRRRQAUUUUAFFFFABRRRQAUUUUAFFFFABRRRQAUUUUAcjqXwl8IarOss2h26Oq7QLYtAu
Mk/djKgnnrjP5VU/4Ul4L/6A3/k1P/8AF13NFAFexsbbTLVLazt4rS2TOyGBAiLk5OAOBySfxrzn
9oa+ntfAMcUT7I7q9jilGAdyhXcDnp8yKePSvTq4L41eF7vxV4JkjsUea6tJlulgjXc0oAZSo564
ctxknbgDJoA+J/jB8Srb4P8Aw21vxdd2cuoxabGhW1hYK0sjyLHGpY/dXe65bBIGSAxGDu+FbHQ9
N8O2EXhq30+10Jo/Os00pI0tTG/z74wny7W3Fsjg7s96PFXhXSfHHh2/0LXbCLUtJvo/KuLWYHa4
zkEEcqwIBDAgqQCCCAa8jurDTP2MfgDrV3o51XxTp2mXKXEVnq1+oZfPmiiaON1iwiBmMm0Icszn
+LNAH0n4R8QW2iPMlwkmJiuZVOQuOny/iecntxXokciyIrowdGGQynII9RXgnhPWLnxD4V0bVb3T
pdHvL6yhup9Onz5lrI8as0TZVTuUkqcgHI6DpXr3gi8a70FFbJMLmLczZyOCPpgHH4VwYimvjR9X
k+Lk39Xlt0N+iiiuE+qCiiigDz7VfCPh7XNYufDPivw/pmvaTfXL6tpsOrRR3kIlCATKscoO1wXd
xtBGJXxjBFef6b+wP8BdJ1G1vYPh/C81tKsyLc6jeTxFlIIDxyTMjrkcqwKkcEEHFerfETULLS9P
0q61FVFjFqUEkkuFMkW3LKyAnJO4KGCgnYXwO46iCeO6hjmhkWWGRQ6SRkMrKRkEEdQRWrlJJNHD
GjSlNxkk7EWm6baaPp9rYWFrDY2FrEsFva20YjihjUBVRFAAVQAAAOABViiisju2CiiigDG8a+Kr
TwJ4N17xLfxzTWGjWFxqNxHbKGlaOGNpGCAkAsQpwCQM9xXz34H8J/F79rjxz8KfGXinwtY/Dj4T
aDd2Xi61tV1mG9v9YuPLkltJkZIjsjXMQaJxE22Z+Wbb5fufxY8K3fjv4V+MvDVhJDDfazo15p1v
JcsViWSaB41LkAkKCwzgE47Gqn7F/jy5ufh4/wALfEUcNr49+GcFpoer29mjG2kt/LP2C5hkJO9Z
bdEJztcOr7o4wVB+dz/F4nA4CVXDJN7N9k9Lr56HgZnKpeML+6z6Fooor8EPGCiiikAUUUUAFFFF
ABRRRQAUUUUAFFFFABRRRQAUUUUAFFFFABRRRQAUUUUAFMmhjuYXilRZYpFKujjKsDwQR3FPoqk3
F3W4HzV8QtJtND8YahY2MXkWsXl7I9xbGY1J5JJ6k181/Gf426P8Ofi94A0bUvCVreT3nmSReKdW
uYbO30uJiEnMU8qkFxGCXQMhIMSgsZAB9ifGzwnJFfR67bRM0MqiO6KgkI4wFY88AjC9AAVHdq8Q
8ZeB/D/xC0OXR/EmkWus6dJk+TdRhtjFWXejdUcKzAOpDDJwRX9NZFjIY3L6VSMrtJJ97re549SP
LJo1bG+ttUsbe9sriK8s7mNZoLiBw8csbAFXVhwwIIII4INdj8P/AIgah4H1i3kjuJW0xpP9Js87
kdTgMwUkDfgDB46AHjIr5A/ag0WOz0n4MeAPCc8uk6sPE1idIENq941pb2kTI05DZDrCJImIduQC
TwGI+la98yPt+3uIrqCOaGRJoZFDpJGwZWUjIII6gipK8c+Dfxbtry10/wAN6p/o93FGILa6Zhsm
wSFjwANrBdqjrux1yQD7HQAUUUUAFFFFABRRRQAUUUUAFFFFABRRRQAUUUUAFFFFABRRRQAUUUUA
FFFFABRRRQAUUUUAFFFFABRRRQAUUUUAFFFFABRRRQAUUUUAFFFFABRRRQAUUUUAFFFFABRRRQAU
UUUAFFFFABRRRQAUUUUAFFFFABRRRQAUUUUAFFFFABRRRQAUUUUAFFFFABRRRQAUUUUAFFFFABRR
RQAUUUUAFFFFABRRRQAUUUUAFFFFABRRRQAUUUUAFFFFABRRRQAUUUUAFFFFABRRRQAUUUUAFFFF
ABRRRQAUUUUAFFFFABRRRQAUUUUAFFFFABRRRQAV+Vf7Av8AylN/aN/7mP8A9PlvX6qV+Vf7Av8A
ylN/aN/7mP8A9PlvQB+qlFFFABRRRQAUUUUAFFFFAH5V/wDOdf8Az/0LFfqpX5V/851/8/8AQsV+
qlABRRRQAUUUUAFFFFABRRRQAUUUUAFFFFABRRRQAUUUUAFFFFABRRRQAUUUUAFFFFABRRRQAUUU
UAFFFFABRRRQAUUUUAFFFFABRRRQAUUUUAFFFFABRRRQAUUUUAFFFFABRRRQAUUUUAFFFFABRRRQ
AUUUUAFFFFABRRRQAUUUUAFFFFABRRRQAUUUUAFFFFABRRRQAUUUUAFFFFABRRRQAUUUUAFFFFAB
RRRQAUUUUAFFFFABRRRQAUUUUAFFFFABRRRQAUUUUAFFFFABRRRQAUUUUAFFFFABRRRQAUUUUAFF
FFABRRRQAUUUUAFFFFABRRRQAUUUUAFFFFABRRRQAUUUUAFFFFABRRRQAUUUUAFFFFABRRRQAUUU
UAFFFFABRRRQAUUUUAFFFFABRRRQAUUUUAFFFFABRRRQAUUUUAFFFFABRRRQAUUUUAFFFFABRRRQ
AUUUUAFFFFABRRRQAUUUUAFFFFABRRRQAUUUUAFFFFABRRRQAUUUUAFFFFABRRRQAUUUUAFFFFAB
RRRQAUUUUAFFFFABRRRQAUUUUAFFFFABRRRQAUUUUAFFFFABRRRQAUUUUAFFFFABRRRQAUUUUAFF
FFABRRRQAUUUUAFFFFABRRRQAUUUUAFFFFABRRRQAUUUUAFFFFABRRRQAUUUUAFFFFABRRRQAUUU
UAFFFFABRRRQAUUUUAFFFFABRRRQAUUUUAFFFFABRRRQAUUUUAFFFFABRRRQAUUUUAFFFFABRRRQ
AUUUUAFFFFABRRRQAUUUUAFFFFABRRRQAUUUUAFFFFABRRRQAUUUUAFFFFABRRRQAUUUUAFFFFAB
RRRQAUUUUAFFFFABRRRQAUUUUAFFFFABRRRQAUUUUAFFFFABRRRQAUUUUAFFFFABRRRQAUUUUAFF
FFABRRRQAUUUUAFFFFABRRRQAUUUUAFFFFABRRRQAUUUUAFFFFABRRRQAUUUUAFFFFABRRRQAUUU
UAFFFFABRRRQAUUUUAFFFFABRRRQAUUUUAFFFFABRRRQAUUUUAFFFFABRRRQAUUUUAFFFFABRRRQ
AUUUUAFFFFABRRRQAUUUUAFFFFABRRRQAUUUUAFFFFABRRRQAUUUUAFFFFABRRRQAUUUUAFFFFAB
RRRQAUUUUAFFFFABRRRQAUUUUAFFFFABRRRQB4p8bvhZBJa3XibSo/Knj/eXttGpIkBPMqgDhhnL
diAW4IO75k+IvgDSfil4K1XwvriSvpmoxhJDBIY5EZWDo6n+8rqrDIIJGCCMg/XH7Q19Pa+AY4on
2R3V7HFKMA7lCu4HPT5kU8elfHHxg+JVt8H/AIba34uu7OXUYtNjQrawsFaWR5FjjUsfurvdctgk
DJAYjBAOc/Zk8V+H/E3wg0i18Oa5d+IrLQs6K9/eWgtXkaAKFIjAACGMxsnVtjKHJcPX0D8O7hl1
C6gAGx4g5PfKnA/9CNfOH7Lnw48W/DnwPrX/AAm09rP4i17WptcufsrhtjzxRb1faqoHDo+QmU6b
SRX0b8PYXbU7mUD92sO0nPcsCP8A0E1jW+BnpZdf61Cx31FFFeQfoYVV1DVLLSYVmvry3soWbYJL
iVY1LYJxknrgH8qpeJvE1r4Z095pnWS6dSLWzDfvLmTgKiKASSWZRwDjOTWXongy6iuNO1LWNZvN
R1a3ZpZFWTbalmj8vCxYwAqlsEAElmJ64FJaXZhKo+bkgrv8iGOG2+IGq3rTT29/oFjNFHBBGY5Y
55gnmNIx2EgDzEXCtztYHgkHsaKKTdyqdPku3q2FFFFI1CiiigArg/i/dah4U8E+J/FWjeKLvwjf
2Wj3Blvre2W7XZHG7xsYXVlYo5yCBnDOP4sjvKzfEtrJf+HdVtooGuZJrWWJYVlEZkLIQFDkELnO
MkHHoayqQhUg4TV0+j1Mq1NVYOLVz0L4e6ouueAfDeopq7+IUvNNtrhdXktfsrXoeJWE5hwPL353
bMDbuxjiugrhfgn4s17xp8N9L1HxTpa6H4mBkh1DS/tMdw9rIrsFV3jAVmMflvlQFO8FQFIFd1X8
6Y6jKhialKStZv8ArofFx0VgooorhGFFFFABRRRQAUUUUAFFFFABRRRQAUUUUAedfGbxz4k8L6XY
6b4H0/TNY8b6o7mwsNWneG3aKIB53ZlHZSqgEr80i84BrxH/AIWX+1/408TeRo3wj8C/DjR47Pe0
3jHXTqnmzh8FUexkDLlWBCtFgeW5L/Mq16l4013wtqXx28K2K6fHqHjrQ0Y263tnIgjtLtSJpbac
x7DIiwAkBvub1+8wx6zX6pk2BwiwVOpVoKUnfWV+/TW1rWJUedvXY+JPEn7a3xt+CWqeE9W+M/wb
0nwd8P8AUJrTRdQ1a112O6lhvpGLS3aJA0reSIY5mFvsZsqB5xJAP2f4Z8UaN400S21nw9q9hruk
XO7yNQ0y5S4t5drFG2yISrYZWU4PBBHaoPE3hfRvGmiXOjeIdIsdd0e52+fp+pWyXFvLtYOu6NwV
bDKrDI4Kg9q+IPEX7NXxL/Yt8XWvjX9nd9W8Y+AnmuLjxB8Mr+/3rsYb2ktAfvMI4440ID3AaOMf
6Qrug3x2QYTH0/8AZUqVRdPsy+96MmUZU9d0ffVFeO/svftQ+E/2qPh6niHw8/2LU7XZFq+hTyBr
jTpyDhScDfG2GKSgAOAeFZXRfYq/LcThquEqyoV48slui01JXQUUUVzDCiiigArwH4veHbTw/wCI
oPsFn9ktbiDzDtB2GTe24LngYG35RwMjjmvfq5f4j+H7LXPCt9JdRZms4JLiCVeGRlUnGfQ4AI7/
AFAI+s4azJ5fj4OTfLLRr12Ma0OeJ8p+Nv8AhJf+EXvf+EQ/sr/hIvk+y/235v2T7679/lfP9zfj
H8WM8ZrzHwjcfHu0+JGkJ4stfB974RvI5EvZPD5mDWLRxyMjjzmVy0rtGpwJABH0Tlm9qr8x/Dnj
Lxb4Z1iz+Kc8uqzXtprS2XxAm3AalHi8hkWBoSVENs0dvHEnCfvFuImITy0r+jzyD9PLe4ltZ45o
ZHhmjYOkkbFWVgcggjoQa+lPgb44u/Fug3VpqEj3F7pzIpuGHMkbA7NxzywKsCccjb1OTXwJ+zL8
Ur34t6H421i41P8AtXToPFd9aaTN9nWHFgqxNAu0Kp+6+cuN3PNfXH7OP/I8X3/YOk/9GxUAfR1F
FFABRRRQAUUUUAFFFFABRRRQAUUUUAFFFFABRRRQAUUUUAFFFFABRRRQAUUUUAFFFFABRRRQAUUU
UAFFFFABRRRQAUUUUAFFFFABRRRQAUUUUAFFFFABRRRQAUUUUAFFFFABRRRQAUUUUAFFFFABRRRQ
AUUUUAFFFFABRRRQAUUUUAFFFFABRRRQAUUUUAFFFFABRRRQAUUUUAFFFFABRRRQAUUUUAFFFFAB
RRRQAUUUUAFFFFABRRRQAUUUUAFFFFABRRRQAUUUUAFFFFABRRRQAUUUUAFFFFABRRRQAUUUUAFF
FFABRRRQAUUUUAFflX+wL/ylN/aN/wC5j/8AT5b1+qlflX+wL/ylN/aN/wC5j/8AT5b0AfqpRRRQ
AUUUUAFFFFABRRRQB+Vf/Odf/P8A0LFfqpX5V/8AOdf/AD/0LFfqpQAUUUUAFFFFABRRRQAUUUUA
FFFFABRRRQAUUUUAFFFFABRRRQAUUUUAFFFFABRRRQAUUUUAFFFFABRRRQAUUUUAFFFFABRRRQAU
UUUAFFFFABRRRQAUUUUAFFFFABRRRQAUUUUAFFFFABRRRQAUUUUAFFFFABRRRQAUUUUAFFFFABRR
RQAUUUUAFFFFABRRRQAUUUUAFFFFABRRRQAUUUUAFFFFABRRRQAUUUUAFFFFABRRRQAUUUUAFFFF
ABRRRQAUUUUAFFFFABRRRQAUUUUAFFFFABRRRQAUUUUAFFFFABRRRQAUUUUAFFFFABRRRQAUUUUA
FFFFABRRRQAUUUUAFFFFABRRRQAUUUUAFFFFABRRRQAUUUUAFFFFABRRRQAUUUUAFFFFABRRRQAU
UUUAFFFFABRRRQAUUUUAFFFFABRRRQAUUUUAFFFFABRRRQAUUUUAFFFFABRRRQAUUUUAFFFFABRR
RQAUUUUAFFFFABRRRQAUUUUAFFFFABRRRQAUUUUAFFFFABRRRQAUUUUAFFFFABRRRQAUUUUAFFFF
ABRRRQAUUUUAFFFFABRRRQAUUUUAFFFFABRRRQAUUUUAFFFFABRRRQAUUUUAFFFFABRRRQAUUUUA
FFFFABRRRQAUUUUAFFFFABRRRQAUUUUAFFFFABRRRQAUUUUAFFFFABRRRQAUUUUAFFFFABRRRQAU
UUUAFFFFABRRRQAUUUUAFFFFABRRRQAUUUUAFFFFABRRRQAUUUUAFFFFABRRRQAUUUUAFFFFABRR
RQAUUUUAFFFFABRRRQAUUUUAFFFFABRRRQAUUUUAFFFFABRRRQAUUUUAFFFFABRRRQAUUUUAFFFF
ABRRRQAUUUUAFFFFABRRRQAUUUUAFFFFABRRRQAUUUUAFFFFABRRRQAUUUUAFFFFABRRRQAUUUUA
FFFFABRRRQAUUUUAFFFFABRRRQAUUUUAFFFFABRRRQAUUUUAFFFFABRRRQAUUUUAFFFFABRRRQAU
UUUAFFFFABRRRQAUUUUAFFFFABRRRQAUUUUAFFFFABRRRQAUUUUAFFFFABRRRQAUUUUAFFFFABRR
RQAUUUUAFFFFABRRRQAUUUUAFFFFABRRRQAUUUUAFFFFABRRRQAUUUUAFFFFABRRRQAUUUUAFFFF
ABRRRQAVHcXEVrBJNNIkMMal3kkYKqqBkkk9ABUleI/HL4nxeRL4a0m5czbtt/PCw2hcEGHPck/e
wRjG05ywABlfHD4maX4otI9E0wPci2u/NkvAR5TFUZcJ/eGXPzcD5eMg5r5m+N+leEta+FPiSz8c
3n9n+Fntw15dCUxtFtdWjZCASXEgTauG3NtXa2dp1viL4/0n4W+CtV8Ua48qaZp0YeQQRmSR2Zgi
Io/vM7KoyQATkkDJHnHw98X6D+1p4B8a22r6ZFeeEV16TTLWKOWaJrq3hW3ljmdgUdWZzv2gLgbV
OcEsAT/sff2l/wAM2+CP7W+1/avs8uz7Zu3+R9ok8jG7nZ5Xl7O2zbjjFfTPw5jYJfuVIQlAGxwS
N2R+o/OuJr1Pwxpo0vRoIyCJJB5sm4EHcQOCD0wMD8K5cRK0Ldz3MopOeI5+kTVooorzD7k4S71D
TvB/jy6u9Su5VF5p7zNeX+3YgSRdsFuQAejMzIASfkPJznQHjo290JNR0240vRpGdIdQuVdTuDIo
MibP3SsXO0uw4XJAyK6uir5k90cqpTi3yyt8hkE8d1DHNDIssMih0kjIZWUjIII6gin1yNhpNhpf
jkW2lv8A2Yi2bXVzYwvtinLsqIyxcqNvlNuZQpyycnJFddUyVjWnJyTv0CiiikahRRRQAUUUUAeM
eEPF2g/CP9s3T/Bdl4Sv7B/iPpV1qU2vw3Ej217qEILlHjc7VMcFu5zGSQblAUActX1vXzH8ePgP
o3x28M21pd3NxoniLS5he6F4l08lLzSbtSCssbAg7cqu5MjO1SCrKjq39hn9rBf2gfAz+HvFl0LP
4u+Gw9t4g0q4tfsc0myQoLlYs/7iygBdku4bEVo935rxblM5pZhRWiSUl+T9OnkfJ42m6NZt7S1R
9PUUUV+VnGFFFFABRRRQAUUUUAFFFFABRRRTswCuA+P3xD1j4S/Bnxd4y0LQY/EupaHYPfDTZbpb
ZGjQgyyFyDxHHvk2jlvL2rywrovHnjGy+HfgbxF4q1KKebTtC0241S5jtVVpXihiaRwgYgFiqnAJ
AzjkV8OftCfHnWP2yPhZofw38FfCv4k6FpHjbV9LivvFWveE3NjbaY06S/a4pIpirYZYXyx2GPzP
mGQw+kyXKa2YV4VFC9JSXM3tbd+exnOVlZbn1B+zPa3OofCvSfGOpapd6zq3jK2t/EE9xfpAJoY5
4I3itd0McausSEKG2rk7jhd2B6xWX4X8M6b4L8M6R4e0a2+x6PpNnDYWVt5jP5UESBI03MSzYVQM
sSTjkmtSv1SfLe0FZdPQ6ox5VYKKKKgo+Qvi9+zXqnwo+L0vx3+Gvjj/AIQ63k1OLVfG/h3ULtLP
SdTs4o8SldsZQTMPOOZg2ZLlpBJGy/N9D+D/AIxaV471S4/se1ubnwzHYpep4o3RrYSszEGEZfzF
cAB/mQDawOcMpbsbyzg1C1mtbqGO5tpkaOWGZAySKRgqwPBBBwQa+ef2iPhbFpWjfEH4h3ssOv6B
Z+HZJLvwbPCtrb3ltBBI08bXEQ8zc6pGULBhG0SkDB+XgzHLqebJe00mlZPv5Pb5XdjmlDk96J9J
KwYZByO1LXzx+zT+2F8N/i98MfCN2+t+GPBWvamzWUHg2XxBbyXcDLO8EMSodjsXVEZV2AkOoGeC
foevybF4OvgqrpV4uLTa18vwfyFGSkrhRRRXCUFQ3lrFfWc9rcL5kEyNHIuSNykYIyPY1NRVRk4S
Uo7oD5e8VeG5/CeuT6dO3mbMNHMFKiRD0YZ/I9cEEZOK8a8f/s0fDT4oeIn13xL4Xiv9WkjWKS6j
uZ7dpFUYUuInUMwGBuIJwFGcKAPuzxZ4ZtvFGjXNtLbwy3PlOLeWUcxORwQw5AyFzjqB36V8yTQy
W8zxSo0UsbFXRwQykHBBHY1/RXDedrN8PaatOFr+fmeTWp+zemxwfwS/4Qv/AIVjov8Awrz/AJE/
999h/wBf/wA95PM/137z/WeZ978OMV9Y/s0fZvsOvbPN+2eZD5m7Hl+Xh9m3vuz5mc8Y24718O/s
6/CvVvgzrXxD8OLYxQ+CpdVTU9AulcGRxNGBLCwMjtti8uJAzgFiGbnOF+hvB3jHUPA+sf2jp3lN
K0bRPHOm5HU4ODgg9QDwR09MivrzA+x6K5jwP8QtL8dadHLaSrDe7SZrF3HmxEYBOP4lyRhgMcjo
cgdPQAUUUUAFFFFABRRRQAUUUUAFFFFABRRRQAUUUUAFFFFABRRRQAUUUUAFFFFABRRRQAUUUUAF
FFFABRRRQAUUUUAFFFFABRRRQAUUUUAFFFFABRRRQAUUUUAFFFFABRRRQAUUUUAFFFFABRRRQAUU
UUAFFFFABRRRQAUUUUAFFFFABRRRQAUUUUAFFFFABRRRQAUUUUAFFFFABRRRQAUUUUAFFFFABRRR
QAUUUUAFFFFABRRRQAUUUUAFFFFABRRRQAUUUUAFFFFABRRRQAUUUUAFFFFABRRRQAUUUUAFFFFA
BRRRQAUUUUAFFFFABX5V/sC/8pTf2jf+5j/9PlvX6qV+Vf7Av/KU39o3/uY//T5b0AfqpRRRQAUU
UUAFFFFABRRRQB+Vf/Odf/P/AELFfqpX5V/851/8/wDQsV+qlABRRRQAUUUUAFFFFABRRRQAUUUU
AFFFFABRRRQAUUUUAFFFFABRRRQAUUUUAFFFFABRRRQAUUUUAFFFFABRRRQAUUUUAFFFFABRRRQA
UUUUAFFFFABRRRQAUUUUAFFFFABRRRQAUUUUAFFFFABRRRQAUUUUAFFFFABRRRQAUUUUAFFFFABR
RRQAUUUUAFFFFABRRRQAUUUUAFFFFABRRRQAUUUUAFFFFABRRRQAUUUUAFFFFABRRRQAUUUUAFFF
FABRRRQAUUUUAFFFFABRRRQAUUUUAFFFFABRRRQAUUUUAFFFFABRRRQAUUUUAFFFFABRRRQAUUUU
AFFFFABRRRQAUUUUAFFFFABRRRQAUUUUAFFFFABRRRQAUUUUAFFFFABRRRQAUUUUAFFFFABRRRQA
UUUUAFFFFABRRRQAUUUUAFFFFABRRRQAUUUUAFFFFABRRRQAUUUUAFFFFABRRRQAUUUUAFFFFABR
RRQAUUUUAFFFFABRRRQAUUUUAFFFFABRRRQAUUUUAFFFFABRRRQAUUUUAFFFFABRRRQAUUUUAFFF
FABRRRQAUUUUAFFFFABRRRQAUUUUAFFFFABRRRQAUUUUAFFFFABRRRQAUUUUAFFFFABRRRQAUUUU
AFFFFABRRRQAUUUUAFFFFABRRRQAUUUUAFFFFABRRRQAUUUUAFFFFABRRRQAUUUUAFFFFABRRRQA
UUUUAFFFFABRRRQAUUUUAFFFFABRRRQAUUUUAFFFFABRRRQAUUUUAFFFFABRRRQAUUUUAFFFFABR
RRQAUUUUAFFFFABRRRQAUUUUAFFFFABRRRQAUUUUAFFFFABRRRQAUUUUAFFFFABRRRQAUUUUAFFF
FABRRRQAUUUUAFFFFABRRRQAUUUUAFFFFABRRRQAUUUUAFFFFABRRRQAUUUUAFFFFABRRRQAUUUU
AFFFFABRRRQAUUUUAFFFFABRRRQAUUUUAFFFFABRRRQAUUUUAFFFFABRRRQAUUUUAFFFFABRRRQA
UUUUAFFFFABRRRQAUUUUAFFFFABRRRQAUUUUAFFFFABRRRQAUUUUAFFFFABRRRQAUUUUAFFFFABR
RRQAUUUUAFFFFABRRRQAUUUUAFFFFABRRRQAUUUUAFFFFABRRRQAUUUUAFFFFABRRRQAUUUUAFFF
eR/GD4wT+GbptE0RvL1NNrXF06BhCCAwVQwwzEEEkggA9yflAOj+KfxItvA2jyQxSb9auo2FtEmC
Y85HmtkEbQegI+YjHTJHyzcXEt1PJNNI800jF3kkYszMTkkk9STVrWdc1DxFfNealeS3ty2fnlbO
0ZJ2qOirknAHAzxXzz4i+Kninx58dbHwP8Ob7T49J8OSQX3ivVZEaVSPOCPpyN5bIspTc3BySrLu
QxOCAUfgt8TPG3xz+KOueIbS+l0P4X6VJ9n02zbScx69GftEZuFuZFV1ZXRGKoMAbUYAhmb6Gort
PBPhvpqF3F6G3Vv/AEPH5Y/P0NZzmoK7OvC4aeKqKESLwn4SW6SO+vVPl5zHAy8OOMMfbrxjnjtX
c0UV5U5uo7s+/wALhYYWHJD5hRRRWZ1hRRXKeNrJLq80X7XJcHSZ5nsbu3heZFbzVxGzGNhxvVU+
YEfvT0pxV2Z1JOEbou6TCuq65c63lmtxCLSyO8lHjzvklUZxh22rnHIhVgSrCt6mQQR2sMcMMaxQ
xqESONQqqoGAAB0AFPobuOEeVBRRRSLCiiigAooooAK+RPijG37Pv7a3w88c6O+hatefE7V7HQbz
Ttd0rz7qw2GC1e7sLlVBhPkSiNlLjJlyVlGBD9d14F+0d8OPib8Wvh14R8W/De20PW9U8N+LrLxJ
pWjXE203kdsZFUvK0iICWbc0RKEIGG/eNhzqxhOnKnU2kmtfM8fM+T2Nnv0Ps2ivE/2XP2qPDP7T
Xw/0nWLS50nSPFF1DcXF34Th1iK8vbGKO4aEPIoCOFYCNslAP3qjnIJ9sr+cMVha2DrSo148skfP
RkpK6CiiiuQYUUV8X/tbaPrH7R37Sngb9np7nVtL+H8mhT+K/FNzo97DDNcRB5IbVSJI2ysdzFF8
o3hjOGKAwq49nKctlmmJVBS5VZtvsl+ZMpcp9oUV8NeMP2Q/j/4Pki8S+Cv2iPEnjC78OTC70fwj
4ikmhi1KKO5acWt5cpdKJ2ZWZC8iKHG1CYowvl9I37Wfxv8AHV5F4P8ABn7Pmp+HfH0TsNWvfGVz
t0LS4xdLEs0dwgQ3qMglP7raflJjE6qa+hr8J4mLj9Wmpp7va3rf9CedrSSsfYNc94X+IPhvxrfa
5ZaDrdlqt5od2bDUre1mDvaTjrHIOoPUfUMOoOPJtN+D3jH4s+H41+Nt7p8Wp293DLDY+AdV1C20
+RImdg0gkZWJfzNrKQRiJSG+bC9B4t+FN/pui6HZ/DaTTfC1zBq8FzfXsyytM9nuX7QquDl5GWOJ
QJd6ERqCMKu3WHC3uNVKvv8AS233l2k1dIr/ALV3xS8SfCn4RXN14N0K+1zxfrV3B4f0Y2gjEVle
3ZMVvczvKDGkayMgG8bWkaJDtDlh4fpf7E/xT0f4a2l5B+0d8QZPivawpdRyXWvS3Hh83iuHEL28
is8kOB5ZZyc8uYiCYa7n41fA34o/tCeBdS8BeK/Evh7TfC994it7m5utBt5I7q50eJlf7KUmWRY5
zIquJVcgGMAgqzCvpGvp8pwf9m4T2c1FzbbfW60tv89CVT55PmR8ML4B/bB/aG+Htj4O+JU/hPwB
4ZuLy3svEU2mXTR67qmnqEFwVeHz7ZfNVnyoEeWUqVETFW+1PC/hnTfBfhnSPD+jW32PR9Js4bCy
tt7P5UESBI03MSzYVQMsSTjkmtOivTvCMeSlBQje9krK5tCmoBRRRUGoUUUUAFVtU0uy1zTLvTdR
s4NQ0+8he3ubS6iWWKeJ1KujowIZWUkEEYIJFWaKNtUB8l/tZ/sR/Djxd8APGqeD/AGi6D4ttLZt
X0248P6Mq3UlxBHu+zxpDtLCZEaLy+V3SB9jOormfgv/AMFI/D+h/DXUdN+OSar4T+KXhXTVn1XT
r7SDZy6qzPiIWsJbJmeN7dmVhEuZWdQIkZk+2q87+LX7P3w/+Nmmanb+KvC2k6hqN5psulx63Jp9
vLqFnE6uAbeeSNjGyNIzqeisc4608RRw2Y0lQxqbSd01uu/yfU5pUnfmhodx4X8Tab408M6R4h0a
5+2aPq1nDf2Vx5bJ5sEqB432sAy5VgcMARnkCtSvjj9lg/Gb9nnwr4V+HnjrRn8UaVJqN7Da6rca
jBFLoWj26rslmw0ivF8y7E8zdGH2dFjWvrDXfFVh4f8ADkutys91ZKiPH9jXzmnLkLGsYH3izMoH
b5hyBzX5PmWU1cDi/YQ95Sfu21unt8yYyvo9zXorgH+Neg27aY95balptneukJvL+2EEdvMylhHI
GYMMYwXVTHz97gkd1a3UN9bRXFvLHPbzIJI5YmDI6kZDAjggjnIrz8TgcThLe3puN+5ezsyWvnL4
meH7nQ/Fl9JKrG3vJXuIZtuFcMdzAcnlScevQ45FfRtcz481LwzZ6XFb+JpoRDcSKILdtzTSvuVR
5SJ87HLgHYDw3PBNe9w5mlTK8XzKDlGWjS3+RjVp+0Vj4t+NXwgtvjP4VtdKl1jUNAvNPvV1PT9R
01gskF1HHIsTnIyVUybsKVbKjDL1rD+BfiTx9Y+FfElt8WkitdQ0C9kU+IGEUFne2vliQTKwKjao
Jy2xFC7QfnWUL7frmlpZ3lzJZR3raUJvLguLy1e3Z/lVvuuA3G4rkgZKtiue17RLLxNoeo6PqUP2
nTtQt5LS5h3snmRSKVddykEZUkZBB9K/oahXhiKaqU3ozy5RlB2ki1pOrRXUFnqemXiTQyKlza3l
pKGVlIDJIjqeQRghgfQivov4KfFOfxHjQdXk8zUIoy1vdOw3TqMZVsnJcDnIzkAk8gk/mPb+G7n9
inx9davbPqF98E9dkC3dvGTM2gXTMoSZ1wWeLjZuUhiCqvvdI/M+tbe4ltZ45oZHhmjYOkkbFWVg
cggjoQa6CD7foryr4Y/Gu28SfZNJ1k/ZtYf92txgCG4bjb/uueeMYJHByQteq0AFFFFABRRRQAUU
UUAFFFFABRRRQAUUUUAFFFFABRRRQAUUUUAFFFFABRRRQAUUUUAFFFFABRRRQAUUUUAFFFFABRRR
QAUUUUAFFFFABRRRQAUUUUAFFFFABRRRQAUUUUAFFFFABRRRQAUUUUAFFFFABRRRQAUUUUAFFFFA
BRRRQAUUUUAFFFFABRRRQAUUUUAFFFFABRRRQAUUUUAFFFFABRRRQAUUUUAFFFFABRRRQAUUUUAF
FFFABRRRQAUUUUAFFFFABRRRQAUUUUAFFFFABRRRQAUUUUAFFFFABRRRQAUUUUAFFFFABX5V/sC/
8pTf2jf+5j/9PlvX6qV+Vf7Av/KU39o3/uY//T5b0AfqpRRRQAUUUUAFFFFABRRRQB+Vf/Odf/P/
AELFfqpX5V/851/8/wDQsV+qlABRRRQAUUUUAFFFFABRRRQAUUUUAFFFFABRRRQAUUUUAFFFFABR
RRQAUUUUAFFFFABRRRQAUUUUAFFFFABRRRQAUUUUAFFFFABRRRQAUUUUAFFFFABRRRQAUUUUAFFF
FABRRRQAUUUUAFFFFABRRRQAUUUUAFFFFABRRRQAUUUUAFFFFABRRRQAUUUUAFFFFABRRRQAUUUU
AFFFFABRRRQAUUUUAFFFFABRRRQAUUUUAFFFFABRRRQAUUUUAFFFFABRRRQAUUUUAFFFFABRRRQA
UUUUAFFFFABRRRQAUUUUAFFFFABRRRQAUUUUAFFFFABRRRQAUUUUAFFFFABRRRQAUUUUAFFFFABR
RRQAUUUUAFFFFABRRRQAUUUUAFFFFABRRRQAUUUUAFFFFABRRRQAUUUUAFFFFABRRRQAUUUUAFFF
FABRRRQAUUUUAFFFFABRRRQAUUUUAFFFFABRRRQAUUUUAFFFFABRRRQAUUUUAFFFFABRRRQAUUUU
AFFFFABRRRQAUUUUAFFFFABRRRQAUUUUAFFFFABRRRQAUUUUAFFFFABRRRQAUUUUAFFFFABRRRQA
UUUUAFFFFABRRRQAUUUUAFFFFABRRRQAUUUUAFFFFABRRRQAUUUUAFFFFABRRRQAUUUUAFFFFABR
RRQAUUUUAFFFFABRRRQAUUUUAFFFFABRRRQAUUUUAFFFFABRRRQAUUUUAFFFFABRRRQAUUUUAFFF
FABRRRQAUUUUAFFFFABRRRQAUUUUAFFFFABRRRQAUUUUAFFFFABRRRQAUUUUAFFFFABRRRQAUUUU
AFFFFABRRRQAUUUUAFFFFABRRRQAUUUUAFFFFABRRRQAUUUUAFFFFABRRRQAUUUUAFFFFABRRRQA
UUUUAFFFFABRRRQAUUUUAFFFFABRRRQAUUUUAFFFFABRRRQAUUUUAFFFFABRRRQAUUUUAFFFFABR
RRQAUUUUAFFFFABRRRQAUUUUAFFFFABRRRQAUUUUAFFFFABRRRQAUUUUAFFFFABRRRQAUUUUAFFF
FABRRRQAUUUUAFFFFABRRRQAUUUUAFFFFABRRRQAUUUUAFFFFABRRRQAUUUUAFFFFABRRRQAUUUU
AFFFFABRRRQAUUUUAFFFFABRRRQAUUUUAFFFFABRRRQAUUUUAFfFWvap/bWuajqPleT9ruZLjy92
7ZvYtjOBnGeuK+uPGniy28E+HbnVblfN8vCxQBwrSyE4CjP5nGSACcHFfHNAHzVH8SvGPj39rjUv
Bfh/x1p9h4V0GyivrqzsdOjumnaOaFbi1mlkAKSkyspaJiEAUY3h8fSteAfsy6l9h+Ifxx8Lb7W7
+x+K5NY+3Wdx5qN9sDHySNo2vF5G1+Thyy/w5P0doenLq2q29q7tGkhOWUc4AJ4/Kk3yq7LhB1JK
Ed2avhPwy+pzJdzrts42yAwz5pB6YPb1/L1x6JUVraxWVukECCOJBhVWpa8ipUdR3P0PB4SOEp8q
36hRRRWR3hRRRQAVi+LEmj02K9tbeW6urG4juUjgAaQqG2yhVJwxMTSgD1PHOK2q5vVbFfEviB9L
vdr6XZw2941vg/v5GeUBZDnBjHlhtuOSBk4GDUd7mNX4eVbs6GCeO6hjmhkWWGRQ6SRkMrKRkEEd
QRT6ZBBHawxwwxrFDGoRI41CqqgYAAHQAU+pNVe2oUUUUDCiiigAooooAoapNcGbTLGzVzc6jeR2
qyR7MxJgvLJ83GViSRhkH5gvynpXpul6Xa6NYxWdnEIbeMHauSSSSSWJPLMSSSxJJJJJJNeWT6tL
pPjbwytgFm1S+kezEEiZQ2paOS4fO5drKsQIOTnptOcj12vKxrd0uh85jJuVZxfQ+Kv2w9F0b9mv
4pfCn9oLR/Ati+j6Dq+oxeLG0GySC+uf7Qg8pLuV1j2ybGMvMrrukmjTcPNLL9HD9ojwxeW/hK+0
ey17xDofiQJLDrmm6RO2n2cDReYJ7qd1VYo8EBiclGyGC7Wx6PRXz2PwOGzLklXT5opq6e66fdc8
v2bu2nuZnh3xz4b8XWaXeheINL1q0e4e0WfTr2KeNp0Us8QZGILqoJK9QATXLa98fPBui6l4t0a3
v5td8U+GbRbq88NaPA1xqUu+JpI44IcDzZGVeAp4yCxUc1eX4S+EbSGFdN8P2OiSQSPNDNpEX2GR
HfeXO+Ao3zGRywz8xYk881U+D3gPV/AHhM2fiLXE8T+Iri4knvdZWB4WucnEQKvI5GyMIn3v4c9S
c+BDhrDRqc0ptx7bPfv2t6C5Z7Hynq2vftVftY/D34gaTo2geFPhl4Q1S8vNFt4vGemajp+vPp7B
SGKMJov3kMnls6j73m7NpVWHvX7OP7I3w9/Zn0yGTw1o0B8UT6db2Oq+IGMrTXzIo8x1WSSQQLJI
N7RxkLkJnOxce10V9hBwo0/Y4eChHsuvr3KjSUXd6sKKKKg2CiiigAooooAKKKKACiiigAooooAK
KKKACiiuY+J3xC034T/D7xB4x1iC+utL0WzkvbiHTLVrm4ZEGSFRf1ZiEUZZ2VVZg4xcmordieiu
zwD9tj4peFNO/sD4cXCtd+OPEdreS6bGjxiGGFYisovCG81IJkMqjYjb2hYfwGuk8EaHPfWljLqW
lw6Zptjb2I03Rrea4+y2EkdokciRQyBQERw4RjGGPLdCpr5L/Yf+C7fEr4meI/2ktbsba0tvE2qa
tdaRos4W4a1aW6VhcJMCOVP2qH5kQ/LuHDDH3dX0P1WnScerR3YHCe0ksRUXov1Of8fNcxeE766t
PKNxZeXfIJs7D5MiykHHPIQj+o61p2vhuXQJrSXw7eyaV9nmeX7JLLPNZMrq+5Ps4lVFG59w24wV
Fc4t5c+LPH0ujG38nS9CkivLiYSnNxKUDQoQCMAMS/8AECYlzivQK+Pz/EL2kaMei1+f9fiehKFP
ESk2rrb7jI/sjU7z7O2reKNY1CSKMqVgnFjGWO3LYtwjH7vAZmwCfrTtF8KaN4e2nTdLtbORYxF5
sUSiRl44Z/vN0Gck5Iya1aK+U9pJLljouy0X4GkKFOn8MSOa3iuoWimiSWNuqSKGB79DXD+LPAsF
vZNeaanlCFS0sLMSCo5LAk9R6d/r17yiu7BZhXwNRTpy06rozPEYaniIuMlqfOXirwrpPjjw7f6F
rthFqWk30flXFrMDtcZyCCOVYEAhgQVIBBBANfNXgXVvH/7KcfhLwBrmgaV4k8GahrUOj6V4j0+8
NvNE91dTORPC4Ys+079qAIoG3zGJyPtXxt4UXR2N9BIv2eaYr5O3HlkgnAxxjg+mOOteN/GLwTov
jTweJNastVvk0O5TXLWHQ5XjvmntwXVYdjAl3XegAIPz/KVYKw/ZMJiqeMpKtSejPhK1GdCbhM72
3uJbWeOaGR4Zo2DpJGxVlYHIII6EGvtHQdU/trQ9O1HyvJ+128dx5e7ds3qGxnAzjPXFfnV8K/jj
4W+LkNzFpVxLYa1ZySxXnh/VVWDUrRo3COZIdxIXLL8wyAW2khgVH0V8DfG0vh7xRFpc8z/2bqTe
V5ZJKpOcBHAweSQEOMD5gT90V2GB9M0UUUAFFFFABRRRQAUUUUAFFFFABRRRQAUUUUAFFFFABRRR
QAUUUUAFFFFABRRRQAUUUUAFFFFABRRRQAUUUUAFFFFABRRRQAUUUUAFFFFABRRRQAUUUUAFFFFA
BRRRQAUUUUAFFFFABRRRQAUUUUAFFFFABRRRQAUUUUAFFFFABRRRQAUUUUAFFFFABRRRQAUUUUAF
FFFABRRRQAUUUUAFFFFABRRRQAUUUUAFFFFABRRRQAUUUUAFFFFABRRRQAUUUUAFFFFABRRRQAUU
UUAFFFFABRRRQAUUUUAFFFFABRRRQAUUUUAFflX+wL/ylN/aN/7mP/0+W9fqpX5V/sC/8pTf2jf+
5j/9PlvQB+qlFFFABRRRQAUUUUAFFFFAH5V/851/8/8AQsV+qlflX/znX/z/ANCxX6qUAFFFFABR
RRQAUUUUAFFFFABRRRQAUUUUAFFFFABRRRQAUUUUAFFFFABRRRQAUUUUAFFFFABRRRQAUUUUAFFF
FABRRRQAUUUUAFFFFABRRRQAUUUUAFFFFABRRRQAUUUUAFFFFABRRRQAUUUUAFFFFABRRRQAUUUU
AFFFFABRRRQAUUUUAFFFFABRRRQAUUUUAFFFFABRRRQAUUUUAFFFFABRRRQAUUUUAFFFFABRRRQA
UUUUAFFFFABRRRQAUUUUAFFFFABRRRQAUUUUAFFFFABRRRQAUUUUAFFFFABRRRQAUUUUAFFFFABR
RRQAUUUUAFFFFABRRRQAUUUUAFFFFABRRRQAUUUUAFFFFABRRRQAUUUUAFFFFABRRRQAUUUUAFFF
FABRRRQAUUUUAFFFFABRRRQAUUUUAFFFFABRRRQAUUUUAFFFFABRRRQAUUUUAFFFFABRRRQAUUUU
AFFFFABRRRQAUUUUAFFFFABRRRQAUUUUAFFFFABRRRQAUUUUAFFFFABRRRQAUUUUAFFFFABRRRQA
UUUUAFFFFABRRRQAUUUUAFFFFABRRRQAUUUUAFFFFABRRRQAUUUUAFFFFABRRRQAUUUUAFFFFABR
RRQAUUUUAFFFFABRRRQAUUUUAFFFFABRRRQAUUUUAFFFFABRRRQAUUUUAFFFFABRRRQAUUUUAFFF
FABRRRQAUUUUAFFFFABRRRQAUUUUAFFFFABRRRQAUUUUAFFFFABRRRQAUUUUAFFFFABRRRQAUUUU
AFFFFABRRRQAUUUUAFFFFABRRRQAUUUUAFFFFABRRRQAUUUUAFFFFABRRRQAUUUUAFFFFABRRRQA
UUUUAFFFFABRRRQAUUUUAFFFFABRRRQAUUUUAFFFFABRRRQAUUUUAFFFFABRRRQAUUUUAFFFFABR
RRQAUUUUAFFFFABRRRQAUUUUAFFFFABRRRQAUUUUAFFFFABRRRQAUUUUAFFFFABRRRQAUUUUAFFF
FABRRRQAUUUUAFFFFABRRRQAUUUUAFFFFABRRRQAUUUUAFFFFABRRRQAUUUUAFFFFABRRRQAUUUU
AFFFFABRRRQAUUUUAFFFFABRRRQAUUUUAFFFFABRRRQAUUUUAFFFFABRRRQAUUUUAFFFFABRRRQA
UUUUAFFFFABRRRQB5N+0hPEvg/ToTIgme/V1jLDcyiOQEgdwCy5+o9a+Q/i9Y6tq3w/1HTtD1XUN
D1O/kt7KPUtLtBcz2oluI43kCblwqo7FnDAxqGccqK9u+N+qtqnxG1FfPWeG1WO3i2YIQBQWXI6k
Oz5zyDkdsV8+fGLx7pXhuXwpoFxr/wDYet69rVimnrsn/wBJWK9tmni3xIwXfG3l4chW8zBIXcQA
XvhH8I9M+Duh6npum6nqur/2jqMuqXN5rM6z3Ek8iorsXVFznywckEkkkmva/h3YnzLq9IIAAhU5
GD0Lcf8AfP51xtemeDLUW3h+3Owo8paRs55ycA/kBXNiJWge1lNL2mJTfTU3KKKK8s+7CiiigAoo
rF8XXj2+k/ZYXlju9RkWxgkhDF42fIMg29Nih5Oo+51HWmtdCZS5YuRa13Vm0fTzNFbNe3TsIre0
jYK00h6KCegAyxPZVY9qg8N6Euj2plmCyatdKj390GLGaUKASCeig5woAAB4Ap+k+GNK0OR5bKxi
iuH3b7lhvmk3NubdI2WbJ55J6D0rUp30sjOMXJ80goooqTYKKKKACiiigAooooAzdYsb66ayn02+
TTr60leWKeSDzgpaGSLO3cBkCQkZyMgZBHFdj8O9TmvdHurS6mkuLnTbuS1eWQ7iyECSL5jyxEUs
Slm5LK2SfvHArY+FUci+EY2nRXnkmkd76NCq3/OFuACScMoUdh8vyfu9hPFjLezu9zxcfCMWpJas
7CiiivEPJCiiigAooooAKKKKACiiigAooooAKKKKACiiigAooooAKKKKACvzX/b7/a00z40aho37
Pnwv1bQ/EUPiq5tLPV9cy01rBM91bSWiQXETlWwykykJIAGVQd4cL+lFfFPhH4L/AAn/AGcfj1rF
j8Mtb1fTdcvorO21bwbdPNPpkMMpVop1ml2/vcRTld0szZmdVVQcD08B7P2t5LVbGc48zUW7J7np
PwA+C2n/ALP/AMLdJ8GadqN5q0dnuklu7yRj5kzndIY4yxWGMsSRGvAySSzszt6LRRXrNuTuz7GE
VTiox2RjaF9m/wCE58QeR5Xm/Y7Lz/Lxu37rjG7Hfbs68429sV1Ncj4Bt445fEcxXddvqsqSyyRu
sxUBSivuJyFVvk2nbsKnAJYV11fmOby58bUfp+COWl8N/N/mFFFFeMahRRRQBU1bTU1bTbizkOFl
XAbn5T1B69iAfwrxq/s3068mtpSjSRMVYxtuHHv/AJ969wrxbX/+Q9qX/XzJ/wChGvv+Fas+apSv
7u/zPms4hG0Z21PKdW+C9ldfGrQPiPpt5/Y+o2lvcWmrQ28Tf8TiJ4wsKysHA/dsAwJVi21AcbFx
6Xb3EtrPHNDI8M0bB0kjYqysDkEEdCDXgXhvRfEY/bM8W6vq+k6g2inwzDaaLqyqos1hEkLSwMVT
5pTMZWG5wwVW+VlZCvvNfoh8ufcdFcT8H/Fcvi3wTazXBdru1Y2k0j5PmMoBDZJJJKsuSf4t1dtQ
AUUUUAFFFFABRRRQAUUUUAFFFFABRRRQAUUUUAFFFFABRRRQAUUUUAFFFFABRRRQAUUUUAFFFFAB
RRRQAUUUUAFFFFABRRRQAUUUUAFFFFABRRRQAUUUUAFFFFABRRRQAUUUUAFFFFABRRRQAUUUUAFF
FFABRRRQAUUUUAFFFFABRRRQAUUUUAFFFFABRRRQAUUUUAFFFFABRRRQAUUUUAFFFFABRRRQAUUU
UAFFFFABRRRQAUUUUAFFFFABRRRQAUUUUAFFFFABRRRQAUUUUAFFFFABRRRQAUUUUAFFFFABRRRQ
AV+Vf7Av/KU39o3/ALmP/wBPlvX6qV+Vf7Av/KU39o3/ALmP/wBPlvQB+qlFFFABRRRQAUUUUAFF
FFAH5V/851/8/wDQsV+qlflX/wA51/8AP/QsV+qlABRRRQAUUUUAFFFFABRRRQAUUUUAFFFFABRR
RQAUUUUAFFFFABRRRQAUUUUAFFFFABRRRQAUUUUAFFFFABRRRQAUUUUAFFFFABRRRQAUUUUAFFFF
ABRRRQAUUUUAFFFFABRRRQAUUUUAFFFFABRRRQAUUUUAFFFFABRRRQAUUUUAFFFFABRRRQAUUUUA
FFFFABRRRQAUUUUAFFFFABRRRQAUUUUAFFFFABRRRQAUUUUAFFFFABRRRQAUUUUAFFFFABRRRQAU
UUUAFFFFABRRRQAUUUUAFFFFABRRRQAUUUUAFFFFABRRRQAUUUUAFFFFABRRRQAUUUUAFFFFABRR
RQAUUUUAFFFFABRRRQAUUUUAFFFFABRRRQAUUUUAFFFFABRRRQAUUUUAFFFFABRRRQAUUUUAFFFF
ABRRRQAUUUUAFFFFABRRRQAUUUUAFFFFABRRRQAUUUUAFFFFABRRRQAUUUUAFFFFABRRRQAUUUUA
FFFFABRRRQAUUUUAFFFFABRRRQAUUUUAFFFFABRRRQAUUUUAFFFFABRRRQAUUUUAFFFFABRRRQAU
UUUAFFFFABRRRQAUUUUAFFFFABRRRQAUUUUAFFFFABRRRQAUUUUAFFFFABRRRQAUUUUAFFFFABRR
RQAUUUUAFFFFABRRRQAUUUUAFFFFABRRRQAUUUUAFFFFABRRRQAUUUUAFFFFABRRRQAUUUUAFFFF
ABRRRQAUUUUAFFFFABRRRQAUUUUAFFFFABRRRQAUUUUAFFFFABRRRQAUUUUAFFFFABRRRQAUUUUA
FFFFABRRRQAUUUUAFFFFABRRRQAUUUUAFFFFABRRRQAUUUUAFFFFABRRRQAUUUUAFFFFABRRRQAU
UUUAFFFFABRRRQAUUUUAFFFFABRRRQAUUUUAFFFFABRRRQAUUUUAFFFFABRRRQAUUUUAFFFFABRR
RQAUUUUAFFFFABRRRQAUUUUAFFFFABRRRQAUUUUAFFFFABRRRQAUUUUAFFFFABRRRQAUUUUAFFFF
ABRRRQAUUUUAFFFFABRRRQAUUUUAFFFFABRRRQAUUUUAFFFFABRRRQAUUUUAFFFFABRRRQAUUUUA
FFFFABRRRQAUUUUAFFFFABRRRQAUUUUAFFFFABRRRQAUUUUAFFFFABRRRQAVzfxF8Qz+FfBWq6nb
DNzFGFiPHys7BA3IIO0sDgjnGK6SvG/2ktZubXR9I02JtlveSSSTYJBby9m1Tzgrl84I6qp7UAfP
mratFawXmp6neJDDGr3N1eXcoVVUAs8jux4AGSWJ9Sa8L0X4a6D8dviNpPxcl8VS+K/ClvGD4c0h
rWa0j0+4imTdOrb1Z2MsEmQ8fzAqDlUWu4+PHjHSfBPwu1q51u4lsrC9j/sxrxNMOoR2rXH7oTSw
kFWiTduZX4YDYNzOqtR/Zo8D3Pw5+B/hfQLu/wBP1SWCOaZb3SpjNazRzTyTRvG5VdylJF5xj0yO
aAPUYIXuJo4oxukkYKq5xkk4FewWtutnawwISUiQIC3UgDHNcN8P7BLjUJ7pjlrdQFX3bIz+QI/G
u+rzcRK8uU+zyahyU3Wf2goorP1rWF0iGDETXFzczLb28Kg/PIwJG4gHaoAZmbHAUnBPB5Nz6GUl
FXZoUVzd1Z+KNVZl+3WegwqvymzX7XI74YctIiqFBKHAUk4PzDNTWOsXWn3F1b689vCFYtbXqJ5M
E0YjDN1dtrKd+QxGVUkZAbFcpkquuqaXc3q5vxJcSWfiLw5PIjCwE0kUsyxGQLK6hIgRn5AxYjft
JBwuVDtnQtPE+lXsZeO+iCfaBaq0hMYeUqGVULY37lYEFchgcjNVdSmXV9cs9LQM9vbt9ru3VCUD
IUaKItjAYsyyYznEYyNr04ppk1JRlGyfY3qKKKg6AooooAKKKKACiiigAooooAzrfR7Xxf4qbRNT
mnSzit4NQjtUhUxXuyc+YkhdGBVSIPlUqSJDnIPHrNeRaustjqGka3BDZyzaTNJOxvJjAoiaCRHH
mBG2jLKx4wdntXp+h382qaLYXtxaPYXFzbxzSWsmd0LMoJQ5AOQTjkDp0rysbGV0+h83i4yjWfMX
qKKK8w4wooooAKKKKACiiigAooooAKKKKACiiigAooooAKKKKACiiigArz748/CfSvjR8Lta8M6t
ZPfxzRNNbwRzmEtOqnYNwIwCTtOT0Y8g4I9Br4J1T9ozXf2yPi94t+Gnhbw1pWo/BfQ7mG01vXjq
Mkd9cSLM5juLSSC4VTGZIdyDEgZIizEGRYx2YWjUqT5odCXq1Batn014Xu7C+8OabNpg26e1uggT
duKKAAEJyeVxg8nkGtSuU8F/C3w18PdS1m/0Gxls7rWGie8Z7uaZXMalUwsjsEwCfugZzzXV170t
WfW0uaMEp6MxtFBtvHOtxRxzeVcWdrdSNvzGJd0sedpPDMsaD5RjEfPOM9TXIeGLeTVfFWqa80Hk
W6R/2Xb7ijPL5UsnmOeMqN/ygbuduSPu46+vzLOJRljZ8r7fkc9PZvzYUUUV4hqFFFFABXnvj7wu
YZJNWt9vlMR50fA2scDcPXJ698nPfj0KszxJpr6tod3axH946gqPUghgOvfGPxr2MqxksHioTTsm
7P0OHGUFXouLWvT1Pnf4leJLnwb8OfFOv2SRS3mlaVdX0Ec4JjaSKFnUMAQSuVGcEHHcVxv7K/hn
/hEf2efAlj9p+1+bpy3/AJnl7MfaWa42Yyfu+btz325wM4HqGpabBf2t3p+oWkdxbTI8Fxa3MYZJ
FIKujowwQQSCCK82+JXh/wCJFnN4VT4V3fhrSdM02OaG90nWoXW1mj2ItuiCKMsqx4c4RkH3R8w4
r9qTTV0fA7aM9q8M+Nta8G/af7Hvfsf2nb5v7pH3bc7fvKcfePT1r07w9+0jcrdFdd0yJ7Zukmng
q6cH+F2IbJ291xz16V8Zf8JR8cfDOh+bqXgbwr401F7nasfhvXZLDy4iucst1EQcMDkiTPzrheCa
6P4IfFqP4yeCm1l9Ll0HU7W9n07UdInLtJZXETcxszImW2NGxwvBfaeVNMR+jGlaraa5p0F9YTrc
2k67o5U6Ef0IPBB5BBBq3Xin7OPid57XUdBnm3eRi6tkbcSFJxIAegUMUOOOXY89va6ACiiigAoo
ooAKKKKACiiigAooooAKKKKACiiigAooooAKKKKACiiigAooooAKKKKACiiigAooooAKKKKACiii
gAooooAKKKKACiiigAooooAKKKKACiiigAooooAKKKKACiiigAooooAKKKKACiiigAooooAKKKKA
CiiigAooooAKKKKACiiigAooooAKKKKACiiigAooooAKKKKACiiigAooooAKKKKACiiigAooooAK
KKKACiiigAooooAKKKKACiiigAooooAKKKKACiiigAooooAKKKKACiiigAooooAK/Kv9gX/lKb+0
b/3Mf/p8t6/VSvyr/YF/5Sm/tG/9zH/6fLegD9VKKKKACiiigAooooAKKKKAPyr/AOc6/wDn/oWK
/VSvyr/5zr/5/wChYr9VKACiiigAooooAKKKKACiiigAooooAKKKKACiiigAooooAKKKKACiiigA
ooooAKKKKACiiigAooooAKKKKACiiigAooooAKKKKACiiigAooooAKKKKACiiigAooooAKKKKACi
iigAooooAKKKKACiiigAooooAKKKKACiiigAooooAKKKKACiiigAooooAKKKKACiiigAooooAKKK
KACiiigAooooAKKKKACiiigAooooAKKKKACiiigAooooAKKKKACiiigAooooAKKKKACiiigAoooo
AKKKKACiiigAooooAKKKKACiiigAooooAKKKKACiiigAooooAKKKKACiiigAooooAKKKKACiiigA
ooooAKKKKACiiigAooooAKKKKACiiigAooooAKKKKACiiigAooooAKKKKACiiigAooooAKKKKACi
iigAooooAKKKKACiiigAooooAKKKKACiiigAooooAKKKKACiiigAooooAKKKKACiiigAooooAKKK
KACiiigAooooAKKKKACiiigAooooAKKKKACiiigAooooAKKKKACiiigAooooAKKKKACiiigAoooo
AKKKKACiiigAooooAKKKKACiiigAooooAKKKKACiiigAooooAKKKKACiiigAooooAKKKKACiiigA
ooooAKKKKACiiigAooooAKKKKACiiigAooooAKKKKACiiigAooooAKKKKACiiigAooooAKKKKACi
iigAooooAKKKKACiiigAooooAKKKKACiiigAooooAKKKKACiiigAooooAKKKKACiiigAooooAKKK
KACiiigAooooAKKKKACiiigAooooAKKKKACiiigAooooAKKKKACiiigAooooAKKKKACiiigAoooo
AKKKKACiiigAooooAKKKKACiiigAooooAKKKKACiiigAooooAKKKKACiiigAooooAKKKKACiiigA
ooooAKKKKACiiigAooooAKKKKACiiigAooooAKKKKACiiigAooooAKKKKACiiigAooooAKKKKACi
iigAooooAKKKKACiiigAooooAKKKKACiiigAooooAKKKKACiiigAooooAKKKKACiiigAooooAKKK
KACiiigAooooAKKKKACiiigAooooAKKKKACiiigArxT9pS8082OjWrDfqokeVCrfchIw24Z/iYLg
4/gbkc59c1zWbbw9o95qV42y2tYzI3IBOOijJALE4AGeSQK+R/Gniy58beIrnVblfK8zCxQByyxR
gYCjP5nGASScDNAHgH7YP9m/8M2+N/7W+1/Zfs8Wz7Ht3+f9oj8jO7jZ5vl7++zdjnFdV8Cf+SIf
Dz/sXdO/9Jo68x/am8H+I/iz4i8B/D6wtdatfDGp3rXWuataOq2Qt4huMUhEbsJeMx79sZcpxIRm
L6AsbG20uxt7Kyt4rOzto1hgt4ECRxRqAFRVHCgAAADgAUAekfD3/kCzf9fDf+grXT1keFdNOmaL
BG6bJpP3kg5zk9Mg9CBgY9q168ao7zbP0nBwdPDwjLsFcxMh1rxtayxW8saaL50UtzII2jdpIom8
tRkuDhlO8YwFZed3Gn4ovJtP8OalcWz7Ltbd/s5wCTMQRGAD1JYqAO5IHerWn6fHpsLIjNLI7eZL
NIQXlcgAsxA64AGBgAAAAAACVorms17SSh21LVMmgjuECyxrKoZXCuoI3KQyn6ggEehAp9FSbmfq
nh7TNaWdb2wt7kzQ/Z5HdBvMed23d1ADcjB4IBHNTafpdrpMLRWkCwqzb3K8tIxABd2PLMcDLEkn
uatUU7vYnkjfmtqFFFFIoKKKKACiis/WNcg0dYlZWubqZgsFnCV86Y5AOxWYZCg5Y5wACTRuKUlF
XZoVgx+ONFfT5b1rtre1jh+0eZcwSQh4+PmTeo3jLKPlzyyj+IZzJb/UPGkP9kNpd5o9vLC6anPO
ApjyGXyoWKlZCxGd4GAh7Mwx076XZSQ20LWdu0NqyvBG0SlYmUYUoMfKQOmOlXZR3MFOVTWnt5mR
eeINUt4VvE0bzNOMiD/WSfavLZwpfyFiJ4BLbd27A5AOVG9BPHdQxzQyLLDIodJIyGVlIyCCOoIp
9Znw9+HN9eeDPDdzL4r1COKXTo5Ggt7a2ULuVDGqlo2OFXKnOSxwcr0OVSpCmry0MKtf6tJc93ck
azTW/F2h6TPby3VlIJ7q5iSTy0KRqFHm8/vELSopjwQ24EnapVvV65nw34BsvDupS6iby/1PUZEa
IXN9ODsjbZlEjQLGoJjU5C5J6mumrxMTVVWS5dkeJWqe2qOYUUUVyGIUUUUAFFFFABRRRQAUUVj+
KNd/sPT1MMbz3905t7SGOMOXl2M/RnRcBUZjl1yFIByRVQi6klGO7E2oq7NiivOvD+neKrjRbKXV
/E+pWmptEpuILdLJ0R+4B+zfpzjplsZM95oviJ/I+y+NdShxKpl86zs5N8f8SriFdrHjDHIHoa9j
+yq3dHF9ch2O+orzbR9JXwj440IpNql7HqVpNp091eXz3BeZAs0JcO/Hypc42LgFzwA1ek15+Jw7
w0+Ru500qiqx5kFFFFcpqFFFFABRRRQB+a/7XX7c3j28/aU8O/C74HeNLHSVFyuialcz6SrFdWe8
e3eKVriF/wB3FsjIaFSD5j8v8oX6C/Zb+ANp+zz8JtI8PPFplx4j8rOratp9oImvJDLJIqs+N8qx
CUxoz87Rnaudo+WbPwpbeJv+Cr3jqbwrYeF9S0jSjHqGo29xHEYxIsNolxJCywybLuO8k8wkbGMk
citIpZq/QSvq1GNOnGMFa6X9M78rpczlWlveyCuQWyg+J17Osryy+FLb5AseY01CcE7jvDbmjjwu
MYDPk5IWuvrL+HU3neDdOj86K5S28yzjnhGElSGRokccn7yoD1xzXg5viamFw3NS0bdr9j163vSU
HsbtjYwaZY29nbJ5dtbxrFGmSdqqAAMnk8DvU9FFfmzbk7spK2iCiiipAKKKKACiiigDlPEvgSHV
pJLqzZbe7cgsrf6t/UnAyD7+3TnNcHqHh3UtKUtdWckaAAmQDcgyccsMgc17PXKfEmRk0CIKzKHu
FVgD1G1jg/iAfwr7TJs4xSqwwsnzRbtrujwcfgaPJKstGjzKvB/2Q7yPWvDvxE120WVtJ1rxvqmo
6ddSQvGtzbuYwsiBgCVyrDpwVYHkEDuPj9rGuaH8G/Flz4a07UNU117JrWzg0rzPtSvMRF5sexS2
6PeZOBn5Oo6i/wDB3wBH8Lfhd4Z8LIkSS6dZIlyYJHkje4b553Uv821pWkYZAwGwABwP08+QPor9
m+CVvGGozCNzClgyNIFO1WMkZAJ7EhWx9D6V9FV5F+zdYwR+FdTvFTFzLe+U75PKpGpUY6cF2/P6
V67QAUUUUAFFFFABRRRQAUUUUAFFFFABRRRQAUUUUAFFFFABRRRQAUUUUAFFFFABRRRQAUUUUAFF
FFABRRRQAUUUUAFFFFABRRRQAUUUUAFFFFABRRRQAUUUUAFFFFABRRRQAUUUUAFFFFABRRRQAUUU
UAFFFFABRRRQAUUUUAFFFFABRRRQAUUUUAFFFFABRRRQAUUUUAFFFFABRRRQAUUUUAFFFFABRRRQ
AUUUUAFFFFABRRRQAUUUUAFFFFABRRRQAUUUUAFFFFABRRRQAUUUUAFFFFABRRRQAUUUUAFFFFAB
X5V/sC/8pTf2jf8AuY//AE+W9fqpX5V/sC/8pTf2jf8AuY//AE+W9AH6qUUUUAFFFFABRRRQAUUU
UAflX/znX/z/ANCxX6qV+Vf/ADnX/wA/9CxX6qUAFFFFABRRRQAUUUUAFFFFABRRRQAUUUUAFFFF
ABRRRQAUUUUAFFFFABRRRQAUUUUAFFFFABRRRQAUUUUAFFFFABRRRQAUUUUAFFFFABRRRQAUUUUA
FFFFABRRRQAUUUUAFFFFABRRRQAUUUUAFFFFABRRRQAUUUUAFFFFABRRRQAUUUUAFFFFABRRRQAU
UUUAFFFFABRRRQAUUUUAFFFFABRRRQAUUUUAFFFFABRRRQAUUUUAFFFFABRRRQAUUUUAFFFFABRR
RQAUUUUAFFFFABRRRQAUUUUAFFFFABRRRQAUUUUAFFFFABRRRQAUUUUAFFFFABRRRQAUUUUAFFFF
ABRRRQAUUUUAFFFFABRRRQAUUUUAFFFFABRRRQAUUUUAFFFFABRRRQAUUUUAFFFFABRRRQAUUUUA
FFFFABRRRQAUUUUAFFFFABRRRQAUUUUAFFFFABRRRQAUUUUAFFFFABRRRQAUUUUAFFFFABRRRQAU
UUUAFFFFABRRRQAUUUUAFFFFABRRRQAUUUUAFFFFABRRRQAUUUUAFFFFABRRRQAUUUUAFFFFABRR
RQAUUUUAFFFFABRRRQAUUUUAFFFFABRRRQAUUUUAFFFFABRRRQAUUUUAFFFFABRRRQAUUUUAFFFF
ABRRRQAUUUUAFFFFABRRRQAUUUUAFFFFABRRRQAUUUUAFFFFABRRRQAUUUUAFFFFABRRRQAUUUUA
FFFFABRRRQAUUUUAFFFFABRRRQAUUUUAFFFFABRRRQAUUUUAFFFFABRRRQAUUUUAFFFFABRRRQAU
UUUAFFFFABRRRQAUUUUAFFFFABRRRQAUUUUAFFFFABRRRQAUUUUAFFFFABRRRQAUUUUAFFFFABRR
RQAUUUUAFFFFABRRRQAUUUUAFFFFABRRRQAUUUUAFFFFABRRRQAUUUUAFFFFABRRRQAUUUUAFFFF
ABRRRQAUUUUAFFFFABRRRQAUUUUAFFFFABRRRQAUUUUAFFFFABRRRQAUUUUAFFFFABRRRQAUUUUA
FFFFABRRRQAUUUUAFFFFABRRRQAUUUUAFFFFABRRRQAUUUUAFFFFABRRRQAUUUUAFFFFABRRRQAU
UUUAFFFFABRRRQAUUUUAFFFFABRRRQAUUUUAFFFFABRRRQAUUUUAFFFFAHjf7RPi77Hpdr4dgb97
eYuLnjpErfIOR3cZyDkeX6NXyB8fvH8nwv8Ag34s8SwPLFeWlkyWksMaSNHcSkRQuVf5SqySIxzn
gHg9D9D/AB+1T7f8Q5oPK8v7FbxW+7dnfkGTPTj/AFmMc9M96+Vfjh8QYofGHgP4b2ujaV4nvvFO
oo+oaZqsUc8MWmRHfNKyM64cbC0ZKsCYZMAsoBAOx+Dvh3VvCvwu8M6br99qGo67HZI+oT6pdi6n
+0P88qGUE7lR2ZF5PyqoycZPp/hPQX1bUElkjzZwtl2boxHIXpz2z7fUVhV63osH2fR7KPy/KZYV
3JtwQ2BnI9c5rmr1HCOh7OV4WOIq3ltEu0UUV5Z94YOrTx33ibSdL8xcxrJqMse4HcqYRAy+m+QO
GPQw8DPILnxlYpNcQWkN5qlzBMLd47G1d1EhIypkIEYI3AnLDHOeatX/AIbstSvTdym6juDGsTPb
Xk0G5VLFQQjgHBZuvrV6zsbbTbZLe0t4rW3TO2KFAiLk5OAOBySfxq7o5+Wpd9LnPf8ACaf2R/yM
sNroO+3+0Q/6X52/H+sT7g+dcpwM7t3y5wa2tJ1i11y2e4tDK0SyNETLA8R3KcMMOoPByPqCOoNZ
fjiHzdJh8mGKfUxcINPEx4juGyglxg7vLVnkxg4CE8YyNTRdHttA0m0060Xbb20YjXgAnHVjgAZJ
yScckk0O1rkwdRVHBu6X3l2iiioOoKKKKACiiqWsal/ZNiZxH5rtJHDGm7aC8jrGmTg4G5hk4JAz
welG+gpNRV2P1TVLXRdPnvb2dba1hXdJI/QD+pJ4AHJJAFZfhTTSun22pXa3B1S7hEswuZHYws+H
eNFYny1BwNoxwi5yRmmaf4VE/wBkvNcf+0NVik+0HbLJ9mjk52+XEW2jYDtDYycbjyTXQ1WiVkYx
Upy5pLQKKKKk3KN1b3usatpmkafdmxluHaa4uEjV3jtowN7IG+XcXaJOQ2PMJ2nBx6Toekw6Boun
6Zbs729lbx20bSEFiqKFBJAAzgelea2uuyeFfEWoalNot/qtubGKOF7EQu0RDytKoV5FbLDyeFB3
bF/uivTdL1S11mxivLOUTW8oO1sEEEEgqQeVYEEFSAQQQQCK8rG890uh83i5SlVfN8i1RRRXmHGF
FFFABRRRQAUUUUAFFFFAFaDUrS6vLq0huoZru12/aII5Azw7hld6g5XI5GetcZ428PWkPjTwx4mE
ZW7WVtNnmYBkELxSlM5B2N5uxQykE+btOdwFc/pPhgXOueKL7RNRvPDt9Hql5GuIVcq8sdsZGdJk
bcrvEsq7CMo64IyQu9pdvrmtXkd54lEMM1jKPsttYOGtmbyArTglRJuJkmTax2gY4JAc/RYbA1Kd
SFWL0PNqV4yi4NanQ0UUV9GeYch48a20m/8ADPiF3RbzTtSjgiVkeRpo7giGWNEU5Z9jbxgMf3fA
wTXplef6AJbr4naouoW88i29rG+nMpDW8KYw8jDzDtmdpJEBKLlIWCsRvFegV8lmk1KtypbHsYWL
UL9wooorxztCiiigAoorzH48fFDVvhzoOnxeGLHT9W8V6ndRQ2OnajM8SSx+bGszhlGMqsgOGZRz
1OMG6cJVJKMd2JuyuzxP9mf4XeDfhXqPxD0vRNVk8QeJl8QXT6vqmrXsF5q0m5sJ9okRFcBijOFk
5LNI44fj3KuE8BeC9W8M+NPHOpX40V7PXL2K+t57C2aK7eQx/vhcMSQVD58sAkqpIJJru6+ok72P
pcHB06KjJWZS1y6ubHRb+4s4vtF3DbySQxbS29wpKrgcnJwMDmrHhOGC38K6NFbXH2u2SyhWK42F
PMURqA208jI5wemalrkbjXm+G4nF2Lu68Px28SWn7y2XyGXzN0S7mRn+RY8A72ODyTXzucYSriqK
9lrbp3HWfJJTe35HfUUUV+clhRRRSAKKKKACiiigArm/H1i154dkZNxNu6zbVXORyD9MBs59q6Sm
yRrLGyOqujDaysMgg9iK68LXeGrwrLozGtT9tTlB9TwmvFfgB8atc8deIvGfg7xva6fpfjXw3elW
t9PjkhhubUgBZollcyOu4bt20LtlhP8AFXvfiDS10bWLmzR2kSMjazDnBAIz+deXP4H8I6J8bIfG
L38Vh4u1rSn0iOwaaGMX8cbLK8qx7RJLKipGpYMQEVQRwDX7nSqRrU41I7NXPzucXTk4vdH0V8Bf
FDaH4yGnyOi2mqL5Tb2CgSKCYzkjkk5ULkZLjrgCvpmvhyvWfhh8aNS03VbfTtdu3vtNnYRC4uHH
mW7Fj87OfvLk87jwAMdMHUg+iqKKKACiiqmpatY6PAs1/eW9jCzbBJcyrGpbBOMkjnAP5UAW6K80
1r4/+F9OgzZPcatMysVSGJo1DAcBi4GAT3AbGDx0zxWqftKanL5X9naNa2uM+Z9qkabd0xjbsx39
c5HTuAfQFFfIepfE7xXqs6yza9eoyrsAtpfIXGSfux7QTz1xn8q1fCnxo8SeGpwJrt9YtGbLw3zl
26jO2Q/MpwMDqoyTtNAH1PRWb4d8QWnijRbTVLEsbW4XcvmLtYEEgqR6ggjjjjgkc1pUAFFR3FxF
awSTTSJDDGpd5JGCqqgZJJPQAV5xqX7QXhSxnWOE3uoIV3GW2gwoOT8v7wqc/hjnrQB6XRXlX/DR
3hr/AJ8dV/78xf8Axyu/8PeKtJ8VWpuNJv4r2NfvBCQ6ckDcpwy52nGQM44oA1qKKKACiiigAooo
oAKKKKACiiigAooooAKKKKACiiigAooooAKKKKACiiigAooooAKKKKACiiigAooooAKKKKACiiig
AooooAKKKjuLiK1gkmmkSGGNS7ySMFVVAySSegAoAkrN1rxJpfhuDzdT1C3sUKsyiaQBnCjJ2r1Y
8jgAnketeHeOPj/qV1qMlv4bdLOwjYBbt4g0s2M5OGBCqcjAxu4ByMlR5VqWrX2sTrNf3txfTKuw
SXMrSMFyTjJJ4yT+dAH1bo3xT8K6/fLZ2WsRPcvjYkqPFvJIAVS6gFiSMAcmurr4O0rXtN137Z/Z
uo2uofY7l7O5+yzrL5E6Y3xPtJ2uuRlTyMjIr6R/Z98bS6rp1zoF5M8txZKJbZnJJ8jhSnTopxjJ
zhwAMLQB7BRRRQAUUUUAFFFFABRRRQAUUUUAFFFFABRRRQAUUUUAFFFFABRRRQAUUUUAFFFFABRR
RQAUUUUAFFFFABRRRQAUUUUAFFFFABRRRQAUUUUAFFFFABRRRQAUUUUAFFFFABRRRQAUUUUAFFFF
ABRRRQAV+Vf7Av8AylN/aN/7mP8A9PlvX6qV+Vf7Av8AylN/aN/7mP8A9PlvQB+qlFFFABRRRQAU
UUUAFFFFAH5V/wDOdf8Az/0LFfqpX5V/851/8/8AQsV+qlABRRRQAUUUUAFFFFABRRRQAUUUUAFF
FFABRRRQAUUUUAFFFFABRRRQAUUUUAFFFFABRRRQAUUUUAFFFFABRRRQAUUUUAFFFFABRRRQAUUU
UAFFFFABRRRQAUUUUAFFFFABRRRQAUUUUAFFFFABRRRQAUUUUAFFFFABRRRQAUUUUAFFFFABRRRQ
AUUUUAFFFFABRRRQAUUUUAFFFFABRRRQAUUUUAFFFFABRRRQAUUUUAFFFFABRRRQAUUUUAFFFFAB
RRRQAUUUUAFFFFABRRRQAUUUUAFFFFABRRRQAUUUUAFFFFABRRRQAUUUUAFFFFABRRRQAUUUUAFF
FFABRRRQAUUUUAFFFFABRRRQAUUUUAFFFFABRRRQAUUUUAFFFFABRRRQAUUUUAFFFFABRRRQAUUU
UAFFFFABRRRQAUUUUAFFFFABRRRQAUUUUAFFFFABRRRQAUUUUAFFFFABRRRQAUUUUAFFFFABRRRQ
AUUUUAFFFFABRRRQAUUUUAFFFFABRRRQAUUUUAFFFFABRRRQAUUUUAFFFFABRRRQAUUUUAFFFFAB
RRRQAUUUUAFFFFABRRRQAUUUUAFFFFABRRRQAUUUUAFFFFABRRRQAUUUUAFFFFABRRRQAUUUUAFF
FFABRRRQAUUUUAFFFFABRRRQAUUUUAFFFFABRRRQAUUUUAFFFFABRRRQAUUUUAFFFFABRRRQAUUU
UAFFFFABRRRQAUUUUAFFFFABRRRQAUUUUAFFFFABRRRQAUUUUAFFFFABRRRQAUUUUAFFFFABRRRQ
AUUUUAFFFFABRRRQAUUUUAFFFFABRRRQAUUUUAFFFFABRRRQAUUUUAFFFFABRRRQAUUUUAFFFFAB
RRRQAUUUUAFFFFABRRRQAUUUUAFFFFABRRRQAUUUUAFFFFABRRRQAUUUUAFFFFABRRRQAUUUUAFF
FFABRRRQAUUUUAFFFFABRRRQAUUUUAFFFFABRRRQAUUUUAFFFFABRRRQAUUUUAFFFFABRRRQAUUU
UAFFFFABRRRQAUUUUAFFFFABRRRQAUUUUAFFFFABRRRQAUUUUAFFFFABRRRQAUUUUAFFFFABRRRQ
AUUUUAFFFFABRRRQAUUUUAFFFFABRRRQAUUUUAFFFFABRRRQAUUUUAFFFFABRRXmPx08dJ4d8Oto
9uc6hqcbISrKfKhyAxYHJ+YZUcf3jnK8gHjnxd1TT9Z8f6leabdfbIJNitIq4TcqBCFOfmX5fvcZ
ycZGCfnH4seOPD3w7+KPw3n1Hwnp+qan4gvW0aDXQ0Av7BmwsYjVh5jxFp2DlWAQMc5Lqrej+LPE
lt4N8K6zr96kstnpVlNfTxwAGRo4o2dgoJALYU4yQM9xXnHg3wVbfEHx94U+NU5ihlvPCFva2+kS
QCVrSSZvPMqTkj5gkrxcICQzc4JWgD1yvXtLme40y0lkO6SSFGZsYySoJNeWaVpsurX0dtED8x+Z
gM7F7sfpXrccaxoqIoRFGAqjAA9BXBiWtEfV5HCXvz6DqKKK4T6oKKKKAOb+IUkFp4Ylv5ollOnz
Q3sYbaDujkVgAWI2luVyMnDHAY/Kekqrqml2utafPZXsC3NrMu2SN+hH9CDyCOQQCK56xXXbOzu9
IW1uBJ50y2uryXKTokTsWRm3t5hZA23aVIJQfMAci91Y5m3Co5W0aOroritS0mbwTc3PiKweW+ie
MNq8Fw4Mk6ICfORjgK6gn5BhCvACkCu1pNW1RpCo5NxkrNBRWfq3iDT9Da2W+ult2uGKxqQSTtG5
mOBwqjkseFHUisu68QtrswsPDt/ZytJDI0uoxOJ1tCCoX5F4Zm3NgMwHyMfmwQRRbCVSMdL6mhq2
vJpsiW8UMt5fybQkEMbsF3NtVpGVSI0zk7m7K2AxGKz/AOwdZ1U2Z1jVbdYYWjne00612K8qOjqG
d2clQyfwhSc8+la+k6Wmk2zxiaW6lkkaWW4n2+ZKxPVioA4GFHHCqo6CrtF7bC5HPWf3BRRRUmwU
UUUAFP8Ah3ql5pusS6DdWVv/AKT9s1FdQiuC0koE6BVkQxjBCSxoDubiMDpjDKyrW1/4Sn4gaTp9
vey26aMf7Uu3tVbcrjCQws/RRIrykqcllUjgHNY1oxlTakebj4x9lzPdHrtFFFfOnghRRRQAUUUU
AFFFFABRRRQBxPivwjf299L4g8NSP/axbzLrTZrhhbaioRE24JKxSBY12yADkYbIJIvaXqUerWYu
I1eP53ieOQDdHIjlHQ4JBKsrLkEg4yCRg11FcFdeE/FGiPenw/qGm3ttc3c9ylpq0LxtAZdztiWM
ncolbdtKZ2sRv4Br38BjlBezqvToefiKHN70FqaGva9YeGNJn1PU5/s1jBt8yXYz7dzBRwoJ6kdq
wtJ+Jmk+IL6/sNJivNR1Ozl8p7BYDFM3HzNiUoFVTuUlyuGAHVk3a0XwrsPt2n3dxrGuX0lrcG6e
O41BzFcSbw6F4xhAEYAqqBRwMg12lb1c2itKcbmcMG38TPMNMmsvEHjfwl4ii+1WCyW97ZFXTypZ
Jxg/Zp1xkhPLuWwflDxg55G70+sSHwTodvry61FpkEWpL5hEqAgBpCPMkCj5fMbABkxuIGCccVt1
42LrrETU0uh20abpx5WFFFFcRuFFFFABX4xfBdfBPxK/am8R6j8edW1fQ/i7D40hFnptrObqwurt
bnZ9hK+TNtihkiSIEz7TGyKpAQsf2dr8qfD/AMHPC3xB/wCChFzrvg/wp4xvdB0LxPrF74q1zX5Y
ksE1eKaR447QwqvyJcGFwryPI6uN0aqjF/cyxpc5k4uVWCSvqfodRRRXYfahXK/ELwndeK7GxFpN
b+dZ3SXQtb1N1vORxtkwN2ME9ODkgjkEdVRQZ1KaqxcJbMzNB8Q6hNqKaXrGnLa35gaZbi1lEltO
qeWHK5w6ndIPlZe33jXR1yvirw6mv6e5i/c6pBHIbG7SV4ngkZCoIdDuA5GRyDjkHFbehap/bWj2
d8Y/IeaMNJDu3GF+jxk4HzK2VPAIIPAr8+zjL44WSq0l7r/BnOk4S5H8i/RRRXzRoFFFFABRRRQA
UUUUAecfErTYrfUre7V0D3KkNGWG4lcDcBnJGCoOBgYGeteK/Fn4L+EvjXocem+KdN+1fZ/Ma0vI
XMdxaO67S0bj8DtYFCUUsp2ivqzwnosHiLxJrF/e4nt7Bf7KjsZI0eJt6wXDytkZJJMSgdB5ZPO7
jmviB8JV0W1n1TSHZ7OJS81rJlnQbuqEDlQDzu5AUnJ7foGT8RYem4ZfiHaStZ9NdkfD46nzVpTh
sfEd/rni39kX4eDVfFfiTVfi1o7ajbWjO1qILjS4HMzSztKWkabLGNFWR1AJRQy5Ar6OrnPiL4A0
n4peCtV8L64kr6ZqMYSQwSGORGVg6Op/vK6qwyCCRggjIPnF5f3P7Jf7M6y3dxL44l8NRxwrJM5t
WnjkulSNAT5uxY0lVQORiMAYHT9DPKPs2x/aS1C30dILjSIrrUVjKm787YjN2YxhfpkBhnnGOxo3
7SOppfL/AGtplrLZnAb7GGjkXkZYbmYNgZ+XjJxyK+Vf+Gj/AIW/2H/a3/Cf+H/sv2f7V5f2+P7R
s27seRnzN+P+We3fnjGeK5X4TftYeH/iLrkmj6zpl34F1G68u50SHXmEX9r2crbYZYWYAF3bjy1L
Zz8jSYbaAfobdfH7wlb2MM8c13dSybd1rFbkSR5GTuLELx0OGPJ4yOa8H8deOtQ8eawby8PlQR5W
3tVbKQqe3uxwMt3x2AAHKX19baXY3F7e3EVnZ20bTT3E7hI4o1BLOzHhQACSTwAK8x8H/tGeH/iB
47l8O+G9H8Qa1YxXMlo/iizsA+jLLHF5jL9o3fRQduGLLjKsGIB1es/Fbwb4f1yPRb/xRpUGtyXM
Foul/a0a7MszIsS+SCX+YyIc4wFO44UE1zfxU+MWreA9WttG0L4d+JfGerXccT281jbiPTQzylCk
12ciJlCljlSACuSASRe8N/AH4eeFb57+y8J6fPqb3p1E6lqSm+vPtBIbzBPOXkDblDcN97J6kk+g
UAeR2+tfFj4heCvE9ofDcXwn8SRxwnR9Qn1G21aOaTcWdWVEIRcIELFWIEu4AlcE/Ze+KmrfFf4X
Ld+I7aW28T6TezaRqyy2wty1xFtJby8/K2x03DC4cOAoAFegeO9K1PXfA/iHTdFvP7P1i8064t7K
881ovIneJljk3qCy7WIO5RkYyK+avhR8OvjVpPhXR/COhaVovwY0XT445NQ1Zmh1i/1O6KOJZlQF
o9rMIsq5VkAUI7KuwAH2HpviXV9HgaGw1W9sYWbeY7a4eNS2AM4BHOAPyrtfCPx08QeHNsN839t2
Y/hunImH3jxLyepH3g3AAGK+Y/h3p/xZ8H6H4u/4THVNK8fXUO+fQPsSrY3F1hXxDN+7WKLcViwR
v2l3yzALV74G/Giy+NHhe4vPsf8AYmv6fcyWmreH5pWe406VXZVWTciH5lXOduM7l6o2AD6D+IHx
f1Tx1B9iESadpe4MbaJyzSEAY3txuAIJAAA5GckA155fXkem2NxdyrK8UEbSutvC80hVQSQsaAs7
ccKoJJ4AJrxXVv2l7278cXeg+C/h14g8aWmlaidN1jVrcLbW9vKJYo3SFnGJXRpTuVjGAF37vLzI
vf8AjDxfq2geOPAekWmmRT6Trt7dWt9qEko3W7R2c08UaJkEs5iY7uQojYEZdSADnPBP7Unww+I3
iey8O+HfE39oaxeb/ItvsF1Fv2I0jfM8SqMKjHk9q918B+K5fBfiiy1NC5hRtlxGmf3kR4YYyMnH
Iycbgp7V4H+0f8HtW+LHh3QZ/DF9p+k+LvD+qw6ppmoX8G9VZD8yb9rFVJ2ORtYMYUBHcena3r2m
+GdLm1LWNRtdK06Hb5t5fTrDDHuYKu52IAyxAGT1IFAH1/Y/GDwdqF0lvFrcSSPnDTxyRJwM8s6h
R07muyr4Vsb621Sxt72yuIryzuY1mguIHDxyxsAVdWHDAgggjgg16x8G/iovhOd9L1m6ddEdWaJi
hk8iTOeMchW5yAD82DxljQB9JUVXsb621O1S5s7iK7tnzsmgcOjYODgjg8gj8KsUAFFFFABRRRQA
UUUUAFFFFABRRRQAUUUUAFFFFABRRRQAUUUUAFFFFABRRRQAUUUUAFFFFABRRRQAUUVynjr4kaT4
DtT9rk87UHjMkFjHnfJzgZOMKue59GwCRigDq6xvEHjLRPCyE6pqdvaOFD+SzZlKk7QQgyxGc9B2
Poa8D8T/AB+8Qa1HLBp8cWjWz8BoSXnA24I8w8Dk5yqgjA59fMaAPZ/FH7Rt3cO8WgWKWsJUr9pv
RulyQMMFB2qQc9SwPHA5Feaa3448QeI/OGo6vd3EU23fB5hWE4xj92uF7A9OvPWvFfHH7RXg/wAC
+NbDwhLJqGteJ7qSNX0rQ7GS8nto2VnMsioPuqi7yi7pNpDBCDmsP4r6B8cNY1rWJ/B/inRfD2hW
dlJNplra2K3N/qNx5aEQzm4HlRqZBIFkRhgMNyt1UA7H40/FnTPgp8PNS8U6lH9q+z7YraxWZY3u
53OEjUt+LNgEhEdgp24qj/Yvj/x18Ff7N1nV7XwP461G223F9okRnSx3SZKxhpM7/K+Qsr/K5LI3
CmqOmeCda+LfgTwTdfEuy/4R/wAU6LrUeuPY6PKnkieCWUQqSWlBRo2UsA2cnqvSvP7fwD4p/ak1
a61fx6mteDPhzDIIdM8GCRrW61IJKrNNqA6hWMYCx8EdUZceZKAUf2L9H07w94l+J2leGdRl1jwb
YyaXa2mox+Z9jur1LUrfSxbmZdzSBWO0kbTHglNhr7j+BP2n/hZOn+R5vleXN9o8vO3y/LbG/H8O
/Z14zt74ryrwr4V0nwP4dsNC0Kwi03SbGPyre1hB2oM5JJPLMSSSxJLEkkkkmvp/4D/D+Xw/pz69
e7PtWoQqLdFJJjgOGycHGW+U4xkBRzkkAA9ZooooAKKKKACiiigAooooAKKKKACiiigAooooAKKK
KACiiigAooooAKKKKACiiigAooooAKKKKACiiigAooooAKKKKACiiigAooooAKKKKACiiigAoooo
AKKKKACiiigAooooAKKKKACiiigAooooAK/Kv9gX/lKb+0b/ANzH/wCny3r9VK/Kv9gX/lKb+0b/
ANzH/wCny3oA/VSiiigAooooAKKKKACiiigD8q/+c6/+f+hYr9VK/Kv/AJzr/wCf+hYr9VKACiii
gAooooAKKKKACiiigAooooAKKKKACiiigAooooAKKKKACiiigAooooAKKKKACiiigAooooAKKKKA
CiiigAooooAKKKKACiiigAooooAKKKKACiiigAooooAKKKKACiiigAooooAKKKKACiiigAooooAK
KKKACiiigAooooAKKKKACiiigAooooAKKKKACiiigAooooAKKKKACiiigAooooAKKKKACiiigAoo
ooAKKKKACiiigAooooAKKKKACiiigAooooAKKKKACiiigAooooAKKKKACiiigAooooAKKKKACiii
gAooooAKKKKACiiigAooooAKKKKACiiigAooooAKKKKACiiigAooooAKKKKACiiigAooooAKKKKA
CiiigAooooAKKKKACiiigAooooAKKKKACiiigAooooAKKKKACiiigAooooAKKKKACiiigAooooAK
KKKACiiigAooooAKKKKACiiigAooooAKKKKACiiigAooooAKKKKACiiigAooooAKKKKACiiigAoo
ooAKKKKACiiigAooooAKKKKACiiigAooooAKKKKACiiigAooooAKKKKACiiigAooooAKKKKACiii
gAooooAKKKKACiiigAooooAKKKKACiiigAooooAKKKKACiiigAooooAKKKKACiiigAooooAKKKKA
CiiigAooooAKKKKACiiigAooooAKKKKACiiigAooooAKKKKACiiigAooooAKKKKACiiigAooooAK
KKKACiiigAooooAKKKKACiiigAooooAKKKKACiiigAooooAKKKKACiiigAooooAKKKKACiiigAoo
ooAKKKKACiiigAooooAKKKKACiiigAooooAKKKKACiiigAooooAKKKKACiiigAooooAKKKKACiii
gAooooAKKKKACiiigAooooAKKKKACiiigAooooAKKKKACiiigAooooAKKKKACiiigAooooAKKKKA
CiiigAooooAKKKKACiiigAooooAKKKKACiiigAooooAKKKKACiiigAooooAKKKKACiiigAooooAK
KKKACiiigAooooAKKKKACiiigAooooAKKKKACiiigAooooAKKKKACiiigAooooAKKKKACiiigAoo
ooAKKKKACvj/AOJF9PqHj7X5bh/MkW9liBwB8qMUUceiqB+FfXlxcRWsEk00iQwxqXeSRgqqoGSS
T0AFfFeralLrGq3t/MqLNdTPO6xghQzMWIGSeMmgD5Y+OX9p/tAfF+3+CUf2vw54dsbePX9a1Nty
S6jApVVith9x0DyKCz5AkQnGYcSfR2g6JZeGdD07R9Nh+zadp9vHaW0O9n8uKNQqLuYknCgDJJPr
Xh3w38IXeoftbfE7xq2mXWladDp1ro9vNcWFxCuqOwjMsyvKQG8trYR/u12MpRh/ef6P8P20d3rV
nFKyrGZATvAIbHO3n1xj8aTdlc0pwdSagup1/gjQWsbc302PMuEHlqD91Dzz9ePpj6iupoorxpyc
5XZ+k4ehHD01Tj0CiiioOgKKKKACiiigDlPHM8dxcaHo1zJcW9jql00VzLGQiOixsRCz9QZG2jA5
YBhmpNW8daF4XtkiD70ikW0SO0jHlI+dvlGQ4jQqBkqzAgDPpW1rWi2fiDTZtP1CH7RaTbd8e5lz
hgw5BB6gUzUvD+n6vo7aTc2qtpzKqfZ4yY1CqQVA2kYAKjp6VacbJM5JQqc0pQa1INH0y6i1C+1K
/kUXV2scQt4W3xwRx7tqq21SxLO7EkfxAdsnXrntNlm8O31tpN7eXWoxXWRZ3dwoZwUQFopGVQCc
Kzhjy3zg8qC3Q0pGtK1rdQoooqTYKKKKAKWual/Y2i3+oeX532W3kn8vdt3bVLYzg4zirUPhXxZc
alNaGfT7S2tx/wAhKS1Mi3eQpXy4Vn3R7T5itvY5wpXIY7cTxot22jgW9qb60MyDULWMZmms8/vk
i5Hzlcgcg4Jwd2K9Y0fXLDxBaG5066juolbY+w/NG+ASjqeUcZGVYAjPIFcmJqTpJOJ42MrThPli
7I4ZvD3ieO4S1a0spPMJRdRhmJijA6ySxNtYEjlURnyflLqPnrsPCPh2Pwn4bsdKjma4Nun7y4kL
FppWJaSQ5JOWdmbGTjOK16K8qpiJ1VaR5s6k6lud3sFFFFc5kFFFFABRRRQAUUUUAFFFFABRRRQA
UUUUAFFFFABRRRQAUVS1bWbTRLdZrt3Ad/LSOGJ5pZGwTtSNAWY4DEhQcBSegJrgfF/jyNfFeh2l
hrNqbaZFWM2N7BLJ9qmkiEDSwF1aSAxuxOwsSJCwClEcawpym9CJSUTpPid4T1Lx18PvEHh7R/Et
94O1TUrOS2t9d0xVa4s3YcOob8jtKvgnY6NtdfhH/gnvdWnwsvPH3wN13TF0r4h+HNUuLy7lit5x
HqdqDFGtwryckfMm35I1aKWF1Vi0jV96aR42sL+y1WS6dbC60csup28hObfaCd/IBaNlBZHwNy84
ByB4VD8U7/4kfFLwzrGkaLeWXha8sLy1WbXWnsp3VGjcSwWskIBLOCrfPu2qpKrtwfVwLmuak1oa
0JKNeE0/I9OoooruPrgooooAKwJpI9G8caY8CW6NrCyW90u4LJI0aGSOTGPmCgOhOR/rEznAA365
7xVJJpd5pGtQ2V7fNYzOk0VhlpWhkjYEbNwDjzBCe+NuexrkxdL22HnTte6f39Dnr/BftY62aeK3
UPLIkSFlQM7AAsxCqOe5JAHqSK5W88bHVrhLLwx5OozeZtn1BlZ7O2UBWbLqQJHIYAIrdTkkAVi+
MbrXPGjw+H7PSn0m1kVbi7utVgSVAqSxlBGUd0ZshiUfqB2zmu1ggjtYY4YY1ihjUIkcahVVQMAA
DoAK+ay/JFyqrilr2/zMI81aTS0SMe08S6xa6no+n6rp1mr3zNEbiyuZXUOsTOTtaIAA7eAXzz3w
a6usPUtKi1RYN7ywy28nnQTQuVeKTayhh2PDEYYFTnBBFR+A9ak17wrZT3NylzqCL5V5tiMTRzL9
9HQ/dYHr0B6gAECuLOcvhh7VaKtHZ77lK8Jckne+x0FFFVNV1W00PT7i/v50trSBd0kr9AP6knAA
HJJAFfMRi5OyNG0ldluubuviN4Zs7rULafWrWKew/wBfG74IOCSq/wB9hgghckHg88VZ03SfEfj6
3hY2t54T0WSV1lkmlEWpPH5bD5YjEwj/AHhHzFg2EJGMg16Zoeh2fh3TY7CwjeK2jZ3CySvKxZ3L
sSzksSWZjye9Y18TQwnu1Pel2T29Xr9x5NXHa2pHMfC7S72G01bV9Qs5tNm1i6W5js55WLxQrFHG
m9PupIdhYgcgFVYkrgdtRRXyuIxEsRVdV6Hjttttnkfjr4OyzXj33h9I9knzPYlgmGyP9WTxjknB
IxjjqAPH9U0uK8t7zTdSs0nt5Ue3ubS6iDK6kFXjdGGCCMggj1Br68rmvEnw70TxTNJcXdu0d46q
puoHKvgH05UnHGSCcfQY/Rcl4xnhoqhj/eitmt/n3OKph1LWJ8Z/8KJ+Gv8A0Tzwr/4JLb/4ip/G
fwd8E/EHw7aaHr/hnT77TLOMQ2cKxeU1pGCnyQvHtaJf3aAhCAQoB44r6K1L4SabB4r0TSbaW6aG
6iubq6mlnXcscQjUKgEfLF5ozknAVW6kjGlffAjTJIQLLUru3l3ctOqyrjB4wAvPTnP4V9x/rdla
5XKTSl5fI5vYTPlzwH8EvBfw10PVdF8P6N9m0fVM/bNPubqe7t5sqUbMczuo3KdrYA3AKDnaMdXo
mg6b4Z0uHTdH0610rToN3lWdjAsMMe5izbUUADLEk4HUk17nY/AW0jmJvdWmuItvCwQiJs5HOSW4
68Y/Gul0L4V+HtD3n7J/aEjZG++2y4BxwFwF7dcZ5PNc+I4zyyin7Jub8lb8yo4eb3PCfD/hnUfF
F8ttYW7SncA8pB8uIHPLt2GAfc44yeK980v4baBp+krZSabbXTsm2W4kjy7ttAZgSSUzjOFPGeK6
K1s4NPt0gtYI7eBM7YoUCKMnJwBx1JqavzfOOKcVmU0qN6cF2er9Trp0VDfU+cvFXw11jwvMx8lr
+z2s4urZGZVVT1cY+Q4weePQnBrmrSzuL+4SC2gkuZ3ztihQsxwMnAHPQGvrKivaw/HWIp0uStSU
pd72/AzeGTejPlC+0270uYRXtrNaSsu4RzxlGIyRnBHTg/lXl+n/AAI8P6L8Vp/Huj3mq6LfXnz6
jpen3Qi07UZdki+bPDt+dx5hbIIG4bsbixb7d8X+BdN8YW5+0p5V6qFIbtPvJzkZGcMM9j6nGCc1
5BffB3xNZzBIraG9UrnzIJ1Cg5PHz7Tn8Mc19plXFWCx1L9/JU5rdPRfJnNUoSi9NTzPw34T0Pwb
YvZaBo2n6HZySGZ7fTbWO3jaQgAuVQAFsKoz1wB6Vq16L/wpHWo9FlvVubVtTiQyx6a8ZkSchciJ
nEibSzfKSCQOufTrvCvhHwH4y0S31TS7OOe3mRWZVvHZ4WKhjHIFkIVwGGVzxV4rizLsOuaF5paN
xW332CNCb8jwyvMfFH7NHw08aeNZPFmueF4tT12WSKWSee5nMcjRqqoGh3+Wy7UUFSuCByDk19sa
78K/D2ubD9k/s+RcDfY7YsgZ4K4K9+uM8DmuD1r4G31nYmXTr9dSuFYf6O0QhJHchixGRxwccZ57
GMFxdlmKtGcuST7/AOew5UJxPjL45eOvEXwD8UeDvElqt2/wis7d7DV9E0bTbY/ZHCMts4ZirKjM
8a4BVF8kDJMgU+x+CfG2i/EbwvZeIfD17/aGj3m/yLnyni37HaNvldVYYZGHI7VvzQyW8zxSo0Us
bFXRwQykHBBHY15P8b/DfxFvLzw54j+HOp2v9o6F9rafw/qU0sdpqqyw7VD7HUM6MvyB8LufcWXb
832kZKSunocx9HfC/wCJ0/w/vpUmSW70q4x5lsjgbGyP3igjltoIxkZ4yeBj6N8J+NNJ8bWLXOlX
Pm+XtEsLqVkiYjOGH5jIyCQcE4r4A+FvjbxP4yt9WXxV4Fu/A99YXKwrFNfRXkNyrRq+6ORMbsbs
HC7QeAxYOqeneGPE+oeEdYh1LTZvKnj4ZW5SRT1Rh3U4/QEYIBqgPs6ivH9F/aQ0u7n8vU9LuNOV
mVVlhkE6gE8s3CkAcdAxPPHrq+J/j14e0WBf7OL61dOqsI4cxxqCFPzORwcMeACQQQdpoA9Lor51
uP2kPEDTyGHTtNjhLEokiSMyrngEhxk474H0FUNa+P8A4o1GfNk9vpMKsxVIYlkYqTwGLg5IHcBc
5PHTAB9M0V81eHv2gPEemXRbU/K1m2brG6LC68H7rIuByRnIPTjHWvf/AAx4n0/xdo8OpabN5sEn
DK3DxsOqMOzDP6gjIINAGtRRRQAUUUUAFFFFABRRRQAUUUUAFFFFABRRRQAUUUUAFFFFABRRRQAU
UVwXxS+KUXw9gt4YbdL3UrpWZI2kAWJQMB3A5ILdBxna3IxQBznxa+M7aDO+j+H5kOoxti5vNodY
SD/q1BBBb1zwOnXO3wO+vp9Tvri8uX8y5uJGllfAG5mJJOBwOSelMuLiW6nkmmkeaaRi7ySMWZmJ
ySSepJr5YtF8Y/taX3jaK08cxeFvhlZaq3h/7DosEdzPq0MRDTS/ajjy1lR027NylWKsrAEyAHSa
9+1Be+LNc1Hw/wDBvwv/AMLI1Gxt5GvdT+1ra6fZS7ikQ3yBRPllZsI6hlGUZvmKd/4N8N+Ltf8A
BviHSvim+i6jLq0ktubXw+ZktUsngjjMQZwsgYt5zE5JG/hgAAvSeB/BumfD3wfpHhvR4vK07TLd
LeLKqGfA+aR9oALu2WZgBlmY967HTfDGo6oQY4DFGQD5s2VXBGQR6/hnrUuSjua06U6r5YK7POPh
r8H/AAd8H7G8tPCOiRaPFeSCW4ZZJJZJWAwoMkjMxUc4XOAWYgZY57Kuu1DwKNP0u6uBcNcTRqHV
QoQAA/NnJOeM+nTvXI0ozjPY0r4eph2o1FZs8A8E+NvFv7QfxDsvEXh69u/DHwn0G5fyLnygtx4l
nAaNvldTttlyw5Gc+kg/0f6Dt7eW6njhhjeaaRgiRxqWZmJwAAOpJrzT4EfGL/hdXg+81abQbvw1
qOn6jNpd9pl429oZ4wrEZKqfuuuQyqQ24Y4yfpz9nax0+68YXUtwkr6ha25ltSpxGoJ2OW7lsOAO
2C3fFWcx2Xw/+A+n6ba2974ij+26ifnNnuzBFyCAcffYYOcnackYOMn1yiigAooooAKKKKACiiig
AooooAKKKKACiiigAooooAKKKKACiiigAooooAKKKKACiiigAooooAKKKKACiiigAooooAKKKKAC
iiigAooooAKKKKACiiigAooooAKKKKACiiigAooooAKKKKACiiigAooooAK/Kv8AYF/5Sm/tG/8A
cx/+ny3r9VK/Kv8AYF/5Sm/tG/8Acx/+ny3oA/VSiiigAooooAKKKKACiiigD8q/+c6/+f8AoWK/
VSvyr/5zr/5/6Fiv1UoAKKKKACiiigAooooAKKKKACiiigAooooAKKKKACiiigAooooAKKKKACii
igAooooAKKKKACiiigAooooAKKKKACiiigAooooAKKKKACiiigAooooAKKKKACiiigAooooAKKKK
ACiiigAooooAKKKKACiiigAooooAKKKKACiiigAooooAKKKKACiiigAooooAKKKKACiiigAooooA
KKKKACiiigAooooAKKKKACiiigAooooAKKKKACiiigAooooAKKKKACiiigAooooAKKKKACiiigAo
oooAKKKKACiiigAooooAKKKKACiiigAooooAKKKKACiiigAooooAKKKKACiiigAooooAKKKKACii
igAooooAKKKKACiiigAooooAKKKKACiiigAooooAKKKKACiiigAooooAKKKKACiiigAooooAKKKK
ACiiigAooooAKKKKACiiigAooooAKKKKACiiigAooooAKKKKACiiigAooooAKKKKACiiigAooooA
KKKKACiiigAooooAKKKKACiiigAooooAKKKKACiiigAooooAKKKKACiiigAooooAKKKKACiiigAo
oooAKKKKACiiigAooooAKKKKACiiigAooooAKKKKACiiigAooooAKKKKACiiigAooooAKKKKACii
igAooooAKKKKACiiigAooooAKKKKACiiigAooooAKKKKACiiigAooooAKKKKACiiigAooooAKKKK
ACiiigAooooAKKKKACiiigAooooAKKKKACiiigAooooAKKKKACiiigAooooAKKKKACiiigAooooA
KKKKACiiigAooooAKKKKACiiigAooooAKKKKACiiigAooooAKKKKACiiigAooooAKKKKACiiigAo
oooAKKKKACiiigAooooAKKKKACiiigAooooAKKKKACiiigAooooAKKKKACiiigAooooAKKKKACii
igAooooAKKKKACiiigAooooAKKKKACiiigAooooAKKKKACiiigAooooAKKKKACiiigAooooAKKKK
ACiiigAooooAKKKKACiiigAooooAKKKKACiiigAooooAKKKKACiiigAooooAKKKKACiiigAooooA
KKKKACiiigAooooAKKKKACiiigAooooA8R/aN8VywpY+HYS6JKou7huQHXJVF4PIyrEgjqEI6V8z
/EPxxbfDnwld6/d2GoapFBJBCtlpUImuppJpkhjSNCy7mLyLxnPpk8V9DftI6Ncprmmats3Wclv9
l3KD8siszYY4wMh+Ocna3pXyr8fvgvZfHj4eTeGbq8/s2dbmK7tL/wAppfs8qEgt5YdA+Y2kTBOB
vz1AoAw/2cfF3j/4gW/ivxF440+78OQT6iLfSvDd5pxt2soEjBMnmOqvN5hkALMMBom24B2r7LHI
0bq6MUdTkMpwQfUV8ww/sr/Ey18H6b4Ytfj7qtlo+nYFqlnpHkTIoDBU85LgSsgDEBCxUAKAPlXH
SfCPx14x1b48eM/Ct54k0/xh4Y0LSrGOe/treOGS11LYiSRsFA+aR0uZGUGRYyETchDJQPbY+ufB
fiGXU43tLlt88K7lkOcuvTn3HHPfP1NdPXlnhVpV8QWRhUO+/BDf3cHcfwGTXqdeVXioy0Pu8qry
r0Pf3WgUUUVznshRRRQAUUUUAFFFFAGL42htpvB+tC7h+0W62crtHkAnahYYJBAIIBBwcEA1rwLI
sMYmdZJgoDtGpVS2OSAScDPbJ+pongjuoZIZo1lhkUo8cihlZSMEEHqCKyPDl46yXulXDyvd2Mh+
aQMd0DsxhIc/fwo2EnJ3RtnPU10MdI1L9zaoooqTYKKKKACq2l3mq+F9Q1OfTobfUrfUHSZ7a7uT
biCVUEZZWWJywZVj4OMFMjO44s0VMoqStJaGNajGtG0jrfCfiiLxVp80ywva3NrO1rdW7hv3cqgE
hWIG5SGVlbAyrA4ByBt1x/wztX/sq/1M4Ftq90t9a8/MYTBDGrEdt3llgOuGXODlR2FfP1oxjUaj
sfLOybSCiq02p2dreWtpNdQw3V1u+zwSSBXm2jLbFJy2BycdKrXviXSNN1KDT7vVbK1v7jb5NrNc
Iksm47V2qTk5IIGOpFZqLeyFc0qKKKkAooooAKKKKACiiigAooooAKKKKACiiigAooqO5uYbO3lu
LiVILeFDJJLIwVUUDJYk8AAd6AObW2h1j4iPcSxJMNFsljt5QobZNcMxmUnnDiOKDAGCFmOchxjf
07TbPR7OO0sLWGytI87ILeMRouSScKBgZJJ/GuX8L3FjqnjjxDqmlhJ7G5srFDf28f7m5lR7kNtk
A2yFVMakqTjAU8jA7Gtql0+X0Ij3KWoaHp2qXFpcXtha3dxaP5lvLcQq7QtkHchIypyqnI9B6V4j
8Xm+IvgtpteWKLx/pJ8QWrWGj2ixWFxpsEsRtSDI5InBkn3ZOCMAYIJKe91+Kmi/Hr4x/A/9qCb4
ZeL/AIn69qPhu38X2Vjqs/iyQuk1nDeqyXIN0ZGto5IiJd0bgFWUlmAU134CnKpNyT26PsROahKP
rufrHRWd4f8AEek+LtHt9W0PVLLWtLuN3k32n3CTwSbWKttdCVOGVgcHggjtWjXpn2sXdJoKKKKB
hRRRQAUUUUAFcx4dufI+JniS1naVZbiztZ7dZJN4aJN6uy4HyAMwG0nJJZuh46es3WNGOolLi2u5
dP1KGORLe8i+by9+3duQ/K4O1eGHbjBwRx4yh9Zw86K6mFaEpJOO6Z0VY3kXN18UPBiQ2sUsduL2
7nuGAEkSCERAKSfulpkyBnJCnoDWDrXijxD4St5L69srXW9Nj2GZ9PV4JoFyd7+WzOHAG08MvfPG
SPQfhnosn2O41/UILf8AtHUpXe3kURu8Nn8oiiEqO4ZWCCU7W27pDx3r8zx+Hq5VSlOslqml53Vv
wPIxlZcns7WbO2ooor86PFCiiikAUUUUwOR1LzZfipoCL58EUOk30hkXyzHPmW1UxnOWG35WOAv8
OCRuFddXE+C7+413xx401FhAtlbS2+jwLG4aQmBXkkZ9pZeWucDByMYZVYGu2rvxi5HCk/spfjr+
pMe4UUUV55QUUUUAFFFFABRRRQAVxvhXWLZfH3jPRmkQX32iDUFjEqMWia1hiztDFgQ0RyCBgPGe
jCuyrE1zwXo3iK8tr29s/wDiYW/EN9bSvb3KDDDaJY2V9uHb5c456V24epTgpxq3tJW09UyXfSxt
0Vy03wz8PXckLXttdaqkL+YkGqahc3kIbaV3GOWRkJwxwSOM8Vm/DjVbbw74dbw3qutWsmq+H0kh
uBKyROtrGcwylc8J5LQndkgZwx3Bq0+rwqU3OhJyatpb8d3/AEwvrZmn4z+H9h4us2GI7K+Lq/2y
OFWdsDGGPBYY7Z7D0xXhniDwTrXhp5fttjJ5EfP2mMF4iN20HcOmT2ODyOOa9gh+NvhF9dm02TVI
7dFfy4dSkK/YrlhGJHWOcEplAyhgxXlgBnNdfZ3un+INNE1rcW2p6fcKyiSF1likGSrDIyCMgg/i
K+tyzPcxyOKhXg3Tdt/0ZhOnCps9T4w+IvgDSfil4K1XwvriSvpmoxhJDBIY5EZWDo6n+8rqrDII
JGCCMg+G6P8AEz4rfA+az8L+MvA+t/EjSYZJYrXxh4bQ3N1cW6opjM1sASJcsFZndM4YgyFS7/bv
jn4RXelzTXuixteWBYYtUy80eewGPmUcc9eeRwWrzev2nAZlhsypKrh5X8uq9TzpQcHZnkfwl/ao
+HnxlvrbTNE1WW112eOSVdI1KAwz4QnIDDMbttG/ajsduSQNrY9H8VeKtJ8EeHb/AF3Xb+LTNJsY
/NuLqYnagzgAAcsxJACgEsSAASQK4b40fAyw+LMOlX9pdxeHPF2kXtve6d4ijsIriaJoXZljcNgv
Fl2bZuA3bSc4IOr8MvCXjTwt/aX/AAl/j7/hOPP8v7L/AMSaDT/su3fv/wBUTv3ZTr02cdTXqEHD
+Dv2l734j+MNOg8K/DrxBqngm6uTaN4tmC20O7Mw82ONx+8hHk8uXVlLbSm8ojnxC/aJluPGCfD7
4XWtp4r8f/aTFem5WT+ztIiQr5stzIuN2N2zajEhsg/OFjf3GvOPi5b/APCE/CDx1ceE9Du11i/t
7h44vDNpi7lvrgCIXOI8MzhmV2k5YKhPOAKAO50TXtN8TaXDqWj6ja6rp027yryxnWaGTaxVtrqS
DhgQcHqCK91/Zt1qWPVdW0g72hlhF2uXO1GVgpwvqwdcn/YHXt8v/A3wT/wrn4QeEfDr2X9n3Vnp
0X2u283zdl048y4+bcwOZXkPB288cYr68/Z18LtY6Lea5Mib75hFbkqCwjQkMQ2cgM3BXj/Vg88U
AewUUUUAFFFFABRRRQAUUUUAFFFFABRRRQAUUUUAFFFFABRRRQAUVXvr620y1e5vLiK0tkxvmncI
i5OBkngckD8a85+Jvxis/D2jpHoN5a6jqN1uVZoJklS3AxlmAJ+bn5QeOCT0wQDV+KXxKg8A6WqW
7RTazPgwW0illC7vmdwCCFwCBzyfUA4+X9V1W71zUZ7+/ne5u523SSv1J/oAMAAcAAAUy+vrnU7p
7m8uJbu5fG6ady7tgYGSeTwAPwrzHx3oN78aPC+lL4Q+If8AYWgT3IkvNS8PbZri8iRwDFBdJIBD
8yuGYKxyADwGVwDh9e+IHjr4yfELUPCvwy1D/hE9A8OXMltrnjC709LnzLxQV+x28Mow+1jl246A
ggbPO9b+Evw7/wCFf+BfD3hC1uVv20+3W2Fx9nhtRM3JLbEAUEknrlmJyzO5Zmh+GPwx8P8Awi8H
2nhzw5afZrGD53kchprmUgBpZWwNztgc8AABQAqgD0/wt4TGrRi7uWK2yvgRgEGTHXnsM8ceh6VE
5KKuzpw9CeIqKnBXH+DNDsdSmuWuZC93ZyhJbF0KNHxlS6sASD1GODjqeQPQK47wvqjal8QfGK+e
s8Nqtnbx7MEIAshZcjuHZ855ByO1djXlVZOUtT7vA0adKlaC7/gYvi/UP7P0ObC7mn/cDjgbgck/
gD+OK8qvr620uxuL29uIrOzto2mnuJ3CRxRqCWdmPCgAEkngAV6X4+heXQ1ZRlY5lZuegwRn8yK+
dP2jPBv/AAn3wN8aaKsV3PPJp0lxbwWK7ppZ4cTRRquCW3SRopUDJBIGCQa7sP8AAfM5zKTxFnsk
Ufgp8HdM+H2ueN/Flhr39vf8JvqP9rLLCii3jgZpJYljIZt/+vf95nDDbhRgk/Uf7Pejf2h45a9Z
ZfLsLd5FkQfJ5jfIFY47qzkDg/L7Gvn/AODFhc6V8HvAtle28tneW2g2EM9vOhSSKRbdAyMp5VgQ
QQeQRX0P8FPiJoXguO+tdUilt5buRWN8gLptVThWUcjBJwVBzv5wBmuo8E+jqKjt7iK6gjmhkSaG
RQ6SRsGVlIyCCOoIqSgAooooAKKKKACiiigAooooAKKKKACiiigAooooAKKKKACiiigAooooAKKK
KACiiigAooooAKKKKACiiigAooooAKKKKACiiigAooooAKKKKACiiigAooooAKKKKACiiigAoooo
AKKKKACiiigAooooAK/Kv9gX/lKb+0b/ANzH/wCny3r9VK/Kv9gX/lKb+0b/ANzH/wCny3oA/VSi
iigAooooAKKKKACiiigD8q/+c6/+f+hYr9VK/Kv/AJzr/wCf+hYr9VKACiiigAooooAKKKKACiii
gAooooAKKKKACiiigAooooAKKKKACiiigAooooAKKKKACiiigAooooAKKKKACiiigAooooAKKKKA
CiiigAooooAKKKKACiiigAooooAKKKKACiiigAooooAKKKKACiiigAooooAKKKKACiiigAooooAK
KKKACiiigAooooAKKKKACiiigAooooAKKKKACiiigAooooAKKKKACiiigAooooAKKKKACiiigAoo
ooAKKKKACiiigAooooAKKKKACiiigAooooAKKKKACiiigAooooAKKKKACiiigAooooAKKKKACiii
gAooooAKKKKACiiigAooooAKKKKACiiigAooooAKKKKACiiigAooooAKKKKACiiigAooooAKKKKA
CiiigAooooAKKKKACiiigAooooAKKKKACiiigAooooAKKKKACiiigAooooAKKKKACiiigAooooAK
KKKACiiigAooooAKKKKACiiigAooooAKKKKACiiigAooooAKKKKACiiigAooooAKKKKACiiigAoo
ooAKKKKACiiigAooooAKKKKACiiigAooooAKKKKACiiigAooooAKKKKACiiigAooooAKKKKACiii
gAooooAKKKKACiiigAooooAKKKKACiiigAooooAKKKKACiiigAooooAKKKKACiiigAooooAKKKKA
CiiigAooooAKKKKACiiigAooooAKKKKACiiigAooooAKKKKACiiigAooooAKKKKACiiigAooooAK
KKKACiiigAooooAKKKKACiiigAooooAKKKKACiiigAooooAKKKKACiiigAooooAKKKKACiiigAoo
ooAKKKKACiiigAooooAKKKKACiiigAooooAKKKKACiiigAooooAKKKKACiiigAooooAKKKKACiii
gAooooAKKKKACiiigAooooAKKKKACiiigAooooAKKKKACiiigAooooAKKKKACiiigAooooAKKKKA
CiiigAooooAKKKKACiiigAooooAKKKKACiiigAooooAKKKKACiiigAooooAKKKKACiiigAooooAK
KKKACiiigAooooAKKKKACiiigAooooAKKKKACiiigAooooAKKKKACiiigAooooAKKKKAKmq6Vaa5
p09jfQJc2k67ZIn6Ef0IPII5BAIr518YfAbXdFup5dJj/tbThudNjATooAOGU43N1A2ZzjoMgV9K
15H8a/inP4czoOkSeXqEsYa4ukYboFOcKuDkORzk4wCCOSCAD54r5A/Zj1DSfhb+0R8TfBmoadqG
g6n4m1W4uNEsn0wwWb2dvLctGYmz91kaTbhBGFh4clgo+v65y3+HXhyz8fXXjWDSooPE91ZDT7jU
I2ZWmhDKwDqDtZvkQbyN2FVc4AFAHZaFfDTdXtbhiAivhiwJwp4J49ia9NvtWhsbmztMSXF/eOY7
WzgXdLOwGSAOgAHVmIVerEDmvNvDug6l4k1SOz0mK3kvMGRftm7yFC85k2gnb0HTkkDjOa9/8I+A
18PXJ1G+vpNV1opJD9q2mGKOF3VvLjiDFQBsT5iWc45bGAPFx+Ip0Wr7nq4XMvqVGUVq3scJpfg3
xX4s1C8vI9Yk8L2lpcrbpp15pIlM4VEZ2LlxkF2dMxnaQmVY9afp8l/Dc32n6rEsWo2c7ISqbEnh
LHypkXex2so7nhldeqmvY68o8RZ03x9qkd7Kol1HyprFpG+/CsQVoUJ6lHSWQquQomDdXNeThsVO
tUcZbHRleYVq2KtUlo+n+Q6iiivTPuAoqjea3ZWV0lo8++9kXfHZwKZbiReeViQF2HB6A4AJ6A1I
sev38cbaZ4ZvZkkdVSe+eOzjA3AMzq585QvJ/wBUSccAgg1MpRj8TsclXGUKH8SaRarOSPUfEmtw
aZokrW729wRf3U1k8tvEnkFgpYlFZizw/Kr7huzjAaun0X4XG4NvdeKrmHV51iKtpsERXTwxCklo
2LGVlIOGc46EIrDNdrpel2ui6fDZWUIgtogQqgknJJJYk8sxJJLEkkkkkk151bHRjdU9WfLYzPOZ
OGHXzPM2+HvivULe/STVodMubaKZLSWzjTy7yU8xO6ushjjUYDKMsWL44VS/D+OdQl8Iw6b4j1zQ
b3RNTidIFO5JkuEYjzoS8TlThdzqJNmWUEDhhX0dXD/FLVpW05fDlvCrza1bzJLLIxVYrYGNJiuA
cybZhtBGM5JPG1s8PjKs6ii1e55mHzHF1KignzNmFRRRXrn6OtgooooAKx/F2oz6X4fvJ7Z1glEb
AXUisyW3yn964VXYhfQK3bOFyw2KKCJxcouKdhIfiL4W8L+HDZeHpop7yG7SCLSdQuJbe5eSeZSz
ETKZSP3xcttbv6cb3hv4gQ6wtwmpWM3h+6trVbqZb6aIx7OfMZHVzuVCBuJC4DoSBuFYVVdQ0uy1
aFYb6zt72FW3iO4iWRQ2CM4I64J/OuR4Wm0+/c8n+z3b4tSDUFfxo82pXiz2RuLdY7SH7s1kmd6u
M/cnLbWYjgGOMfN5YZqviDS7O60HV21y6mvUntm+131wqtKI0UkEBU2rs5ZQq43ZbBYknbrB8cbn
8MXdurmMXjRWTSLA0zIs0ixMyxr8zsFckKOSQBXVGKjZLodcqNOjSbtsj1nQ5r6fRdPk1OFLfUnt
42uoYzlY5SoLqOTwGyOp+pq7RRXzMt2fOhRRRSAKKKKACiiigAooooAKKKKACiiuX+KDTD4d+Ilh
RHMllJE7SOUWKNl2ySkgEkIhZ8AEnbgDJFVGPNJITdlcLfxtc30ZmsfDGr31mzssN1FJaLHOoYgS
JvnUlGxlWwMqQRwRRNoOp+J2t5tUvH02zjuIbqLS7VIy+Y5FkQTynfuO5FOItgGWXdIMNXUUVfPZ
+6rC5e7Ciiisigrzv9orwLL8TPgJ8QvC9rpcGtajqehXkFhZXAj2yXnksbYgyEKrLMI2VyRtZVbI
xkeiUVcJOElJdBNcysz88f8Agl38TYvFnwDuvCckkIv/AApfyRCGKJ1b7LcM00cjscqzGU3K/LjC
xrkDILfY1fLnjL4Tx/s//t6eCtX8Ia1fWei/Fo6zP4g0GQ+ZA11bW5uDMrMSfmlmDgYyh80K2yTy
1+o6+nlKNRKpHZnu5dUcqCjLeOgUUUVJ6gUUUUAFFFFABRRRQAVt/Ce6mbQtQ06ZFX+y9QmtYish
ZTCwWaJQCBtCJMkYUZA2ccYFYlZsMN94f8UJruiw2sss8Rt7+1uJnhS5UYMb7lDAOhGAShyrsMji
vnc9y6WZYN0qfxLVHmY6jKrBOK1R7FRXnFj8ctFb7DHqdlqOk3DSG3vmmt2Ntp8vACyz8KVYsu11
yMMpbaDXo9fiWKwOJwTUcRBxv3PmvIKKKK4ACsjxZq82h+Hb67tVjkvggitI5QSklw5CQocEYDSM
i5yAM5JA5rXrzP4jeJLeLx54W0p7KTVfsIl1qazhhRpMqDDAwaWREADSSNkbmDRpwOtell+Fni8Q
qcFfr92v4id3otzvtE0iHQdJtrCBpJEhTaZZiDJK3VpHIA3OzEszd2YnvV6uR/4Wr4e/vap/4Jb3
/wCM1Tb4oSupWHwvqwlIwhuJbVIw3beyzMwXPUhWOOgPSuyOTZlXk37GV/NW/M1jSm9FFnatcwrd
R27SxrcSI0iRFhvZVKhmA6kAsoJ7bh61LXj1zYyeIrqbUdcgt21GRl2LbuStqkbP5IifCsHUSM3m
cNudsEAKFsq+uQqI4fFWqxQqNqIY7WQqo6De8LM3HdmJPUknmvpHwdiXTi41FzdU+n3XO36hW5VJ
dT1iivIZdNnupDLd61rVxcN96RdSmtwew/dwskY4x91RnqckknR8G3cuheLoLN729uLLVIXjUX13
NclbiP50CF2Yruj88t2PlJ0P3ubF8K4jC4eVdzTcVeyIqYOrShzy2PTaKKK+GOEKKKKACiiigArz
b42eCNL1TwF4m1GPRtLl1hbQzm9uIMS4jAJIkUb9wRSF5wSAD8uRXZeIPFmkeFY4G1S+jtnuHEcE
ABeadiyrtjjUF3OWXhQcZrjXtfEHxOn0n+2PD0GjeFYrtrmexv7tmur1BGTBviRdirvZWaJ2PKAE
cfN7WXxq0akcVflitb7Xt0XczlZ+6dBrGt2M3w/j1TxDo0klvcW8Ek2jyW32iQyuU2QeWV+Z/MZV
GQPmxnHaT4b+H5fC/gfSNPuE8q7WHzbmMCMBJpGMkqqIwECh3YAKMAACr3izw+virw7faW08lo8y
Aw3MRYPBKpDRyjaQco6q2MjO2snwz4uvJPEl74Y12OCLXLeL7ZDNZqRBd2hfasqgljGwPysjE8jK
lgeE5OvhZxp/zczXZdLfe7j2ep1tZHiDwnpXiW3ljv7SOSR08sXAUCZBnI2vjIwecdOuQcmteivN
o16uHmp0pOLXYppPc8M8QfBXV7O4lbSzHqFqXxGhkCShSM5bOF46cHng4HbOtPhB4nuLhI5LKO1R
s5mmnQqvHfaSfbgd6+hKK+4p8a5nCnyNRb7ta/nY5/q8L3PCfiB4G0vwT4bsYxM11q89ySZ2DKGi
CnIC5IABKdeSSe3A8E+NvxN/4U78Mda8X/2b/a/9neT/AKH5/keZ5k8cX39rYx5mehzjHvX0x8fI
ZGh0SUIxiVplZ8HaCQhAJ9Tg/ka+S/2kvhTrHxi+HkOh6LfWttPDqNvey2eoyTR2moRRk7redoSH
CEkP8uTujXG04Zf1PhrEVcXl0K9afNKTd/vOGslGdkeq19P/AAJ1W0vPh7ZWkM6SXVm0i3EQ+9GW
kdlyPQg8HpwR1Bx+e3wV+L/i7XvH3ijwD8RtH0/RvFelxrf2b6Us32W/si2wzRly2VD7eSwJ8zbs
Vo3r2qvqTE+46K+XPh/8YdW8IXVvb3k8uo6KvyNbSEM8a4ABjY8jaAMLnb16E5H0/b3EV1BHNDIk
0Mih0kjYMrKRkEEdQRQBJRRRQAUUUUAFFFFABRRRQAUUUUAFFFFABRRVTVdVtND06e+v51trSBd0
kr9AP6kngAckkAUAQeIPEWm+F9ON9ql2tnahgm9gSSx6AAAknqeB0BPQGvEfEX7R2oXPmRaLp0Vl
Gd6i4uj5smDwrBRhVYdcHeM49OeA8deOtQ8eawby8PlQR5W3tVbKQqe3uxwMt3x2AAHn+peKYvs/
iC30M2uveItIt/NfRYb2OObzWjLwxSEk+T5mBhnGMHPIFAHVazrmoeIr5rzUryW9uWz88rZ2jJO1
R0Vck4A4GeKo14r4RuPj34k8RaRf6/a+D/CHhsXsk11pUZmvNS+zgSKsLureSzHKN5iMuCFJXG6J
p/id+yj4F+KGv3fiC6/tXRfEV58l1q2j37xTTReQYGiZX3xhGjIVgEBIGCcFgQC98cPhTr/xcvPD
mj2/iW70DwZ/pY8QQ6bdG3u7tWh2wojeWwZNxcOjEKVboxAx3Pg3wP4f+HuhxaP4b0i10bTo8Hyb
WMLvYKq73bq7lVUF2JY4GSag8AfDzQfhf4dTQvDVpLYaTHI0sdrJdzXCxsxywQyuxVScnaCBkscZ
Yk+meC/D5vbj7ZcwhrRQQiyAESN06Ecgc/jj0NRKSgrs6cPQliKipxIvCfhg6rILm6T/AEJcgKcg
yHpxjsD39seuNHxRrGsXGoR6D4XjjimhMJvb4GJhZROTtAjY8thScY4XGPvAi/qni4yNPY6Fbtqm
qLN9mLeW4tYJMZYyy424UdVBLZwuMni14T8N/wDCM6bLDJcfbbu4uJLq5utnl+dI7ZLbckLxgYHH
HvXnSqOT5mfZ4fCwox9lSfrL9C1oGktoulRWj3LXkwZ5Zbh1CmSR3Z3baOACzHA7DA5rQoorm31P
XjFRSiilrWn/ANq6XcWu7a0i/Kc4G4HIz7ZAryaSNo3ZHUo6nBVhgg+hr2auL8baP9s1XT1tAsmo
XgkRLVSPMl8tC5ZV6nCqc/8AAQOSK6aNaNO/O7I+fzjC+0gq0d0fKfjr4gePvhb8bJ7u70nxL40+
HOpaVmy0/wANaLFcyWN6rxqyuykSFdqu+52AJm2qDsJHo3wl+K2h/GfwVbeJ9AMq2c0kkL290YxP
BIjEFJFRmCsRtcDOdrqe9dlXzHe6b8TP2dfiH4k1jw/4f/4Tn4aeIdafWL6xsB5urWUswRZniQBC
+ZGyEAkGyEZMZLOfTTvqj4w/Qb4KfFbT9F0saBrU/wBljSQm0uXH7sB2GY2IHy/MS25uME5IwM+6
29xFdQRzQyJNDIodJI2DKykZBBHUEV+c/wAJvjT4S+NWhyal4W1L7V9n8tbuzmQx3Fo7ruCyIfxG
5SUJRgrHaa+oP2e/G0sOoy+G7uZ3t5laWzViSI3GWdBxwGGW5IAKnu1MD3yiiigAooooAKKKKACi
iigAooooAKKKKACiiigAooooAKKKKACiiigAooooAKKKKACiiigAooooAKKKKACiiigAooooAKKK
KACiiigAooooAKKKKACiiigAooooAKKKKACiiigAooooAKKKKACiiigAr8q/2Bf+Upv7Rv8A3Mf/
AKfLev1Ur8q/2Bf+Upv7Rv8A3Mf/AKfLegD9VKKKKACiiigAooooAKKKKAPyr/5zr/5/6Fiv1Ur8
q/8AnOv/AJ/6Fiv1UoAKKKKACiiigAooooAKKKKACiiigAooooAKKKKACiiigAooooAKKKKACiii
gAooooAKKKKACiiigAooooAKKKKACiiigAooooAKKKKACiiigAooooAKKKKACiiigAooooAKKKKA
CiiigAooooAKKKKACiiigAooooAKKKKACiiigAooooAKKKKACiiigAooooAKKKKACiiigAooooAK
KKKACiiigAooooAKKKKACiiigAooooAKKKKACiiigAooooAKKKKACiiigAooooAKKKKACiiigAoo
ooAKKKKACiiigAooooAKKKKACiiigAooooAKKKKACiiigAooooAKKKKACiiigAooooAKKKKACiii
gAooooAKKKKACiiigAooooAKKKKACiiigAooooAKKKKACiiigAooooAKKKKACiiigAooooAKKKKA
CiiigAooooAKKKKACiiigAooooAKKKKACiiigAooooAKKKKACiiigAooooAKKKKACiiigAooooAK
KKKACiiigAooooAKKKKACiiigAooooAKKKKACiiigAooooAKKKKACiiigAooooAKKKKACiiigAoo
ooAKKKKACiiigAooooAKKKKACiiigAooooAKKKKACiiigAooooAKKKKACiiigAooooAKKKKACiii
gAooooAKKKKACiiigAooooAKKKKACiiigAooooAKKKKACiiigAooooAKKKKACiiigAooooAKKKKA
CiiigAooooAKKKKACiiigAooooAKKKKACiiigAooooAKKKKACiiigAooooAKKKKACiiigAooooAK
KKKACiiigAooooAKKKKACiiigAooooAKKKKACiiigAooooAKKKKACiiigAooooAKKKKACiiigAoo
ooAKKKKACiiigAooooAKKKKACiiigAooooAKKKKACiiigAooooAKKKKACiiigAooooAKKKKACiii
gAooooAKKKKACiiigAooooAKKKKACiiigAooooAKKKKACiiigAooooAKKKKACiiigAooooAKKKKA
CiiigAooooAKKKKACiiigAooooAKKKKACiiigAooooAKKKKACiiigAooooAKKKKACiiigAooooAK
KKKACiiigAooooAKKKKACiivOPil8XoPA+2w09Yr3WmwzRyZMcC9cvgg7iOi5HByeMBgDv76+ttM
tXuby4itLZMb5p3CIuTgZJ4HJA/GuO8T/GTwz4dtZjFqEWqXgj3xW9m28OScAGQAqvvk5A5weAfm
PWdc1DxFfNealeS3ty2fnlbO0ZJ2qOirknAHAzxXOeJPFmh+DbFL3X9Z0/Q7OSQQpcaldR28bSEE
hAzkAthWOOuAfSgD2bxB+0J4i1JyumxW+jw7gylVE0uMYKlmG0gnnhQeBz1z55ret3viPVJtR1Gb
7ReTbd8mxVzhQo4UAdAO1eK/GH4seNvCfiKx8N+B/hvqHi/U76yknGqSv5Gm2smHEavKRtZvkZmR
njOCgDEvxueNtL+JGteAdFsvD2s6L4e8VzSWo1fU/IeeG3j25uGtY3B3tvACrLgFSclWwwAPFfjh
4S8dftDfFaHQPB/i270v4d2FvNpGv32m3KGGG/2O80EsIlje4yjW0ZGWVC7jgiQV9OaDpX9haHp2
m/bLvUPsdvHb/bL+XzbifYoXzJXwNztjJbHJJNcp8FvhNpnwU+Hmm+FtNk+1fZ90tzfNCsb3c7nL
yMF/BVySQiIpY7c17X8NfAsni7VlluYWOj27fv5NxXe2MiNT3PTOOg7gkZyq1Y0YOc9kJuyuzu/g
l4Sk02xn1q6iaOa6UR26sCD5PBLdejHGMjouRw1eoUyGGO3hjihRYoo1CpGigKqgYAAHQU+vz/EV
niKjqPqcUm5O4VQ1rQdO8RWYtdStI7uJW3p5g+aN8EB0Yco4BOGUgjPBFX6KwUnF3Qk2ndHnC/Cv
VtPZY9P8VvNarEiBNYsVuZAwzkiSN4s5G37wY5Gc81atfhhcz4OqeIbmX5sNDpsCWsTp3B3eZICe
RuSRTjGMEZPe0V1/XK1rcx3/ANoYrl5faOxQ0XQdP8O2ZtdNtI7SFm3vsHzSPgAu7Hl3IAyzEk45
Jq/RRXI5OTu2cDbbuwooopCCvIJtQTxZr7+IlaRrRoBb6apZgv2Y7XMhTOA0jDOeuxYgQrBhXr9e
NWel2uheIPE+nWEItrC31EGG3QnZEHtoJWVB/Cu93O0cDccAV6uX2533PocjjB4r3lrbQ0KKKK9s
/RAooooAKKKKACiiigArG8QXmn3Wl6nayarbWMsKKHuGlUNZyNzFIeRtYNtZTkHIGDWzUnw68LWW
tafb+J9SsVmu79lvLWG6iidbVAx8mWPAJWR4xCWbcTlFHAQAZVKkaUeaRwYuv7KPLa9zpfAOrXev
eB9B1G+VxeXNlDLKZAgLsUGXwhwA33gOMBhkA5A36KK+ek+Zto+dWiCiiipGFFFFABRRRQAUUUUA
FFFFABXHeOrOGPWvC+q3lq+oWNperAbcMAsM0zJHDdFSwDlH+QDBI84sOV57Gorm3hvLeW3uIkng
mQxyRSKGV1IwVIPBBHarhLllcUldEtFc54Mu7xm1zT7tt66XqBtLd2lMrtCYYpU3uQCzAS4yRngZ
Zzl26OlKPK7AndBRRRUjCiiigD5o/b4+Afhz4y/BPUNU1Lw/f654i8NwPPo7aZdNDPD5ksBnCgkx
kMkQBMiNtAJGDzXomk3U99pdnc3Vo+n3M0KSS2cjKzQOVBZCV4JUkjI44rF/aw0nT08DaL4sv4NR
uI/CGs22tbNP81vlQlWMiRncyDfkkI5GPu7dxHRxyCWNXUMAwBG5Sp/EHkfjXv4ST9hZ66/cenl0
Vzza8h1FFFdJ7oUUUUAFFFFABXHXfigeKtQsdO8Naow2zGS+vbWJJUhhXeu0lwRudwNuAeAW5XrB
ouiv4gs71rjU9W03VIb65iuBbXsu1AWcqirINu3y5IyrKgP3SMGuysbOHTbK3tLdPLt7eNYo0yTt
VRgDJ5PA71ppE5LzrJdEcuYvGC3MumRz2rWx3umvTIrSKhB2xmBdoMgJHzcIVHIzxR/wiuqeHpvt
Hh+++0vNHsuodZuJJFlkCYSffgsHGFBUYVlAHy4BrrqKXMyvYR6tnPWvgmw/4RuXR9QH9oJdSGe8
lI8priZn3s52Yx8wGBngADnFW7XVfGHhSe8GlTWms6WzLcpbarPcS3ZbCK8KTO5CqQrMGbOGbBGO
a1qK4sThqOMhyV4qSIqYSlVSTW33l24+OnhjScrrn2/w9NvKpFfWbv5gCqdyPD5iMPmA4bII5Aru
tM1K31jTbS/s5POtLqJJ4ZNpXcjKGU4IBGQR1rzisa307XrbR7XQ08S3CaJbNEEWKEQ3nkxoFWHz
4yuEyoJIQORkbua+Cx3CFKXK8HK2ut308tDyKuX1Iv8Adu6/I15/iXretapezeG10m50O1nSCKS6
Eub4qR5zJKuAijJRWCyAshPTFUba41XWtavNb1a2t9Olube3t4rG3lMphSPe3zyYAZi0r/dGAAOT
1q1Y2cOm2VvaW6eXb28axRpknaqjAGTyeB3qavrsHlGDwLjKjD3krX6no0MFCi4zfxIKKKK9k9IK
KKKACoL6zW+gEZdo2V0ljkjxujkRw6OMgglWVTggg45BHFT1T1DWLLS2hS6uY4pZiRDCTmSZhj5Y
0HzO2SBtUEkkDHNRLl5XzbEVOXlfPseheDddk8SeG7S+nRUuvnguFjBCedG7RyFMknZvRtuecYzg
8VtVzHwz0ubSfAeixXXni8lg+1XK3KhJFnmJllBUAbcO7DGOMYrp6/nHGqnHE1FS+G7t6XPivQKK
KK4gCs3xNfXmm+G9VvNOt/teoW9pLLb2+xn8yRUJRdq8nJAGByc1pUVpTkozTauB534Jt9V8TeJb
Lxdcahp1/pjaZPZ28umzy+VKGnR1kEDp+5fam1wZHOVUcba9ErzvwnYww/F/xmbUSWNvBb2rvaW9
2Gt555wzSXDxDiOXESL2JALHO8GvRK9LMn+9SW1lZdrq/wCpENgrjfF9lqeh6tH4p0hLrUDGkUGo
6TB5ebm1TziDEChYyo024KGUMFK9SK7KiuGhWdGV7XT3XdFNXOWtfip4Nu7aKdPFOjqkqB1Et7HG
4BGRlWIKn2IBHeuprn/G/g+28baKbGcxxzRv51tNLAlwkUu1lDGKQFHGGYbWHfIIIDCPwb4sfXbO
C21O0n0vX44s3VlcW7xAupCyNCxyske7GGRmwHTJBYV1VKNKdL2tC+m6etu3QSbvZnSUUUV5pRke
KvDdv4s0OfTp28vfho5goYxuOjDP5HpkEjIzXz34v8IXvg7Uza3Q8yF8tBcqMLKv9COMjt7ggn6b
rmvH3g2Pxpo32cOsN5C3mW8zKCAcYKk4yFPfHcA84xX2/DWfTyusqFV/upPXy8znrUlNXW5+ffx+
8BeJ28d/D74i+BtAtfEPiLw7cz211p0rxW7XVnNEysTO7rjy/nCjDYactjAYNzf7U/jLxj4b+BXg
fVU1WXwj44m1XThLHYzRx2v2toZDLBNI8vlrbhgxJcyIfLUNlSXX6j1bQtR0Oby9QsprRizKplQh
XKnnaejDkcjI5Fc54k8J6H4ysUstf0bT9cs45BMlvqVrHcRrIAQHCuCA2GYZ64J9a/f6dWFaKnTk
mn2PLaa3NWvqr4M64mseANLje8iuLy1jMUsaMu+JQ7LGGUdPkUYz1xnmvgDwx8doo9U0vQPiFp1r
8PfGGr3LxaboUuqR37XEQVdspliXZHvcvGquQWaMhdx4r2rwx4n1DwjrEOpabN5U8fDK3KSKeqMO
6nH6AjBANaiPs6iqmk6lFrGl2V/CrrDdQpOiyABgrKGAOCecGrdABRRRQAUUUUAFFFFABRRRQAUU
Vm+IvEFp4X0W71S+LC1t13N5a7mJJACgepJA5455IHNAGlXy/wDFT4qXfjDUbqwsLp18PKyiOIR7
DMV/jbuQW5AOBgKSARWH4t+I+veMp5Wvbx4raRVU2NszJb4U5HyZOTnnJyc+wAHFa9rdl4Z0PUdY
1Kb7Np2n28l3czbGfy4o1LO21QScKCcAE+lAHKfG/wAfXvwv+FPiTxRp1ra3t9p1uJIYb64WCEsX
VQWYkbsbshAQzkBFO5hXHfsn/DHTvBPwu0vxAJJb/wASeLLK31XWNVnlkaS7kk3zJuDuw3IJypYY
LkbjyeOG+CfwT07466LZ/Fb4rWcviHxJrMgurLT7xZILPTbWOR/Iiig3YkicfvP3m5XVwSCS7yfV
Fray3twkECGSVzhVWjYaTk7Ils9Lu9Qx9ntpZlLbdyqdoPueg6963U+H+oNCjGWBJG+9GzH5eB3A
PPX8uprtNF0/+ytLt7XduaNfmOcjcTk49sk1drzpYiV9D7HD5PS5E6t22clpPgCGHD38nnt/zyjJ
Cd+p6nt6fjXVxxrGioihEUYCqMAD0FOormlOU3qz2aGGpYePLTVjF8P/AOhXuraaePJuDdRZ5Zo5
yX3E9P8AW+eoHXCDPqdquUuJZND8cJdXu17PVVSytrgSlPIkUMwhdC21wxDlXA3AsV6EV1dKXcuk
9HHswoooqTcKl+Ga2mneLvE0ctvJDqWpPHcxTE5Se3iiijIGCdpSSRs5AJ8wY3AHbFTvAsf274ja
hMHlI07TEhMbLsRTPJu3LlcyZEABO4BdmMMWbZ85xDGLyyrzO235nl5il7HXuZnxm8NWrataXloz
f2neK7SwkgIYolUNKWYgLt3RqR33AgcMa8or3j402R/4RVNUjXM9jKFIVfmkjm/csm7soLpIRyCY
V6cEeD118I4qWIyyPM7uLa1/rsfE4iMYvTc848JaV4LPxq8falot5dt4wW3sLfX7PzZxbpmNmt5N
hAjZ2jAG5S20JgbS77/dfhLZy33xG0OOK5e1dZjKZEzkqis7JwRwwUqfZj16V8+fAL4R6n8N9L1j
VvFWp/25498Q3P2jWtTSdpIZNjOsEcQKIERI2+6FGCxA+VUC/V37Ovh9dQ8UXmqSKjJp8O1MsQwk
kyAwA4I2rIDn+8OO4+1OQ+iqKKKACiiigAooooAKKKKACiiigAooooAKKKKACiiigAooooAKKKKA
CiiigAooooAKKKKACiiigAooooAKKKKACiiigAooooAKKKKACiiigAooooAKKKKACiiigAooooAK
KKKACiiigAooooAKKKKACvyr/YF/5Sm/tG/9zH/6fLev1Ur8q/2Bf+Upv7Rv/cx/+ny3oA/VSiii
gAooooAKKKKACiiigD8q/wDnOv8A5/6Fiv1Ur8q/+c6/+f8AoWK/VSgAooooAKKKKACiiigAoooo
AKKKKACiiigAooooAKKKKACiiigAooooAKKKKACiiigAooooAKKKKACiiigAooooAKKKKACiiigA
ooooAKKKKACiiigAooooAKKKKACiiigAooooAKKKKACiiigAooooAKKKKACiiigAooooAKKKKACi
iigAooooAKKKKACiiigAooooAKKKKACiiigAooooAKKKKACiiigAooooAKKKKACiiigAooooAKKK
KACiiigAooooAKKKKACiiigAooooAKKKKACiiigAooooAKKKKACiiigAooooAKKKKACiiigAoooo
AKKKKACiiigAooooAKKKKACiiigAooooAKKKKACiiigAooooAKKKKACiiigAooooAKKKKACiiigA
ooooAKKKKACiiigAooooAKKKKACiiigAooooAKKKKACiiigAooooAKKKKACiiigAooooAKKKKACi
iigAooooAKKKKACiiigAooooAKKKKACiiigAooooAKKKKACiiigAooooAKKKKACiiigAooooAKKK
KACiiigAooooAKKKKACiiigAooooAKKKKACiiigAooooAKKKKACiiigAooooAKKKKACiiigAoooo
AKKKKACiiigAooooAKKKKACiiigAooooAKKKKACiiigAooooAKKKKACiiigAooooAKKKKACiiigA
ooooAKKKKACiiigAooooAKKKKACiiigAooooAKKKKACiiigAooooAKKKKACiiigAooooAKKKKACi
iigAooooAKKKKACiiigAooooAKKKKACiiigAooooAKKKKACiiigAooooAKKKKACiiigAooooAKKK
KACiiigAooooAKKKKACiiigAooooAKKKKACiiigAooooAKKKKACiiigAooooAKKKKACiiigAoooo
AKKKKACiiigAooooAKKKKACiiigAooooAKKKKACiiigAooooAKKKKACiiigAooooAKKKKACiiigA
ooooAKKKKACiiigAooooAKKKKACiiigAooooAKKKKACiiigAooooAKKKKACiiigAooooAKKKKACi
iigAooooAKKKKACiiigAooooAKKjuLiK1gkmmkSGGNS7ySMFVVAySSegArlZvi14Rt9RFk2uW5mL
Ku5AzRZOMfvACmOeTnA5zjBoA66io7e4iuoI5oZEmhkUOkkbBlZSMggjqCKkoAKKKKACiiigAooo
oAKKKyfE/ifT/COjzalqU3lQR8Kq8vIx6Io7scfoScAE0Ac/8TPiZaeANPCqEudXnXNvak8AdPMf
HRQfxYjA7kfLmq6rd65qM9/fzvc3c7bpJX6k/wBABgADgAACpNc1m58Q6xealeNvubqQyNySFz0U
ZJO0DAAzwABXzH+2X4y8St4E1HwL4V8HeKtZ1HWbeIyato9lK9rBAZT5kZkjBLOyx7GjIAKTZJ/h
IBf8L/HTxV8XPi/rmk/DxvCt34I8N3NlDqWpX73L3F4shczNalMJ8ojkRd2VJUMGZW43NE/Y++D3
h/VIb+18EWss8O7al9c3F3CcqVO6KWRkbgnGVODgjkA1ufs7+B7L4f8AwY8J6da6R/Yt1Lp1vd6h
A8bJM15JEhmaUN82/dkYP3QoUYCgD3nwH8NbnxvDcXP2pbGzibyxLs8xmkwCVC5HABHJPcYzzjKr
VhRjzzdkJtJXZw1jY22l2NvZWVvFZ2dtGsMFvAgSOKNQAqKo4UAAAAcACtCw0281SYxWVrPeSqu4
x28ZdguQM4A6cj86+iNF+FvhvRVGNPW9l2lTLe/vSwJz90/KD0GQoOPxrrK8GpnEVpTjcxdXsjwz
wh8F7/VGS41otp1mVyIUYee2QCOMEKOec88YwM5r2rTdNttIsYbOzhW3toV2pGvQD+p7knkk5qzR
XhYjF1cU/fenYxlJy3CiiiuIgKKKKACiiigAooooAKKKKACvEdLuo4fEXiCxuTcRavJqF1eSR3iy
K8kJneOGRN/3o/LjjUFMqAAK9R8ReOtA8Jsseq6rb2ty4QpaBt9xIGbYpSJcu2W4+VT0Poa8xt11
3XI9MvfEOrTTXMMhu/7PiihS3gkZHTYCqlyEWRlyXOcZr2MDCSvK2h9JksKyr88I3XU1qKKK9g/Q
QooooAKKKr3l9FYxo0gkdnbYkUMTSySNgnCogLMcAngHABPQGgUpKKu2WKKpLeX0iCWPQNXe3ILi
U22wlF4dvLYiQFTj5Cod85RXAJGPpfhW2+JnjbTLnVNLujpGk2jTSW17B5O27dk2wzKxyxCLvKbQ
MbCSyyAGHOEU5N7HDVxlOEW4ass+IrOPXL/Q9F+xy6hLc38Fw0CqTF5EUsbTNNkhSgU42tnLMoAJ
xj2SuS8DfDXSvAc2oyWSCaS5mLQzTqGngg2RqLcSnLNGpjyATwMDkjJ62vGxNZVZJR2R4dWq60+d
qwUUUVxmQUUUUAFFFFABRRRQAUUUUAFFFcd4v0eDxB4m0fTdRkuhpF1ZXsckMN3Lbxzy5gKxt5bL
vJjE5CnOVDnHBq4R5nZibsi9/wAJVe6j/wAgXRJ7+CTmDUbi4igs5R3YMC0u087WERDcEHaQ9VtP
8M+IpLdn1Lxdex3bSynZp1varAE8xvLCiSB2Hybcgs3OfmPWusop89tIoXL3Zk+H/D40Bb4tfXWp
XF7cfaZri7EYYsI0jAAjRFACxr29a1qKKhtyd2NKwUUUUhnhX7Q37Znw6/Zj8TeFtE8ZTX7XWvbn
3abFHcfYIFdE+0XMfmCRYyWfaURy3kygAlcHyfRf+Conw18U/tAaT4F0hYB4Nu4Xa48eazf/ANmW
sMqwSS7RDPGpKkqkW52jJdzhSApfiP2OfGs/xs+P3x5+JmreE4fCes3c2l6UdKurlJ7/AE5reBob
iF8oksas0MRO5FDMhX5jE2Pprxd8OfCfxA+yf8JR4X0XxJ9k3/Z/7X0+G68nft37PMU7c7VzjrtH
pX0McHRglGa1t3/rY6KOEqYimqsJWv5HnPjL9oLw38fPjBb/AAw+HXjiS5TTNMuNU12+0kxXGmXc
LqkSW4mU7pJFaaNz5bBAMqxc7kX2iuD+EvwL8CfAvTr+y8D+HoNChv5VmumWWSeWZlGFDSSszlVG
cLnaCzEAFmJ7ytowhTioQ2PZwmHdCLc/iYUUUUzvCiiigArI8Xafdan4Z1K2sZp7e+aEtA9tL5T+
YvzKA3YEgA+xPIrXrntX1bUW8R2mk6WYkJt3uLqea1aVIRkCPOJEHzESDgk/L0xk1UdzKq1yNPro
T+D7Ozt9Btriya6kS+jjumlvZWlmkLRqAzkk87VUYHAxxW1WX4Y0P/hG9AsdM+1S3n2aPZ50x+Zu
/HoB0A7AAc4rUpSeo6a5YJNWCiiikaBRRRQAUUUUAFFFFABRRRQAUUUUAFRaDcS+HPF1q9lFA6a5
crDexmIGZykLlXSTIwFVMsrZG1W2AOSHlrD02S90vxdp2raz9n/s22u5f33nuUtYmilRJQihAvVF
cyGUDe7AxKDXlZpT9pgqseXm0enn0PPxyvSty3/Q9soqK1uob62iuLeWOe3mQSRyxMGR1IyGBHBB
HORUtfzw007M+XCiiipAK4nxBdP4r8ZWnhyzedLTTdt9q9xa6g9uyh45Uht/3TByzNiQglQFReu4
Cu2rzuz8b6f4f8TeObR4NRvr6K+iufsunafNcuVaxtwgyilVLGNwNzDp2HNengYSk5yhG8ktPK7S
v+JEvM7Lw/4b0vwrpqWGkWEGn2i4PlwJjcQoXcx6s2FGWOSccmtKuSvtS8YxfZ7+30mxltBKqy6Q
Jc3jQn/loJiyxLIuRmL5l+VsSnIrb8O64niLS1vY7ae0/ezQPBc7PMR4pWicHYzL95D0JrKvRqW9
rOXN31vqNNbGlRWbrPiKy0HyRdNO8k24pDa20tzKwGNzeXGrNtGVBbGAWUE5Izm/2prev/Po8UGl
2P8ADd6vazGWUjqBbExsq8/fdgcqcIVKuco4eclzPRd3sO5ravrmm+H7ZbjVNQtdNt2fy1lvJliQ
sQTtBYgZwCcexribvx5od/4q8PalYXcktuHvbGa+ktpUsvI8ppZHWdlEbEPaIMhiNu/g9V6nR/Ct
vpupTavct9u124iWGe/cEfIGLCONCSIowT90dcAsXbLGt4m8O2EPgLVdLtLXS9PtFtJWhjuoIxZw
OAXWR0KlAqvhzlT0ziu/DvDQnyatvS+y1VnoS7nSUVz/AID8SWPirwlpl/YTRyI1vEJI1uvtLwSe
WrGKSQnJddwyW+Y9T1roK8yrTlRm4SVmik7q4VR1rW7Hw7p73+pXMdnZo6I88pwil3VFyew3MOTw
OpwOareLvEUPhLwvqmsz+WyWVu8wjkkEYkYD5U3HoWbCjg8kcGsCL4drrms6D4g16/vr6/03dPDY
3EVskFvJIo3AKiE/KQpXMjkFAdzdT1YehBr2td2h+Lt0Qm3shln8XvCep+Gxf6ldro8E8DSmx1lR
DPLCQcMsRJ81GHQpuDdByCB4RqEccd5MsVrqFlFu+S31SAQ3KDsHTJwffuMHAzivpzW9O0iZY9S1
Wytbk6aGuIri4t1ke3xhiyEglT8oPy8/KK+b/E+vSeJteu9TkiWBp2GI1JIUBQoGe5wBk+vYdK/V
OC5KVWq6MWoW1u7q/RL5XOLEbK58n/tpabovxB/4QP4expa3HjDWtahW3dbd7i706xbcLi6VUZcI
Ni7g52sqOcZj3p9OV846hdXusfty6XN4bku7mDR/Drab4p/0RVt7WKQSXFsnnMcs7yPC21ACAnDM
PMCfStjYz6nfW9nbJ5lzcSLFEmQNzMQAMngckda/WDhPq74S6bLpXw50OGVkZ2hM4KEkbZGaRRyO
uHGffNddRRQAUUUUAFFFFABRRRQAUUUUAFeVftHf8iPY/wDYRj/9FS13niXxho/g+CGXV75LNJmK
xgqzsxAycKoJwOMnGBkeorw74s/FnSPHnh22sLC2vYZo7tZy1yiKu0I644c85YdqAPlj9pfx/q3w
v+B/ijxLoTxRataRwpbyzRiRY2lnjiLhTwWUSFhnIyBkEZBn/wCFNf2h8Ff+Fea14s8Qan59v5F7
r32rbfXG6TzJBvYPhGyY9jbv3Z2EnrXV+O/E3/CE+B/EPiL7N9s/sjTri/8As3meX5vlRNJs3YO3
O3GcHGeho8CeJv8AhNvA/h7xF9m+x/2vp1vf/ZvM8zyvNiWTZuwN2N2M4GcdBQBP4T8N23g3wro2
gWTyy2elWUNjBJOQZGjijVFLEAAthRnAAz2Feu+DdHjsdLiuWjxc3C7mYkH5SflA9BjB/wD1cYfg
zw5balE17c5k8uXasP8ACcAHJ9eo49u9d5XBiKl/cR9blOCcf9on12CiiiuE+oCiiigDP1/T5NU0
qWGBlW5VkngMhITzY3WRA2BnbuVc45xnHNTaXqEer6XZ38KssN1Ck6LIAGCsoYA4PXBq1WD4Wnjh
bVNJWRWbTbooqhhlYpAJYwF/hVQ/ljtiPjHQV0Mn7s15m9RRWP4q1tdA0n7S13a2OZY0867G5FUu
PMYIGUuVTewVTk7cDNZt8qbZVSapxcn0IrvxPBeafIdBvNP1K9aaC1jAuA0aSTSrEhkKZIUFs+pC
nFer+G/DNn4XtJobQzSPcS+fcT3Epd5pdqqXPYZCL8qgKMcADiqOg+CLPT9B0Cx1SCx1i70WJIrW
8kswpj2bQrIGLFGwiZIPJXPHAHmfi74u3d/c6paabI0enyKiW1xHmKVCrAs+Qc4b5hjjjb0OQfzL
EVMTxTV+rYRcsIfF2euj/Wx8fisY6lnPTyD41eJl1LWYNLtrhZbazUmVYycecSQQexKgD6FmHqB8
t/tGfGaT4XeHbDSNGhlvPHHimRtM8P28exVFwxVBM7yAxhUaWM7W+8WUcLuZfR/FXirSfBHh2/13
Xb+LTNJsY/NuLqYnagzgAAcsxJACgEsSAASQK84+F/x68LfHbxrrFh4c02XVNM8Ox291F4gniVIx
cTLKhWOOTEqN5ZdQ+3keaDtG0yfrOW4GGW4WGGp7R/FngTk5u7O5+G+hat4Z8A6BpWvatLrmtWll
FFeahNIJGmmCjeQ+1Syg5AZhuIALEsST9W/s6+H20/wveapIrq+oTbUywKmOPIDADkHc0gOf7o47
n55t7eW6njhhjeaaRgiRxqWZmJwAAOpJr7N8N6LF4b0HT9Mi2FLWFYi6IEDsB8z4HQscsfcmvTIN
KiiigAooooAKKKKACiiigAooooAKKKKACiiigAooooAKKKKACiiigAooooAKKKKACiiigAooooAK
KKKACiiigAooooAKKKKACiiigAooooAKKKKACiiigAooooAKKKKACiiigAooooAKKKKACiiigAr8
q/2Bf+Upv7Rv/cx/+ny3r9VK/Kv9gX/lKb+0b/3Mf/p8t6AP1UooooAKKKKACiiigAooooA/Kv8A
5zr/AOf+hYr9VK/Kv/nOv/n/AKFiv1UoAKKKKACiiigAooooAKKKKACiiigAooooAKKKKACiiigA
ooooAKKKKACiiigAooooAKKKKACiiigAooooAKKKKACiiigAooooAKKKKACiiigAooooAKKKKACi
iigAooooAKKKKACiiigAooooAKKKKACiiigAooooAKKKKACiiigAooooAKKKKACiiigAooooAKKK
KACiiigAooooAKKKKACiiigAooooAKKKKACiiigAooooAKKKKACiiigAooooAKKKKACiiigAoooo
AKKKKACiiigAooooAKKKKACiiigAooooAKKKKACiiigAooooAKKKKACiiigAooooAKKKKACiiigA
ooooAKKKKACiiigAooooAKKKKACiiigAooooAKKKKACiiigAooooAKKKKACiiigAooooAKKKKACi
iigAooooAKKKKACiiigAooooAKKKKACiiigAooooAKKKKACiiigAooooAKKKKACiiigAooooAKKK
KACiiigAooooAKKKKACiiigAooooAKKKKACiisLxZ400nwTYrc6rc+V5m4RQopaSVgM4UfkMnABI
yRmgC34g8Rab4X0432qXa2dqGCb2BJLHoAACSep4HQE9Aa8q1L9paxinUWGh3FzDtyXuZ1hYNk8Y
AfjGOc9+leR+NvGl9431qa+u2eOEsTBaeYzRwLgDC56EhQSQBk84HSuKsfFWk6n4i1XQrS/iuNW0
qOCW+tYyS1uswcxBz0DMI2O3OcbSQAykgH1H/wANHeGv+fHVf+/MX/xyp7H9obwtdXSRSx6hZRtn
M88ClF4zyEZm56cA9a+DvDf7Wnwi8VXz2ll450+CVIzKW1JJbGPAIGBJOiKW+YfKDnGTjAONzwn8
fvh545vtdtNE8WafeS6HG89+zMYo44UJDzLI4CvEuOZELKAVJOGXIB+hXh/xlonilAdL1O3u3Kl/
JVsShQdpJQ4YDOOo7j1FbNfE2lard6HqMF/YTvbXcDbo5U6g/wBQRkEHggkGu91T4/eLb/yvImtd
N2Zz9ltw2/OOvmFumO2Op60AfTlFfKv/AAu3xp/0Gf8AyVg/+IrGn+IXie5nklfxBqQeRixEd06K
CTnhQQAPYDAoA+w6K+X9N+PXi+xnaSa7t9QQrtEVzbqFByPm/d7Tnj1xz0r6A8D+MrTx1oMepWiP
CQximhfrFIACVz/EMEEEdiOhyAAdBRRRQAUUUUAFFFFABRRRQAUUUUAFFFFABRRRQAUUUUAFFFFA
BRRRQAUUUUAFFFFABRRRQAUUUUAFFFFABRRRQAUUUUAFFFFABRRRQAUUUUAFFFFABRRRQAUUUUAF
FFFABRRRQAUUUUAFFFFABRRRQAUUUUAFFFFABRRRQAUUUUAFFFFABRRRQAUUUUAFFFFABRRRQAUU
UUAFFFFABRRRQAUUUUAFFFFABRRRQAUUUUAFFFFABRRRQAUUUUAFFFFABRRRQAUUUUAFFFFABRRR
QAUUUUAFFFFABRRRQAUUUUAFFFFABRRRQAUUUUAFFFFABRRRQAUUUUAFFFFABRRRQAUUUUAFFFFA
BRRRQAUUUUAFFFFABRRRQAUUUUAFFFFABRRRQAUUUUAFFFFABRRRQAUUUUAFFFFABRRRQAUUUUAF
FFFABRRRQAUUUUAFFFFABRRRQAUUUUAFFFFABRRRQAUUUUAFFFFABRRRQAUUUUAFFFFABRRRQAUU
UUAFFFFABRRRQAUUUUAFFFFABRRRQAUUUUAFFFV76+g0yxuLy5fy7a3jaWV8E7VUEk4HJ4HagDwT
4/8Aji7utafw3byPDYWyo1yoGPOkIDjJzyoBXA4+bJOcKR4/VvVtSl1jVb2/mVFmupnndYwQoZmL
EDJPGTXzb8OZNe+Jvxk+NHiOw1jUNGs7CNfB2jTOkLww3EAdppXtwf3rRTPvjZzytw69yEAPqfwp
481vwXOH0y9eOEtue1k+aGTkZyp6EhQNww2OhFe/+CfjZoni2eGznVtJ1KVgiQzHdHIxJwFkAHOA
PvBeWAGa/OHSfGvxm+F2uWmj+MfDH/CzNEurkW9t4k8LpHFdqXaXZ9ptmKovAiBYFIo1PMkjV7/Q
B9x0V8neGPi34m8KxwwW999qs4vu2t4vmJjbtCg/eCjAwFYDj659G0b9pS2famraNLFiMbprOQSb
pOM4Rtu1TyfvEjgc9aAPa6K8N/4aa/6lv/ye/wDtdX9M/aU02bzf7R0a7tcY8v7LIs27rnO7Zjt6
9T07gHsdFc/4f8f+HfFDiPTdWt55mYqsDExysQNxwjAMRjuBjg+hrg/GH7Qmn6TdT2ei2n9qSx7k
N08m2ANgYK4yXXOc/dzjgkHNAHo3ifxPp/hHR5tS1KbyoI+FVeXkY9EUd2OP0JOACa+WfiF44u/H
WvS3csjiyjZls7cjaIo88ZGT8xABY5PPsABR8S+MNY8YTwy6vfPePCpWMFVRVBOThVAGTxk4ycD0
FeFfGH9o/SfhP4isfDEGg614r8XajZSXlnpGi2pkZgu/ZvbqFYxycorlRGxK9MgGr4k+O/h/w/8A
EvTPAdvZ6r4g8RXXlvdQ6Lai4XTIndFWW7bcPLT94rE8kLgkAMm70evHP2bfhFqfw70vxH4g8TR2
sfjPxfqL6tqkNiWMNruZnS2XLsG2NJKSw7yFdzhVY+7+FtBl8VeILTSoX8t5tzNJsLCNFGWcgdB0
HOBuZRkZFTKShFylsgK+laPe65eLa2FrJdzt/DGucDIGSegGSOTwM19NeEdB/wCEZ8N2Gml/MeCP
52zkF2JZscDjcTjjpimeEPCtt4O0VLC2dpTuMksrdZJCAC2Ow4AA9B3OSdqvi8fjninyR+FHJOfN
oFFFFeQZBRRRQAUUUUAFFFFABRRRQAUUUUAFcd448W3VjMNH0faNUeOOaa4k4W1gZyu9QQQ8h2Sb
VI2goS3GFfZ8WeLNP8GaO+o6i7CPcI4oYV3zXErfdijX+J2PQfUnABI8w0eG5nkvNW1K1ittY1KY
z3IjYOVUEiKIsAA3lxhEyBgkE8kkn0sHh/aPnktEe3lWC+t1vfXurcdoXh/T/DOniy0y1W0tgxfa
pJJY9SSSST06noAOgrQoor3j9IjGMFyxVkFFFFBQUUUUAFVb7T0vmt5PNmt7i1l8+3uIJCrxSbWX
cOx4ZhtYFSCQQRxVqigmUVJWlsdL4I1+XVtPks759+q6fshuZCAvn5UFZ1UYwr89sBlkUE7cno68
a1lZvDt1d+KrK6khurS0XzoRHEy3EETNK0W5kLJvBIJUj+E4O0V7BbXMN5bxXFvKk9vKgkjljYMr
qRkMCOCCO9eJiqPs5cy2Z8xWpOjNxfyJaKKK4jAKKKKACiisXxl4qs/Bfh291W7lgXyYnaGGaYRf
aJAjMsSk/wATbSAACfY04pydkJtRV2TatqU0N1baZYLG2qXiPJEZgfKijQqHlfBBYKZEAQHLFlGV
G51zj4R8QWFwBYeKJ7mC7mzeSapDHJLCgj2hrby1REbIXh1ZcndjIYPreEdBuNF0yKTUrj7frs8U
f2++OP3jqPuphVCxqS21Qo6kkbmYncpSqcjtE+crYyc53g7I8/1DQZPADaRqNg+va1Ajiz1FJbue
+cxOvFwIixy6yLHny14V5PlPG3ptJ1i11q3aa1aTCP5ckc0LwyxtgHa8bgMpwVYBgMhlPQg1tVyO
oWmp+E1vH0XS31y1uHluEsY5o4pIbh2Z2+eQgGJ3ZmPVkZjgMpCx1GftFaW5thMXyvkqPQ6Giuaj
8TanYvM2teHbqxtQ/lRTWJa/MjBQWJSJC6oSW2MRyEO8RkqrX9J8UabrFy1tBNJFeKnmGzu4JLa4
8vIHmCKVVcpk43Abc5Gcg03CW57Ea1Op8LNauK0me98eap4d14Ws+maDaxPeQQ3EkXnXM0kQSNyq
bwsYikl/jDFm5UBQT1mpXyaXp11eyjMdvE8zDeqcKCT8zkKOnViAO5ArnPhTafZfh7or7YY/tcRv
/KtovKii892m8tFycKvmbRz0Wrj7sHIp6tI6yiiisTQKKKKACiiuG+Ox1P8A4Un49TQ706drs2hX
sGmXS3i2bR3jwOluVnZlEbeayYcsuCQcirhHmko9xSdlc+Mv2IYbbxb8WPj/APEvwveRP4E8TeKJ
YrSK4DyXk80bvObgMUiEULi7LLEyM4DhWYGItL9fV8z/ALC/iS2sv2TfAH2HQ9YayjS4jmlXZcbZ
TezCRgAEdkLksAiNtUhSzsjE+9QeOtCuoY5rfUFuYWUO0lujyLCpGcylQfKGM/6zb0PocfVVIvms
j3sFKFOhGN/P7zeoqrpupW+r2a3VqzNCzMn7yNo2DKxVgVYAghlI5HarVZHpJqSugoorm/Et5dal
qFvoGnTT2s0y+de3kMfNtbncPlYnAkdl2rjJADNjgGmlcmc+RXOhWeNpnhEimZFV2jBG4KSQCR6E
q2PofSoNS1K30iza6umZYVZU/dxtIxZmCqAqgkkswHA71i3XhBbKYajorrbavHDJEJLvMy3IYqds
7nMjAbBghsr7j5SNbap4nWx+2W7aHbQTRXE9szRzSTyIQ4UOpIWMOFOfvNgjCD71WRk6k7NW16dj
QOsf2p4cl1HQ2iv3kt3ktOfkkfB2qckY+YYIJBHIOKzPh3oNho/hy2ubQyzz6jGl3cXlz/rp2cbs
vycfePGTjJ5JJJfdeG73TLprzQb1omkm82fTryVmtZtzMzkEhmiYlycp8uQMqapeAdYuomk8M6lY
rYXmk2sCRsJ94u4wCnmoNo+XKj1wWwcEYqvsuxjzfvY+0Wv4HY0UUVkdwUUUUAFFFFABRRRQAUUU
UAFFFFABRRRQAUUUUASaD4mvPB9mun/2ZLq2mRljbm1lQTwhmJERSQqnlryFIYELsXYdpY95oevW
PiKzN1YTNLGrmN1kjaKSNhg7XRwGU4IOCBkMD0INef1Ui8U2vgLXLe/vbpbPSL7zIr3ecIJFhaSO
bGDl9sJjwoy+9BzsUV8BnnDlGtTnicKrVN7d+54OMwcacXUget1WvtTs9N8j7XdwWn2iZbeHz5FT
zJG+6i5PLHBwBycV5lq3i7xX4vtXg0qxi8MaXcxPE11qTM1+FeIbXjjjYLEwYsPmcngHAxg5918N
/Dl5YXVu+lwNJcrJvvJEEtzufJZ/NkDMXyxIJJ5xXwlLKUkvrE7N9Fr9+p59PC1aibSt6ns1cJ8P
Y7q48VeO9RdLWSzuNTWGC6jtnhmlMMSxOrFs7kRl2BgcFxMQACBV74Z+KrnxV4df7fb3NvqenTmw
u/tSIjSyIqnzQEJUB1dWwOBuIBYAMavwpur+XS9ct9Sigt7m11u9XyIRJmMPKZgGZ1XfnzdysoAK
Mh4ORXN7GphadeD3Vk/S97/gjifxJM7eufvPC876hdXGn6zdaOl46zXK2sUTu8qosasDKjhQUVQy
452IQV+ff0FFeTTqypNuJdrmbo/h3TtB85rK32zT7fOuZXaWebbnb5krku+0EgbicDgYHFaVFFKU
5VHeTuAVy3jzVIWsT4dSCO91PXLe4t7a1mkEcbKEw7Od6nYu9dwjJk2klVO0kdTXJfFiS4tvAGqX
tonmXOn+VqMalQwJglSbDAuvy/u+cHOM4BOAenBJPEQT6smWxFJ4Cms9MsrjTtQkj8T2duivqG4x
pqcqQ+Wv2wfMZEJwecuuTsYHk2fDXxBsdbuYtMvo5ND8RbMyaPffJLkFwTExAEyfu3IePIwATjpX
U1m+IPDel+K9New1ewg1C0bJ8udM7SVK7lPVWAY4YYIzwa2+sRrXjiVfs1uv815CtbY5/wCJ3i7T
NB0WXSru8jttT1m3ntdOjls5LlJZSoUAokb5G50+Uqc5xg9KvfDefVLjwHoL61az2eqC0RJ47qQv
KSo2h3J53MAGIPILYPINSeGfBlt4bke4e7utY1FkEX9pamUkuViCqBEHVVOzKBsd2ZmOSSa6CitW
oxoLD0lfW7l/kuwJO92ZHjD/AJFHW/8Arxn/APRbV8vV9azQx3ELxSossUilXRxlWBGCCO4r5n8a
eF5fCOvT2L/NCf3lu+4MWiJIUngc8EHgcg9sV+k8CYunH2uGk7Seq8zkxMXoz5//AGedP+HHhu48
Y+H/AAVql3rev6fqLf8ACSalqiyPfTXTSSgedM0aiTDJKBs+X7zdXLN7x4V17/hGPEVhqv2WK9+y
yeZ5Ew+VuMcejDOQexAODivAPjN+y/pPxQ8RQ+LNG1vUPA/jiCPyk13RyVaQYC5lVSrMwj3oGV1O
GAYsqqo3PHHxk0n4EaT4Sg8d3uoXa30ZtbnxLBpx+yi4iiBLTJHkxtKdxREVujdApNfr5wH334U+
MHhvxbOLeG6axu2balvfARtJyANpBKkktgLndweK7avgfwr4q0nxv4dsNd0K/i1PSb6Pzbe6hJ2u
M4IIPKsCCCpAKkEEAgivpX4PfGH+1fI0HXp/9O4S1vJD/r/RHP8Af9D/ABdD833gD2OiiqGs65p/
h2xa81K8isrZc/PK2MnBO1R1ZsA4AyTjigC/RXj+tftIaXaT+Xpml3GoqrMrSzSCBSAeGXhiQeeo
Ujjj0t+G/wBobQtT8xdWgl0WQZKtzPGw4wMqu4NyeNuMDrzigD1WivGNS/aWsYp1Fhodxcw7cl7m
dYWDZPGAH4xjnPfpXP8Ai74/3Ov+HWstOsptIvJZP3lxHckskYKkbGUKQxOQewA77vlAPYNa+Jnh
fw9P5N7rNus25kaOHdMyMpwQwQHac+uOh9DXN+IPj54a03TzLpsr6xd7gq26pJCMd2LMnAA9ATkj
jqR8s63r2m+GdLm1LWNRtdK06Hb5t5fTrDDHuYKu52IAyxAGT1IFcp/wvb4a/wDRQ/Cv/g7tv/i6
APQ9V1W71zUZ7+/ne5u523SSv1J/oAMAAcAAAV5d8R/2iPh98JNcg0fxZ4g/srUZ7dbuOH7FcTZi
ZmUNujjYfeRhjOePpXnHjL406n8ctcl+H3wb1L1XX/G0aN9n0qDcyFbduPMmfa2xkOMco33pIvo6
gDw74g3WlftbfAHxPpfw71q1vftVzDaC7vop7aFJYpoJ3Vt0e/7mMEKRlgPXHtVjY22l2NvZWVvF
Z2dtGsMFvAgSOKNQAqKo4UAAAAcACp63PD/ha41p0lcGGyycy8ZbHZR/Xp19MVMpKKuzajRnWkoQ
V2dp4RtTa+H7UMgR3BkOMc5JIJ/DFbFc5J4uit9UuNKtdG1K7ltXSHNtAoh5j38SMwRdqlRhiDlh
gGoz44jtb22Oo239l6Vd+atveXjPE29CBtkRkAj3Dey5bJC9ATivIknJ3P0OjOnRpxp320Onooor
M7LoKKKwdY8XQaPNch7K8uba1VGuru2RXjtwx/iG7cSq4ZgqkhWB6EU0rkSnGCu2b1c/oegeJvF2
o/8ACQ6NFa6dpV3ElskmqM+6eJZNy3KQqgbGHmChpF3BlY4GMx6p440EaXeeT4l062m8l9k0c8cz
RttOGCA/OQedvfpXrPgfTbjR/BPh+wvI/Ju7XT7eCaPcG2usaqwyCQcEHpXyPEObVcsoRdBrmk+p
42OxDvGNORg2fwrtpXefWtTvtRunVV22lzNZW8YBb7kccmckEZLs5yOMDir+g/C3wt4X1OG/0zSI
7W6hQxxMJHZY8oqMyqzFVdlRQzgbm5yTk56qivyWtm2OxDl7SrLXpfT7tjxZScneTuee/GbxMul+
HhpsFwqXl6wDxqTvEPO48dASAvPUFh64+ZviL4/0n4W+CtV8Ua48qaZp0YeQQRmSR2ZgiIo/vM7K
oyQATkkDJHqnxcmkk8fairuzrGsSorEkKPLU4HoMkn6k18gftE2fiD41fEC1+CWl39r4f0e60YeI
dX1WaE3E0sSXPlxQRx/KBiVI2J3AkdxtKyfvPDOBhgstp8u80pP5nj1pc02dX8DPCGteJPhpql98
UNMtbzVfF2otrF9ol9YIIbZAkMVvC0TFgdsdtCw3/OpIDfOpJ9jor6f+Gvwt0fQtF0q/utNSXW2h
WWSW5Rt0bsQ4GxiQrJwu4AH5e2TX1Zgcj8C/hj93xJrFp/dfTo5T9T5pXH02k+7Y+6a9yoooAKKK
KACiiigAooooAKKKKACiiigAooooAKKKKACiiigAooooAKKKKACiiigAooooAKKKKACiiigAoooo
AKKKKACiiigAooooAKKKKACiiigAooooAKKKKACiiigAooooAKKKKACiiigAooooAKKKKACvyr/Y
F/5Sm/tG/wDcx/8Ap8t6/VSvyr/YF/5Sm/tG/wDcx/8Ap8t6AP1UooooAKKKKACiiigAooooA/Kv
/nOv/n/oWK/VSvyr/wCc6/8An/oWK/VSgAooooAKKKKACiiigAooooAKKKKACiiigAooooAKKKKA
CiiigAooooAKKKKACiiigAooooAKKKKACiiigAooooAKKKKACiiigAooooAKKKKACiiigAooooAK
KKKACiiigAooooAKKKKACiiigAooooAKKKKACiiigAooooAKKKKACiiigAooooAKKKKACiiigAoo
ooAKKKKACiiigAooooAKKKKACiiigAooooAKKKKACiiigAooooAKKKKACiiigAooooAKKKKACiii
gAooooAKKKKACiiigAooooAKKKKACiiigAooooAKKKKACiiigAooooAKKKKACiiigAooooAKKKKA
CiiigAooooAKKKKACiiigAooooAKKKKACiiigAooooAKKKKACiiigAooooAKKKKACiiigAooooAK
KKKACiiigAooooAKKKKACiiigAooooAKKKKACiiigAooooAKKKKACiiigAooooAKKKKACiiigAoo
ooAKKKKACiiigAooooAKKKKACiiigAooooAr319BpljcXly/l21vG0sr4J2qoJJwOTwO1fG3iLxB
d+KNau9UvmQ3Vw25vLXaoAAAUD0AAHPPHJJ5r6c+M1xLb/DPWnikeJysaFkYg7WlRWHHYgkH1BNf
Ievf2n/Yeo/2L9l/tj7PJ9i+37vs/n7T5fm7fm2bsZ284zigDm4fihpOvTeMdN8KTReJvEnhmPFz
pcMhiU3DI5jgM7DywzNGyEgnYQQ2CMVyv7MfwlufhX8NoBrttEPGurSPfa7fecbia4maR2QSSknc
yIwBwSu4uQTuLNq/s9/Cb/hSvwp0fwvNJa3Oow+ZPfXVnDsWaeRyxOTy+1SsYdsErGvC/dHrfhzw
3feKtRFlp8avKF3uXcKqJkAsfYbh0yfasqtWFGDqVHaK3Y0ruyOP8TeBPDXjb7N/wkXh7Ste+zbv
I/tOyiufK3Y3bd6nbnaucddo9K8c+NP7G/gX4heGNSHh3w/pXhnxT9nWOwvrWJ7e3Rlffh4YiEO8
bkLlGYBgcNtAr7yX4G6GbeBZLm985E2ySROqiRsklsFTjrjAPQDqck+e+PPhzeeDVu74Osmhw7W+
1ySIpQMwUKwJHOSBkDByDx0HzWC4my7HVvY052l0vpf0NpUZxV2eOfCm38d2fhUQfEO60W+12KTY
l1oYkEc0IjQB5A6riUv5hOxQuCuAOlQeKfix4a0/wedS0/xl4Vtp9Qt7j+xrzVNUiSxuZ4wV++r5
dFkKh9hJHTrXeTQyW8zxSo0UsbFXRwQykHBBHY15B4b/AGS/hF4Vvnu7LwNp88rxmIrqTy30eCQc
iOd3UH5R8wGcZGcE5+pTTV0YGH4V8YftBXXiKw0jXvAfhqzsxquLzxFb6hm1Ngo+fyrfzWm81sEo
7cfMoaNeWF7x/o3x7m+JL6l4M13wfb+EYY1SDSNXjmLTt5fzvMyRFw29jjZIowiZH3s+1UUwPDv2
Vvj9d/HPQ/Ev9rTaVJrGj6j5B/sa3uIreS1ZR5Mw84ljvZJuDhgFG5VJ5+v/AIA+J00XxhJp88vl
22px+UoO0KZlOY8k8jguoA6lgMenw5+z3YN8T/jZ44+NFpbxab4fvo38P6aqpP5mqRxPEDfMZMBV
IhRAqKBkMrANGzSfXnwx02XVfiBoMMRRXW7SclyQNsf7xhwOuEOPfFAH15RRRQAUUUUAFFFFABRR
RQAUUUUAFFFFABRRRQAUUUUAFFFFABRRRQAUUUUAFFFFABRRRQAUUUUAFFFFABRRRQAUUUUAFFFF
ABRRRQAUUUUAFFFFABRRRQAUUUUAFFFFABRRRQAUUUUAFFFFABRRRQAUUUUAFFFFABRRRQAUUUUA
FFFFABRRRQAUUUUAFFFFABRRRQAUUUUAFFFFABRRRQAUUUUAFFFFABRRRQAUUUUAFFFFABRRRQAU
UUUAFFFFABRRRQAUUUUAFFFFABRRRQAUUUUAFFFFABRRRQAUUUUAFFFFABRRRQAUUUUAFFFFABRR
RQAUUUUAFFFFABRRRQAUUUUAFFFFABRRRQAUUUUAFFFFABRRRQAUUUUAFFFFABRRRQAUUUUAFFFF
ABRRRQAUUUUAFFFFABRRRQAUUUUAFFFFABRRRQAUUUUAFFFFABRRRQAUUUUAFFFFABRRRQAUUUUA
FFFFABRRRQAUUUUAFFFFABRRRQAUUUUAFFFFABRRRQAUUUUAFFFFABRRRQAUUUUAFeW/tCeIF03w
bFpqlPO1KYKVZST5cZDsQRwCG8sc9mPHcepV8x/HnxF/bXjmS0jk322nRrbjbLvQyH5nOOitkhCO
v7vn0AB4r8SPGtt8OfAOv+J7sRPFpdlLdLDNOIVmkVT5cQcg4Z32oOCcsAATxR8PptD1TwrZa/oG
lxaVZ+IY01p40t44ZJZJ41cyShOGlIK7mySSOpryP9rL7R4y/wCEB+Ftr9rH/CZa0v29rbyV/wCJ
da7ZbnDyZ2uuY5FwDnymHOdre/0AFeK/FD9nm51jxbN4++H3iGXwV8RGjeOe+YG4tdRj8lY0hmic
sqqPLiwyqQMFijsFK/fcfw50u68I6do2oWyu1rFgSwu25JWHzsjHnBYk4Ix044ArzLxX8GdU0mZp
dJDarZ7Wcj5VljAOQpGfnOMcryTngcZ8qjmVGrJxbszNVEzwL/hKvEvgn4Y/214v0f8At7xFbf8A
H1p/gm2lufN3T7E8iOUh2wjIzZPG1yOAK4C3/bV+GlrNdWniWXWvBOrW0gSTSvEGjzpdAFFdXKxL
IApDDGSDxnGCCffryzuNPuHt7qCS2nTG6KZCjDIyMg89CKhr1E1LVGh4On7ZHg7Wr6aDwjoHjDx/
FBGj3F14a0OSaO3ZywVHEhRgx2E/dwR0JIIHR/D39pvwB8Qrh7CPVv8AhH9fjuRZy6D4hAsr5JzI
0axBGOHcsv3Y2YjcoYAnFeq1lXHhPQ7zxFa6/Po2nz67axmG31SS1RrqGMhgUSUjcq/O/AOPmb1N
MDVrnPiL4/0n4W+CtV8Ua48qaZp0YeQQRmSR2ZgiIo/vM7KoyQATkkDJHn/xO+Cvi3W9fu/FPgn4
neIPDevn5odMvJxc6NxAYwn2YrhNzBWLkSYJZghOMQeOPg14u+N/wusPDnjzxHp+jXh1WO81FfCl
vMIJ7VNwFtmaTLMSVk3su1WVf3bbdxAL2v3fxD+LPh3wtf8AgfUZfhlZ3Mlw+qHxFpAfVYghKRIt
s+6PazBmO5lO0xkHqpo/BX9mTTvhfrV14l1/V5fHXjiaR9niTUlkE8cJjjjEYV5ZBuARh5n3trlM
7eD7VXZab8I/E+oNDusVs4pV3ebcyqoUYyNyglge2MZBPOKyqVadJXnKwm0tzn/D/h+98T6pFYWE
XmTPyWPCxr3Zj2A/wAySBXtknhW2+H+l6BcWbtJLa6lDHPIfla5Fyy2zqT/CgZ4pNvIJgQHn5hs+
BfAtt4HsZoopmurm4YGadhtDAZ2gLk4Ayfckn2A1PE2jf8JH4b1bSfO+z/b7Sa187bu2b0K7sZGc
ZzjIr5PGY/29RQi/c/M5pT5nZGlRWR4R8Rw+LvC+l6zB5apfW6TGOOUSCNiPmTcMZKtlTwOVPArX
rxZRcXZmIUUUVIBRRRQAUUUUAFFFUNc1yz8N6bJf38jxWsbIhaOJ5W3O4RQFQFiSzKOB3oGk27I4
7xhqeo3niufR4dSuNOsYLCC4cWexXnMskysrOVLKAIRgxlGG5jnO3GBa6b/wiviCLxHYQXur36w/
Yp4bm+eaSW3aRWIR5pMKyEbwM4PzLwWDLdtZJ9Q1fV9VuLeW2N7Mnkw3LK0sMKRIoQlWZQN4lcBW
I/eE8FmFXa8TEY2pTr/u5e6unR9z77CZfSeFUKsfef3nbaHrln4k02O/sJHltZGdA0kTxNuRyjAq
4DAhlYcjtSa9rlv4d0qW/uRI8aFEWOIAvI7uERBkgZZmVckgDOSQMmvPbHW5fBWutcssk+janKou
ore0kmlgmWJgJxsDMVZY4oym3AO1sj5gztYlfxlq0N7drIukWrpLYWFxEoPnLvH2lwV3KxD4VCfl
ADEBzhPT+s0lTVVvT+tD5xZVV+s+xtp38jqdLvtB+KGg+bc6ZBeW8N1JDLY6lFFM1vPGzIQyguob
GSMH7rg9DXnttGug+JdT8Nvf3l01lHC8B1LaZ5oii5lDqiB03Ep0YhkYsx3AKeFvHEXw11LxFpWr
W8bWLH+07OfT7U+dczXE0n7h/m+eckBUAHKREkgKcch8RLrWvGmqXmrRzXNnqHh77RfQ6ek0WNOt
Ps5w0sixsDJI8St5RZsq+OF3OPewdRKS192Rvgva4LEysvdW56HRRRXtH6EFFFFABRRRQAUUUUAF
Y1peQfD/AF/R7xLk6d4fld7K8t2aT7JAJF3Ryqgby4f3iKpbaB++YkjrWzRUyipJxZz16KrQ5Xue
kUVwXwh8qHTtdsra4knsbHUvstuslw0whRbaDMaliSArFvlzwcjiu9r56pD2c3E+Xas2n0Ciiisg
M7X9ftPDenPd3b+qw26EebcyYJWKJSRvkbBCqOSap+E/BbWLLquvm11bxPI7StfC3XFqGXb5FuSN
yxKMjk5Ys7HlyKpeG4v+Eq8Ualql5I/l6LfNaWFiySQtbyCIrJLIM7ZDIsuUOCBGVIwzuB29OpLk
XJHfqfO4zEOcuSOyCiiiuY8wKKKKACvP/G2lWVnrV/rev6Xa6p4aNjbpM0kH2l7V4WuG80w7DlNs
2Ny5Ze67dzL6BRWtObgzWnUdOSkjhv8AhXPgzVtN3W2haWttdRfLc6dEsLPG452yxYbaynBwcMrE
HIJFdZXK+AUES+IIo4Zra0i1aaG2t3l8yGKNERAsLbiPLypOwbRGxePaNnPVVvUbvZu59XTalFSS
3CiiiszUKKKKACvN/wBovWLPSfgv4tF3qF5pkl1pt1DbXGn28k8yzCCSRdqRqSwHlkkEbSAQ3BNe
kV4V+074s8VWdx4P8NeCdHNx4p1S6nurPVr+Fn0rT1giKym7MfzgOk5RMAfOVyeMHow8PaVYxDd2
Zc+Hd9/aXgHw3ef2nca39o063l/tK7tvs0t3ujU+a8WB5bNncVwMZxXQ0i7to3Y3Y5x0zS19FJ3k
2j6ynG0Emcj4E1a5C3Ol6pp8ulan9oubpYGzIjxvIJCyyAbGwZgpAJPHbOB11YviXwpbeJo4xNc3
Vo6xyw+ZauFLRyLtkRgwKkHCnkZBUEEVnTeB7u6tRaz+K9b8iNlMRgkiikChQMPIqbnOdxyTzkZB
Iyadpa3MI+0prktdLY29d1ZtH08zRWzXt07CK3tI2CtNIeignoAMsT2VWPaqui+G5NNvXv7vU7rU
9Qkt47eSSUJHHhSzcRoAOrN97cQDgHk5NO8J2djexX00t1qWoR+Zsur6dpGTectsXhE4wPkUcDFb
VTeysjSMXJ80/kFFFZ+ta5b6DDBJOlxKZ5lgjjtoWldmIJJCqCcBVZj7KepwDO5tKSirsj8R64nh
/TftHlfabiSRILa2Eio08zsFRAWOByck9gCe1VfD/h+4s7qTVNUuVvtZnhWGR441WOFAzN5cXG7b
lurEltoJ9KyFvP8AhZEmnPbw3UXhyOSSd7oyeUbp422RBNkgdQG3P8yg5jTpXa1b91WOaH72fP0W
3+YUUUVB1BRRRQAUVS0fWrDX7JbvTruK8t2x88TZwcA4I6qcEcHkZqr4u1C90jwzqN9p627XVrCZ
1W5DFCq/MwO05ztDY98U7O9iHOKjzrYg8Uapq1m1la6TBZtc3jNGk99I4jV1G/btRSSSiyHOQBs6
5IBzJtG8aaewlsvENnqpKqht9UsxEgOBucNFzncOFIwA3JJGToaH4Nh0y5jvr28utZ1Vd5F1eSEi
MuBvEUf3YwcdhkA4ziuhq+bl0RzqnKpeU2121OO0zxxc6cslv4qsm0y5imaNr2CCQ2TKSgjbzCCF
Db8cnjYd20kCrv8AwndlNNMLC1vNXtYGjSa906NZoUZiOBhtzkAgtsDYB59K6Silddi1TqLTmObj
+IeiTahLYpJePfRLvktl065MiLxyV8vIHI/MU/SvHWlalJHBO8ukX8m3bY6pGbeZtzFV2huHyVP3
Se2cHiuhrI8T6LJrenxrBO0NzbTLdQLvKxySp8yLLgEmPdtJA54GORR7uwpe2ir3T+X/AATXorP8
PaxH4g0Ow1KLaFuoVkKo4cIxHzLnuVOQfcGtCo20OiMlJJoKKKKBhXN+JrBdb8QeGNPKSnybw6m8
kZUBFgXAznrmSWIYAPBPTrXSVi2NjBeePrq5nj82Wy0+D7MXJIhMkk4kZR0DMI0BPXAx0zXBj6vs
cLUmu356HPX1io92dVRRRX5SBz+reGbqS+ur/Q9Uk0LULy3a1u5Y0LrPGUKoxUMpEsZOUkBBHQ5B
xXYfDFdOsdBOl2en2mk3Vm2y5tbVNob+FJ+clhIqA7izHIKlmZGrPqpfaZDeyQT8w3tuS1teRACa
3Y4yUYg4zgAg5VhwwIJFLEJ4ql7Kbt5/59/0PNxGDjU9+Gkj0uiuE0/xlqWikJrSf2jYgYGoWcDm
4XsvmQIDvzjl48csP3aqCw0fEXjo6LcaKbTT21ix1KOSRbi1uEGdoQose7COzKzMAXX5I3I3YxXz
UsvrqoqaV79eh4s6coPlktTqqKzdM8QWepeG7TXN/wBl0+4tEvd90VTy42QPlznAwDzzgYPNc7qP
xOtvIlOiaXf+IJVVtrQoIIGOPkIlmKh0b+/FvGOe65wp4SvVk4xjtv2+8iKcvhVzr7i6htIw88sc
KF1jDSMFBZmCquT3LEADuSBXL+ObWSTUvDU9xLnRYtQjW7t8uv71mH2WXKMCds4jXYQynzdzAbAw
5TXtJ1Lxdp81jrmr/a7C6ZPtNjBbLDAVR1ceWeZFJKLktI3BfAXKlJNU8XyYtPD/AIi0u81q2uGV
0vNG85rv91LGwnkjhRfLCMUJaN8lsbUAbavtUcunScZwlzPW9uitur21WprVw9WnHmktD1Sisjwr
DqkOgwLq80k98XkYtMIxIIzIxjV/LATeqFFbb8u4HBI5Ov8AjXz1SPJNxvexiFFFFZAFZfiDwzp3
iixa2v7dZRtISUAeZETjlG7HIHscc5HFalFbUa1TDzVSlK0l1QNJqzPnXxf8NdU8LXBMccmo2Owy
faoYjhQB828DO3HqTgjv1A4q+sbbVLG4sr23ivLO5jaGe3nQPHLGwIZGU8MCCQQeCDX1/XmnxY8A
W99pcur6dbRw3tvuluNmEEsfLMxGOXB5zwSM9TgV+v5Jxi684YbGrV6c3+ZwVMPbWJ8Ua83gn9j/
AMK694lstD1ptF1fVUmurHRx50FjI8e3ckTOscMRZQCRzukRPuiNU9jsb621Sxt72yuIryzuY1mg
uIHDxyxsAVdWHDAgggjgg1Br2iWXibQ9R0fUoftOnahbyWlzDvZPMikUq67lIIypIyCD6Vzfwf8A
ANz8LfhtonhW71qXxDLpkbwrqE0ZjZ4/MZo0Cl32qiFUA3EAIMYHA/VjhPofWv2gNautH0y303/Q
b6OMfbbt0RzLIMj5VK7Qp+8eM5OBgDLea6lq19rE6zX97cX0yrsElzK0jBck4ySeMk/nXP8AirxV
pPgjw7f67rt/Fpmk2Mfm3F1MTtQZwAAOWYkgBQCWJAAJIFfPHgnw18TP2kNDsvF/iDx7qvgDwtqV
y93Y+GfDcX2W7jtgrJCzXpAc7z+8IKujqVZdu5QgB6r8Vvj94S+D9xY2GrTXeoa/qG37DoOk25uL
663SLGNqAgDLE43Mu7awXcRir3wm+NPhL41aHJqXhbUvtX2fy1u7OZDHcWjuu4LIh/EblJQlGCsd
prua434leH/Ed14K12L4fXen+H/F19JDNHqN1CvlmRWiV3k/dvuYwx7ASrHAUcYBABu614kttGsd
WlRJdTvNNsjfSaXp4Et5ImHKBIsglnMUipnAZlIB4NeR6D+2t8Htd/s6P/hK/wCz7q88tfs9/ZXE
XkO+Pllk2GJdpOC2/YME7sc1q/BP4a+LvDPi3x34u8b3miy674oksg1roCzfZYY7aExqwaX5tzbu
Vxgbc5O7C+uUAeVePPgX/wALS+Ielat4s1v+1PB+kYmsvCK2nl273WAPOuXLnz8ZbCbVUAgcgyCT
c/4UT8Nf+ieeFf8AwSW3/wARXoul6Re63eLa2FrJdTt/DGucDIGSegGSOTwM16roHwOtZNMik1m5
uY75/maK1dAsY7KSVOT6kcdhnGT4eY51gssS+sT1fRas0jTlPY8Q0TQdN8M6XDpuj6da6Vp0G7yr
OxgWGGPcxZtqKABliScDqSa9W+H/AMJ5Ndhg1PVWa3sGYNHbYIedMdSc/Kp49yM4xwT6L4c+GOhe
G5hPFbtd3KtuSa8Idk5BG0AAAgjIOM8nmtPxhrUnh7wrq2owCNrq3tne3jlyVkmxiNMAgks5VQAc
ksAOTX55mfF88Y1hcsTTk7cz3+X+Z2U8PbWZ5Ja+ELKy8WeJY5I0mitb1YbaHafLijNvFIBhixZv
3vJYkEjIC9K3b68h02yuLu4fy7e3jaWR8E7VUZJwOTwO1Ysl5Z+B9Jnv9c1aSea4n826v7nJeeZg
B8qLnAAUAIowqr7E1lLazePtYjuLmGJPDmn3DeVbXNuJP7Qby2XzgT8vljflCM7uSccY+/w8akaM
I1pXaSu+7sfY0Ixw9NU4Jcz/AK1NfwbZ3UOkfbdQdm1HUmW9uUaPyxEzIiiML1AVVVeSSSCT1reo
orRu7uejGCjHlMGPwPo9u0htYbiwWRt7RWN5NbR7sAZ2Ruqg4A6DtUn/AAiNj/z31T/wbXX/AMcr
aoo5n3J9lT/lMX/hEbH/AJ76p/4Nrr/45To9Dhh1Tw5pdikVnFdavFNPJsLu5hVrkknILOxt1Uux
J5JOTWxUXhSzm8Q/EFJVMiad4fQu7AECW7ljKqmSmCEhdmO1usseeleVmuI+r4GrUbto7er2/E4s
ZyU6LsrN6HqtFFFfzu5OW7PmQoooqQPnX4sf8lA1X/tl/wCikr5g1zTfEGk/ti+HNch8P3d94d1b
wrLos2rQgmGyljnkuSZMA7c7Y0G7aGMnBJUivtv4u+AW1SGTXrLaLi3izcxYC+YigneD3YD16gDH
TB8Vr+lOHMbRxmXUlSesEovyaR5FWLjN3Cvo74A+Mv7a8OyaLcy7rzTf9VubLPATx1JJ2n5eAAAU
Ffnl8Kob34bftLfELwN5n2vRPEVufG9mzSKXtpZJhDcIwEYJ3yfdG4hUiTqzMR9W/CfWpdD+IGjy
R72S4mFpJGrlQyyfJz6gEhseqjp1r6cxPrWiiigAooooAKKKKACiiigAooooAKKKKACiiigAoooo
AKKKKACiiigAooooAKKKKACiiigAooooAKKKKACiiigAooooAKKKKACiiigAooooAKKKKACiiigA
ooooAKKKKACiiigAooooAKKKKACiiigAooooAK/Kv9gX/lKb+0b/ANzH/wCny3r9VK/Kv9gX/lKb
+0b/ANzH/wCny3oA/VSiiigAooooAKKKKACiiigD8q/+c6/+f+hYr9VK/Kv/AJzr/wCf+hYr9VKA
CiiigAooooAKKKKACiiigAooooAKKKKACiiigAooooAKKKKACiiigAooooAKKKKACiiigAooooAK
KKKACiiigAooooAKKKKACiiigAooooAKKKKACiiigAooooAKKKKACiiigAooooAKKKKACiiigAoo
ooAKKKKACiiigAooooAKKKKACiiigAooooAKKKKACiiigAooooAKKKKACiiigAooooAKKKKACiii
gAooooAKKKKACiiigAooooAKKKKACiiigAooooAKKKKACiiigAooooAKKKKACiiigAooooAKKKKA
CiiigAooooAKKKKACiiigAooooAKKKKACiiigAooooAKKKKACiiigAooooAKKKKACiiigAooooAK
KKKACiiigAooooAKKKKACiiigAooooAKKKKACiiigAooooAKKKKACiiigAooooAKKKKACiiigAoo
ooAKKKKACiiigAooooAKKKKACiiigAooooAKKKKACiiigAooooAKKKKACiiigAooooAKKKKACiii
gDkfi1JaRfDnXGvYnmh8kKqp1EhZRG3UcBypPsDwelfJVewfHL4k6b4lgh0TTGW8hgmWd72Nzt3q
JEKAFfmGCDuBIOeK+X/j9qfiPQ/g34s1XwnqEWl67p1kb6G6mjWRVjhIkmAVkZSzRJIoyMZYcjqA
DgPhV4k8QeG/2lviF8P9W8R/8JRp15bHxNYM1yXfSVeYKbNkIJX5ZYyq7toREYKPNIH014J1hdB8
V6ZeySQwwxzBZZZ22okbZV2JyMYVicngYrzr4c3OmeJvDem+NLXRbXStR8TadZ3948KKZpN0KtGk
koUGTYrFQT26AdK9Q+HvhV/FfiS2ie3W5023kV775o8KhV2QMj53K7R7CAOhPTrXl5pUo08FVlXd
o2dy4XclY9y1DxnbW+rXGlWNpda3qtsiSXFpYBMwI+dpd5HSNSccJu3kHIXGSOba1u/itfX9lrOl
6jpHhS2QQTabfQpFJf3AcsW8xHY+UmyMqYyA7MfmYKQe20jQ9N8P2zW+l6fa6bbs/mNFZwrEhYgA
sQoAzgAZ9hV6v5rWJp0G3Qjr0k9159vTsevyt7nI+MPhnpfi64N3I0lnfbCnnQ4w5x8pcEfNj2IO
OM8DHKQ/AONZkMuts8QYb1S1CsRnkAlzg++D9K9ZrO8SXcun+HdUuoG8ueG1lkjbAOGCEg4PHUV6
2Bz7NKXLhqNZpN21s/zIlSg/eaPmnxBHZW+rXNvp65tLd2iSYyeYZgGPzlhgc9sADGOpyTj319ba
XY3F7e3EVnZ20bTT3E7hI4o1BLOzHhQACSTwAKnrwf8AZch1zxV4N+IF7438O6hpkviHxNe3TaTr
8MjN9lkggVYiJVG+JUHlD5duExgAYH9GUYuFOMW76Hkvc1fgR8QfAt1cXngP4daNqv8AwjPh/wA5
I9aSJ5dKeXzFeSKK5d2Z33TlsHggEqSu0n6N+Feqf2T8Q9Cn8rzd9yLfbu248wGPPTtvzjvjHFcB
4b8J6H4NsXstA0bT9Ds5JDM9vptrHbxtIQAXKoAC2FUZ64A9K9u+AXgdtY1o6/cxo1hYMVhDEHdc
YBHykHhQ27PHzbcZwcbCPoqiiigAooooAKKKKACiiigAooooAKKKKACiiigAooooAKKKKACiiigA
ooooAKKKKACiiigAooooAKKKKACiiigAooooAKKKKACiiigAooooAKKKKACiiigAooooAKKKKACi
iigAooooAKKKKACiiigAooooAKKKKACiiigAooooAKKKKACiiigAooooAKKKKACiiigAooooAKKK
KACiiigAooooAKKKKACiiigAooooAKKKKACiiigAooooAKKKKACiiigAooooAKKKKACiiigAoooo
AKKKKACiiigAooooAKKKKACiiigAooooAKKKKACiiigAooooAKKKKACiiigAooooAKKKKACiiigA
ooooAKKKKACiiigAooooAKKKKACiiigAooooAKKKKACiiigAooooAKKKKACiiigAooooAKKKKACi
iigAooooAKKKKACiiigAooooAKKKKACiiigAooooAKKKKACiiigAooooAKKKKACiiigAooooAKKK
KACiiigAooooAKKKKACiiigAooooAqatqUWj6Xe38yu0NrC87rGAWKqpYgZI5wK+Lr6+n1O+uLy5
fzLm4kaWV8AbmYkk4HA5J6V9FftCeIF03wbFpqlPO1KYKVZST5cZDsQRwCG8sc9mPHcfN1AHzx8P
Io/id+1h488YtFFPpng+yi8L6bO1i4DXBZnuWWVzxLE5ljOwcpMvODl/rP4W6K2teNtPGG8q1b7V
IysAVCYK9eo37Acc4P414L+zr8K7/wCEfw2j0rWrmK/8SXl7c6jq2oQ3Ms63dxJIcSF5AGLeWsQP
AyVJ5JJP1z8CND+z6XfatImHuJBDEWjwdi8sVbuCxwcd4/y4MdW9jQk+uxE3ZHqVFFFfAnEVr/Tb
TVIRFe2sF5ErbhHcRh1DYIzgjryfzrn7z4X+F764eaTSI1dsZEMjxLwMcKrAD8BXU0VrGtUp/DJo
d2tjn7D4feG9NhMUWjWjqW3ZuI/ObOAOr5OOOnSvPPil4P8AD+japp17I8elWl4xhnwywQxFUYh1
cjYGJwpj6t95cbJN3sdFaRxNZO/O/vNadT2c1Jq581P4FlurNbvSL+11a1YfLJC4G8hiDtOSpxj1
7EVz1xY3FrqP2CWF0vTtIgxl2DOEUgdwXIUEcEkAV7R8UdJ0Hw4umaikVvodze6ogn1GCb7KrYDz
sZgpVZt4iaP95nHmkjnIOd4L8M/8JJ48n8QRSre+HlSKVLjzS6zXUYZUjjHKNDHuMmR0mIwxKMq+
lhs0r05ctZ8yte9rP07HtS+r1KDrxXK1pa5Q+E/w4tdet7fX76aC808s4gt4zvWR0kZCXOMFQUOA
CQ3HOOD7dRRXn4nEzxM+aR4UpczCiiiuREHGfCLRbTR/AunvAki3l8i3WpNNM8kj3pRVnLlySHDo
Qy8YZSMA5rs65rwH+50/VbJ/lubXVr7zk67fNne4j56HMU0TcdN2DgggdLWtVtzbY3uFFFFZCCii
igAooooAK4X4oXBmbQLC2jV9Sa9F3G7uVEEEfyzydCGJSXygp5zMGH3cip4vu9UuvFk2kzahNZ6U
bWO5t0sd1vJPlmWRWlB3ny2WNsxlMCYBtwIzgaR4bt7OQ6T4X0yKyO6KK8vreNFW3QYPzs3Ly+WW
KjD4LIXAVsnGdT3vYwV5P7te59BgcC2o4mcrRX3m/RXN+EdYZtG1BNS1NL260m9urO8vZIxAuYpG
wxH3VGzYeDgZ65Brd0vw7rHiSD7TdXcvh+0Zm8mC2jVrp1DfI8hlQqgZefK2bl4y4O5R4UcBWlVl
T7deh9k8TTjBS7k9QX19baZavc3lxFaWyY3TTuERcnAyTwOSB+NW5vhil5E8F54h1e9s5VKTW0gt
VWVDwyEpArAEZGVIPPBB5rVtvh/4Ws7iK4t/DekQTxOJI5Y7CJWRgchgQuQQe9d0MqX/AC8n9xzS
x38sThdMsH8ea9a32jytZaVHFNFca9b20RknKsAtvE8gOU3FnLhGQlAA2c49Bg8I6Vb6HeaQtszW
N4jpcrJNI8kwddrb5GYux24XJbIAAGABjYor2qcI0YqMOn3nmzk6jbkeUa1bXng7xJpmnTS3Wq6b
qiOsN9OqeZDOilmjfYiJtZBlf4sq+cjGL9d3q2iadr9utvqmn2uo26v5ixXcKyqGAIDAMCM4JGfc
15loNlJodmmh3AK3WmItsQwwZI1yscwH911XdwTg7lzlGx7+Hre0jZ7o9fBV5Sfs5v0NKiiiuw9c
KKKKACiiigAooooAi+Hul/2d4ue0sbm8XTrDTAslpcXs00Y8yQCHy0dmA2rBMDjGAygZycem14/r
WizzXA1TSbt9L1+3gkit7yLbhgwOI5QysHj3YbBBIIyMGu+8C+MI/Gmk3FyIVtrq0u5rK6t45GkW
OWNsYDlV3AqVbOP4sdQa8rGUnf2i2PmcTSdKo9LJ7HRV534w1bV/HWl3ei+E4L2I/wBoJY3OvW91
DELLy5V84hfNEpZcEbdq7gcgkEbu71LUrTR7OS7vruGytI8b7i4kEaLkgDLE4GSQPxrE8HW5uPFP
iHV49MntLS/itQl1dQfZ5Z2jEqsvlnDhVG3BkQMSzYLIE28MHyJztseNjKrp0/dep1Gm6bbaRZR2
lpH5UEecDcWJJJLMzEksxJJLEkkkkkkk1Zoorjbvqz5kKKKKQBRRRQAUUUUAcWtx/wAI34+/sndA
lhrcM1/bK0u10uYzGJo0TGNrhxLwc7vOY53cdPUmpaZZ6xZSWd/aQX1pJjfb3MYkjbBBGVIIOCAf
wrktMm1HwhPpeh6m02rW9zM9tZau0qtK+2OSULcLhcMEQqHXfvKFm2E4PUmqi80e7g8UrKlI6mii
ipPYCiiigAr5r/aM8Yato/7TH7PPh+0uI4tK1lvEL30Jt42aUwWKNFiQqXQAuSQpAbjdnaMfSlfC
fj641b4qf8FNtHTTTfDQPhh4dK6mLvf9lW6vIJSDBt3KJJEurfO7YWFrJ1Ea59HAx5qt+yY439pB
LuvzPqSiiivXPrwooooAKKKKAM7VtetdGksoZxK1xeyi3tYo4yfNlPCx7vuqWJ43EDrzgEiGXwP4
u8aWtjY6pp8HhqxnkE11cQX4nuoBFIrKiBVCh3IUhgWCgNkZwpk8QXjaPYjWoubjSGN/GP7wRW8x
PQb4zImcHbv3AZAr161uob62iuLeWOe3mQSRyxMGR1IyGBHBBHORXxHEmbYzLORYdJKV9etzwMfV
qxnyJ2izyDWNFg8A+LtF06HUbu5tdWsZEVL6aW4kNxAVJk3sxC70kOQFUZjGOuK1K2vi9aSf8ImN
VhEzS6Lcx6lshKZaJQVnBD8H9y8pwCDkDB7VhQTx3UMc0MiywyKHSSMhlZSMggjqCK9Dh3HSx2BU
qkrzi2mdGXVOaDg3sPooor6c9cK5jxPqWo3mof8ACO6ZH9luLuzeZtSmZlSFN6o3l7RlpAGzjKgZ
U55xWh4t15vDHh291RYFujbKG8l5hEGG4A/Me+DwOpOAOTWX4X0PVl17U9X1x1+1OqW9vDBM7wRJ
5cZkaME8B3UZBUEbOpzk3FWXMzlqycpKlHfr6E83giC2YTaNeXGh3S2q2u+3CyJIqACPzEcHeVAw
Dw2CRuoXwUs82n3OoatqN9c27LLKPtBjguJFIKs0K/KoVlBAXHT5txyT0lFLmZfsKfYKKKKk3Cii
igAooooA5G/WbwPem/jut2g3d4pu7efB+yNKWBlR2cbUMjIWUg4yxGORXQ6brmnaz5n9n39rfeXj
f9mmWTbnOM4JxnB/Krtcj8RLOG30uPWYUtbfVrO4t/IvrgmMRgzKpDuuD5ZDvuHTBNX8WjOWSdFO
Udux11FUNa1q20Gy+0XHmOWdYoYIV3yzyNwscajlmJ6D+gJqhHqniYWeoed4G1ZL+xiMkkMckLws
SpZRHJvHm8AZ8tWIJxgnAPLUxFGj/Fmo+rSCpiqVJ2m9SXXfE0Wkyizt7eXUtXlj8yDT7ZSXYbgo
Z2xiNNxGXbA4PXGKfovhvUo9bg1jVbmwkvFsmtWjsrRo/vMjkF2diwUoccD7xPGcVU8P2/iLRfEk
cfibTYY9R1WySSOXTplaCKOEsWSRWO4OrTqCVLKd64+6xrsa+MzXNJVH7Kg1yPqtbnPTqLE+/fQK
Q1S1jW7LQbVLi+m8mN5FhjCozvJIxwqKqgszH0AJ4PpU9lfQalapcW7+ZE2cHBUgg4KkHlWBBBB5
BBBwRXy3JLl5raHRzK/LfUnoooqCgrm9W0fRvDUeqeJodHtW1G3t5LhpFjVHcqrsfmwdrNuYFgMn
POcCukrlNQefxX4gjsLW5iXR9OkiuLuaEiR5bhJCy2+cYTY0as/8XzIMDJNdeHTu9bR6+hhVtbbX
odF4hht9J8O+GvA8d3HdX8MdpJIwwrpb2rI3nFMnh5I0jAzn94SNwRqs1S0jRrPQrJLSyiMUKgAb
nZ2OFCrlmJJwqqoyeFVQOABV2uWyguWLvq36tmWGoewjZ7sKwPGOn3DaedW015oNc0qOa4sJreJJ
JPMMLr5eGVsq2QCoGSQO4Fb9FXTn7OXMdFSCqRcX1Op8N+LNI8X211caNfR39vbXDWsksQOzzFAJ
AJGGGGB3LkHPBNa9eUNeXPgzXJddsNOfUILxUj1S3tYla4ZIo5THJHl0BbcwUg7iV2hcbee88P8A
jjw/4r2DSNZsdQlaIT+TBOplVDjlo87l+8AcgYJwea+cx2AlRl7Sim4P8PU+Yq05UZcsjbooorxj
IKKKKACiiimnZ3QHy34m8P3PhfWbiwuVYGNiY5GXAlTJ2uOTwfrwcjqDXh/jr9mfw54y8az+LrTW
vEvhDxJdR+Te6j4a1VrWS7jCxqqPuDAKoiThAoJ5bJwR99eKfCOneL7Fbe/RgY23RzRECSM98Eg8
HuCMdO4BHl998CNTjmAstStLiLby06tE2cnjADcdOc/hX7xlPF2DxFCMcXLkmt+z8zzKlCSfunyB
pv7HvgZtcTWPFF34g+IWow+ULebxZqj3fkLGzOECqEDoWYkpIGU+nLZ9603TrnVr6Gzs4WuLmZtq
Rr1J/oO5J4A5r0K0+BOrvcILrULKGDnc8O+RhxxhSqg847ivTfC3gbSfCKsbGFmuHXa9zM26RhnO
PQDp0AzgZzitsy4uwOFpP6tLnm9rbfMIUJSeuhwehfAn77azqHqFjsfwwSzL9eNvpz2rjPEvw31n
w7eLGbc3kE03k20sGGac7WfAjBLZ2qxIxxtPJHNfR9c3J/xO/G6Rnm00OJZgV5DXcyugBI+60cO7
KnORdKxAwpPwWC4uzGNadWq1KNtui7W+Z0yoQtZHiei/DTxDrdwY10+SyRfvTXqtEo4OOoyemOAc
ZGcV6zp3wf8ADdrZQw3No17cKv7y4aWRC57narYA9B6dz1rt6K4My4qzDHtKEvZpfy6feyoUIR8y
npekWWiWi2thbR2sC/wxrjJwBknqTgDk8nFXKKK+QnUnVlzTd2zo2CvJ/iHIvjnxANFlgaHTdCu4
p5ZtxV7i4MBZVjZHDIEWVGLEZYnAxtJY1zXL7xxqd7ayRmy8O2V1JbrGsjCW/kjMkUvm7W2+RuyP
LIJbYC2B8pdZ2NtptslvaW8VrbpnbFCgRFycnAHA5JP41+qcPcPyw8o43Eb20XbzPWwmDdS1Spt+
ZzVx4KuV1iyurLWbiC1t5op2t7oyXTFlEisFeSQ7Q6SlTx/CCK6uiiv0dyb3PehTjTvy9QooopGg
UUUUAFP8H65b6D42k0meUoNeT7RaRqpYNcQpiYsf4cxCHHb903Qn5mVL4B023l+I2tX7R5u4NKtI
I5Nx4R5rhnGM45Mafl7mvneIFT/sys6iurfjdWPMzH+D8z0uiiivwM+aCiiigDhvjFrn9leEXtkf
bPfOIRtk2sEHzOcdSMAKf9/8D8u/EjxrbfDnwDr/AInuxE8Wl2Ut0sM04hWaRVPlxByDhnfag4Jy
wABPFe1/HSaRvFFlEXYxLZqypk7QS7gkD1O0fkK+af2kNG8La58I9Wg8ba7qHh7woskD391psavI
w81RGhBilbaZTGfkUHKjnbuB/ojhLCRw2WQkt56s8qvLmmdJ8KfE2p+NPhp4X8QaxbWtpqOqadBe
yw2MjPCPMQOCu4AjKkEqc7SSu58bj7V8EfDD+IPHNrcPD5lnp3+lSsdwAYf6sAj+LfhsEjIRuuMV
5xY31tqljb3tlcRXlncxrNBcQOHjljYAq6sOGBBBBHBBr6q+BP2b/hW2n+R5Xm+ZN9o8vG7zPMbG
/H8WzZ15xt7Yr7M5z0CiiigAooooAKKKKACiiigAooooAKKKKACiiigAooooAKKKKACiiigAoooo
AKKKKACiiigAooooAKKKKACiiigAooooAKKKKACiiigAooooAKKKKACiiigAooooAKKKKACiiigA
ooooAKKKKACiiigAooooAK/Kv9gX/lKb+0b/ANzH/wCny3r9VK/Kv9gX/lKb+0b/ANzH/wCny3oA
/VSiiigAooooAKKKKACiiigD8q/+c6/+f+hYr9VK/Kv/AJzr/wCf+hYr9VKACiiigAooooAKKKKA
CiiigAooooAKKKKACiiigAooooAKKKKACiiigAooooAKKKKACiiigAooooAKKKKACiiigAooooAK
KKKACiiigAooooAKKKKACiiigAooooAKKKKACiiigAooooAKKKKACiiigAooooAKKKKACiiigAoo
ooAKKKKACiiigAooooAKKKKACiiigAooooAKKKKACiiigAooooAKKKKACiiigAooooAKKKKACiii
gAooooAKKKKACiiigAooooAKKKKACiiigAooooAKKKKACiiigAooooAKKKKACiiigAooooAKKKKA
CiiigAooooAKKKKACiiigAooooAKKKKACiiigAooooAKKKKACiiigAooooAKKKKACiiigAooooAK
KKKACiiigAooooAKKKKACiiigAooooAKKKKACiiigAooooAKKKKACiiigAooooAKKKKACiiigAoo
ooAKKKKACiiigAooooAKKKKACiiigAooooAKKKKACub8WfELQvBW1NUvPLuXjaWO2jQvI4HsOBk8
AsQCQeeDjK+KXxKg8A6WqW7RTazPgwW0illC7vmdwCCFwCBzyfUA4+XL6+udTunuby4lu7l8bpp3
Lu2BgZJ5PAA/CgD6H/4aO8Nf8+Oq/wDfmL/45T7f9orwxNPHG9tqUCMwUyyQoVQE/eOHJwPYE+1f
Al/+2d8GtNvri0l8axPLBI0TtBYXU0ZZSQSrpEVdeOGUkEcgkVq+Df2pvhX4+1yLR9F8Y2suozYE
UN1DNaeaxZVVEaZEDuWYAIpLHnA4NAH6G6X8VPCWreb5Gu2sfl4z9qY2+c56eYFz07Zxx61P4s+I
WheCtqapeeXcvG0sdtGheRwPYcDJ4BYgEg88HHyBRQB75qX7S1jFOosNDuLmHbkvczrCwbJ4wA/G
Mc579K5j4pfGhPGWlrpOk28ttp8mGuXulXzJCGyqgAkBQQDnOScDgA7vlXw/+0/8OPF3jux8IaBr
39t63d3M1uEs7eQwp5UUkjyeayhGTERAZC2SykZXLDc8efG/wL8Mdc0rR/FHiS10fUdTwbeGYOfl
LBQ8jKCIkLEjfIVX5W5+VsAGt4/+Ivhz4W+HX1zxRqsWkaYsiwiaRWdnkY8IiICztwThQSArE8Ak
fP8AoWhX/wC2Rq2ra7rurahpvwksr1rHSNC02SW2XXBFKjNdXLMql4mKABQAUIYAo0bNJ6refA+2
8Q/GRfHniXVZdfi02ONfD+hzQhbXSZMDzJgMnzZWdQwYgFePvFIynp1Ju2rAgsbG20uxt7Kyt4rO
zto1hgt4ECRxRqAFRVHCgAAADgAV7z8F7/ToNFn0jz2t9dhnkkvNNuh5c8XKhWEZAbYU8shuR8/X
sIvhr8MbfTbez1fVIpDqXMiW0wAWHn5SR/fwM89M9ARmtD4gapY2nirwYENrda5Fqa+XZ7s3Rt5o
pYpHUKrEIufMYnCkQkE5Ar8g4izqjmjeXYdNpXbfmv08zvpU3D32d3RRRX5KdwUyaGO5heKVFlik
Uq6OMqynggg9RT6KcZOLUl0A+WPEWiy+HdbvNNmO57d9obgblPKtgE4ypBxnjNfM/wAVPBPxo034
yW3j3wdrUXiTw3ZxxIPBU1+9ksoIMcqAcQu3ztKJZGyDgbWEahv0C+JHw3j8Uwtf2CrFq8a8jgLc
AD7p9G9G/A8YI8N1LTrnSb6azvIWt7mFtrxt1B/qO4I4I5r+kshzmjmuGjaX7xL3l+voeRUpum/I
5PSvHFhJNoulazdafofi7UbKO6bw5JqEUl0jFC0ioAQZVQpIN6jB8tj2r0fwL461DwHrAvLM+bBJ
hbi1ZsJMo7ezDJw3bPcEg/Mfx4/Zl07xouteM/CUmoaB8UFj+0Wmr6bfyRSXEkcHlLbkGRURXQCP
cu0g4JJG5W3PgD8dLn4vLremav4b1Dwz4k0COyGo2t9AYA0k8G8skbEui70l2q2SU8ts5Yqv05if
pT4Y8T6f4u0eHUtNm82CThlbh42HVGHZhn9QRkEGtavmb4Aa1Lp3jxLIb2h1CF4mUOQoZVMgcjuQ
FZR6bz9D9M0AFFFFABRRRQAUUUUAFFFFABRRRQAUUUUAFFFFABRRRQAUUUUAFFFFABRRRQAUUUUA
FFFFABRRRQAUUUUAFFFFABRRRQAUUUUAFFFFABRRRQAUUUUAFFFFABRRRQAUUUUAFFFFABRRRQAU
UUUAFFFFABRRRQAUUUUAFFFFABRRRQAUUUUAFFFFABRRRQAUUUUAFFFFABRRRQAUUUUAFFFFABRR
RQAUUUUAFFFFABRRRQAUUUUAFFFFABRRRQAUUUUAFFFFABRRRQAUUUUAFFFFABRRRQAUUUUAFFFF
ABRRRQAUUUUAFFFFABRRRQAUUUUAFFFFABRRRQAUUUUAFFFFABRRRQAUUUUAFFFFABRRRQAUUUUA
FFFFABRRRQAUUUUAFFFFABRRRQAUUUUAFFFFABRRRQAUUUUAFFFFABRRRQAUUUUAFFFFABRRRQAU
UUUAFFFFABRRRQAUUUUAFFFFABRRRQAUUUUAFFFFABRRRQAUUUUAFFFFABRRRQAUUUUAFFFFABRR
RQAUUUUAFFFVNW1KLR9Lvb+ZXaG1hed1jALFVUsQMkc4FAHzd8efEX9teOZLSOTfbadGtuNsu9DI
fmc46K2SEI6/u+fQfIHx01q51b44fBTwXp+rRadLLqs+vXTQsTdLHawOVjIVxiKdGuYiSCDg9QrK
ff76+n1O+uLy5fzLm4kaWV8AbmYkk4HA5J6V5x4B+JGk/Ejxr4xtrLSJRL4TvTo661JAfLnZlRri
KJ2UMGSWIK6DIISF8kMMAHoFfVPhbRV8O+HdP04BQ0EQEmxiVMh5cgnnBYk/j2rwL4W6K2teNtPG
G8q1b7VIysAVCYK9eo37Acc4P419I18tnFa7jSXqc9V9Aooor5s5wooooAKKKKACua+HH77wXp17
0/tLzNU8v/nn9pka48vPfb5u3dxnbnAzgHxN/wCSb+LP+wTd/wDol66WtdqfqPoFFFFZCCiiigDm
rT/iQ+NL2B/+PbXMXcMjdrmONI5Is8DmKOJ0UZJ8ucnhRXS1m+IPD9t4k017S4knt25aK6tJTFPb
vtK+ZG45VsMR6EEgggkGLw1rE2qW11FdrGmo2Nw1pdLECELABkcDJwHjeOQLltu/aSSprWXvLm7D
NeiiishBRRRQAVFc3UNjbS3NxLHb28KGSSaVgqIoGSxJ4AA5yalrl/FTfbvEXhrTByoml1KZH/1c
kcKbACO7CaeB1BGAYy2QVXNwjzOxpTh7Saj3MjUtJPxSt9NvJrqWx0COZL6xWzdorq4+UgSNIG+S
N0kceWAHwVJdSSi9Joui2Ph3SrXTdNtks7K3TZFDH0UdT7kk5JJ5JJJ5NXqK3cui2Pq6VKNKPLE5
uH4ceGrfxBc60mkQf2jcSrPI7bmQyqcrKIydgkByd4AbLNz8xz0lFFJyct2apW2CiiikMKKKKACu
N1jwDLLqWo6tpup3Ed5dOszWVx5ZtZHWNI8EiPzFysY5DHB52sMqeyqO5uYbO3luLiVILeFDJJLI
wVUUDJYk8AAd60p1JU5XiNScXzJ2PLtD1L+2dFsNQ8vyftVvHP5e7dt3KGxnAzjNXa5rwDJBc6PN
d2ET2uj3M+/TrWS7a5aC3VERVLEttJKM2wE7d23PBrpa+kPqaE3Upxk+oUUUUGwUUUUAFFFFABXL
6Tb6X4EjihNlf6ZJaROF8R6NaWgf7EBGXW63rh2DLuysZcqo2lmMmeopk8Ed1DJDNGssMilHjkUM
rKRggg9QRUyipKzODGYSOLik3ZrZnW2fw509dQhv9TvNR1+9huBdQPqVzmOGRU2KUgQJCCBkhtm4
Fic5rq64T4WajPDb3vh24ZZRpSxNaPGm0CzfesMbcnLoYnXPdQhJLFq7uvma6nGbjJ7H5jiIVKdR
wqboKKKK5znCiiigAooooAKKKKACuY8eAw22kX0vzadY6hHcXqdR5Wx0V2HTbHI8UxLYCiIv1UV0
9FXCXLK5cJcklLscPZfErSWiLass/hiT5T5OuBLc7WRWRs7io3ZYAEhiYpRjMb43ta1qx8O6Vc6l
qVylnY2yb5ZpOijp9SScAAckkAcmtqsPTfA/h7R76O7sNFsbOeLPlGCBUERIIZkUDCMwOGZQCwVQ
SQqgbc8Hq0erHMXbWOpz118WfDNnosuqS3skNuLc3MC3Vu9q14oXdiDzgglJGPuk/eXONwrmT8c7
yz+IGoaDqfgLxFYaNY2xuLnxEsaXFrakIjmObymbDYkUgIXODubaAxXzD45ftAeKPF37Qvw2+EXw
U8Y6SNSa8ur3xre2tquoHSrO2ZVMMrbXjiZ2EyFDtkEggUtEJMv6v/wprTvBPw9+Idjp+reJr8+I
ra6mnaa8e+uIpHtyjG2RiAHZsvtGNzt1AwBw5hmFDLuSM170+nZXtfy62OqjWq1le1j06vzr0/wp
p/wL/wCCpniKzW3CWvxF8Pzalp0dpI0vlTSMJ7lpzIQV3y2N2wCFgPMjACjIT65/ZL8Z2/xA/Zz8
C67a3+qapFcWJj+2a1dC5vZmjkeJmmkHVyyHPXB4ycZr5f8A2gvBeg/BH/goN8Ofihf+I7PT9P8A
HVpqNvqv9trbpBYvZ2EcSPFcSY8rzMwLxhsh13lZSg+lwa9lXnSb6Nfcd9Od5U6nmj6zooor0D7Q
KKKKACiiqMd1fatcNFoWn/2yIJGS7ljuEjjgKgkpuJw0pIA2DpuBcoCCcatanQjz1ZKK7szqVIUl
zTdg1bV4tHgR3hubqWVjHDbWcDzTTOEZ9qqoPO1GOTgDHJFdb8IYZ7f4fabFcWt7YlHuFitdQVln
hhE8giRgxJGI9gHPQDHFchb+GfEmpeNPDWpx+H/7M/sud5JbrVLmMgwuvlyRxpDI+XKsWBbABjHP
OK9gr8v4rzOliIww1FqS3unfXVWPmsZX9tUstkFefTfBXSEkuP7N1PWNDhnaQm20+5UQxh9uVjR1
YRgMGYFACDI2DjaB6DRXwuFx2IwUnLDzcbnCm07o8X1KHxT4P0/SW1fS7bVfPnhsZJtLumeQyuNq
uyPFGiKz7VyXABcVo2/hvxvfYuhYaTp8G/aNPvbpzOy5cb2kjVkQ8RkKA+QzZYEYr0DxZ4fXxV4d
vtLaeS0eZAYbqIsHglUho5RtIOUdVbGRnbWT4B+Iml+NNN0+OPUrGfWm0+C8u7O1kz5RdfmGMnG1
sgjJK5XP3hn7VcTZhUwvPTSvF6u3Tp+p0fXK+kXI8+8XeCde0a10vxFrD2muQaUJLm7sNPtzGsGI
mYzqZJ8SGNlAXKg4diADjGv9utvsX2z7RF9k8vzftG8eXsxndu6YxznpivTtTsf7S027s/PntftE
TxfaLV9kse5SNyN2YZyD2IFed+FfgH4e0iGzl1xR4o1S1TyUub1CIliC7EjWDcU2hf7wY7iWzkjH
fl3FijQk8c7yT0st/wBDajjalG91e5yx8YXV9oM2u6NoF7quhW5Z59QLx28fkou6V41kYO+3BGNo
BKsM8V0cE8d1DHNDIssMih0kjIZWUjIII6givU68Lk0cab8R9SstCRtI0PTm2XVl5jyw3EkkYlUx
IybYADM2QjkHanyqDk+zknEEs2rzoyp2tqrdvP8A4B14bG1JVOWet/wOkooor7M94KKKKACiiigA
pk8Ed1DJDNGssMilHjkUMrKRggg9QRT6KA3OU8ALd/D74gaba372F3pmowLo9lfSqY7mBYxJJGjN
t2fMSI9oILlYyBlSK97rx/TbOTxd42t9LhuDFYaQYdR1B4wjM0okDW8HJyuTGzt8vRVGRuzXsFfj
nF7pPHJwfvWV/wBPwPkMTGMasow2PP8A4saVcx/2L4lsrKfVLjR5XSSxt4xJLJBMFRzGuwnzFIjb
gr8ocE4NcrJ8SNI06ZINaW68O3khi2WuqxeXIyyLlH+UsAvBBJPylSG2mvaqranqVvo+m3d/eSeT
aWsTzzSbS21FUsxwAScAHpXi4PMVCnGhUp81trOz1e3XzFSxFSj8Ox4t4Yj/AOEu1RfFEjytpzxx
tplu91nyWCyJKzRp8gYh8cl2HOSv3V2dV0prZ59U0uBBqoXc8a4UXoA4jkPHOAArnlD6qWVszwLc
jzdatLfSdS0nTUuhdWMF/bJCEimUSGNdnHyyGT5eqhlB5BA6yvp8RUlGr5aaeXb/AD8z3aCU6Sb3
f5kFjfQanY295bP5ltcRrLE+CNysAQcHkcHvU9c5a2OuaP51jYQae+nCRjazT3EgeCNudpiEeGVG
LBVDqNgRcjGan+x+Jf8AoLaV/wCCuX/5IrGVGN9JJLp/SNVN22H6xql8JpbDRoLe41JYRMzXkjRw
xKxZUJ2qSxLK3yjsjZZfl3XtL02LR9Ngs4md0iXBkkILyN1Z3IHLMSWJ7kk965zQLiLT/Dt74uvJ
Li5mvrQahKu4HyYFRpI4IxwMIrEZ4LMSx64Gx4a8TWXirTVvbHzRH8oeOeJo3RmRXAII5+V1ORkH
PBNa1acoxagvdW78yYSUneT1ZrUUUVwnQFUdU17TdF8r+0dRtbDzc+X9qnWPfjGcbiM4yPzFYWh2
dx4v0e01XVp5YftUYnt7XTruaBIY3+ZQzIymR9pXJPAx8qjkts6P4esNCe6ktInE1yytPPNK80sh
A2rudyWIA6DOBzjrXU4U6bam22u3+f8AwDFSnNXitDDhg0jxV4o1KO5jstct4LS1mhMypOsPmeZl
VHIAKoj5xuO8ZJUIF1PGGkyaxoM0durG8hKz27R7FlEinP7p2BEchGVWTGULbu1adjY22mWqW1nb
xWlsmdkMCBEXJycAcDkk/jU9Eq15px2VheyTg4y6k2k/GHRdU81nttQsYIJntrm4uIVMdtOjYaOQ
ozbQBhzJ/qwp5cHitb/hZnhD/oa9E/8ABjD/APFV5r4Avpo7eXSZrS9e4tGka61KRY/s09w8jNL5
TKfmG8vxtG3GGw3FddXn4rLcNCq0k18/+AeVDA88VJS/A0f+FreHJLidLe5n1CCJghu9NtZbyFn2
higaFW5AZCScD5sAkqwW/a/ELwre3MVvb+JdHnuJnEccUV/EzuxOAoAbJJPGBXP1HcQRXUEkM0aT
QyKUeORQyspGCCD1BFc0svwz2uvn/wAAt5e+kvwPRKK8f0m/t/hXrV1dJYrb+F79Yzc/ZBKwspY4
5i03kJGw2sFiVmBXBUE5617BXjY3BywklZ3i9n+f3HmVIOnJxkFFFFecZhRRRQBFdXUNjbzXFxNH
BbwoZJJZWCoigZLEngADnJrE8C2s0fh2G7u4pIb7UnfULiOZSJY2lO8ROTyTEhSIE44iUYUAAR+M
P+JpLpvh9OWv5RNcA9PskLo8wYHh1cmOErnkTk4YKwrpK7H+7oJdZa/Jf8H8id2FFVr7UrPTfs/2
y6gtftEy28PnyBPMkb7qLk8scHAHJxWV4l8b6P4VjkW8ulkvli86PTbciS7nHIHlxA7myQeegwSS
ACRFPD1qzUacG29tCjeoryu+1/W/E1/cSrc6l4d0sKsCWCm38yYYJeRpEDsmd2wBHBHl7gQW4xLj
wTp7Qy29kZNHtLlPKvLbS9kCXke5Tsl2rkjgjIIOHcZwxr7jDcH4irTU61RRbtpv953wwNacea1j
R+xrb+OPF7xySLD9tiRLYN+5jJtopHZV7M7yuzHueeuSb1Q2djbabbJb2lvFa26Z2xQoERcnJwBw
OST+NTV+q4el7CjCk3flSV+9kfRUKfsaag+gUUUV0G4UUUUAFFFFABWD4T1jU9J+Of2BJTfWGraa
DLAkWDZLFuKSM205UuZFHzDmXB6LnerkvB+l32sftBS6hp7yxWOj2Sw6mZJyFkMsbmNFXJyMlGxg
KDGx643eRnCg8ur+0tble/fp+J5GZv8Acr1R77RRRX88HzwUUUUAeafHa0ifw7p90UzPHdeWjZPC
sjFhjpyUX8q+Pf2pPBOtfEb4E+JvDvh2y/tDWLz7L5Ft5qRb9l1FI3zOyqMKjHk9q+y/jhDJL4Pg
ZEZ1jvEZ2UEhRscZPoMkD6kV8zfEXS/Ees+CtVtPCOsxeH/Ejxg2OoXECzRxyKwbaysGG1gChbax
UNuAJAFf0FwbPmyqKvs2eXiPjNXQdEsvDOh6do+mw/ZtO0+3jtLaHez+XFGoVF3MSThQBkkn1r6m
/Z9jtI/h+DbSvJM93I1yrDhJMKAo4HGwRnvyTz2HwX+zL8SvEfxI8A6gPF9nFaeJ/D+qz6DqLQsp
WeaBULSEL8qt8+CFJUlSVwCFH2H+zbrUseq6tpB3tDLCLtcudqMrBThfVg65P+wOvb7k5j3yiiig
AooooAKKKKACiiigAooooAKKKKACiiigAooooAKKKKACiiigAooooAKKKKACiiigAooooAKKKKAC
iiigAooooAKKKKACiiigAooooAKKKKACiiigAooooAKKKKACiiigAooooAKKKKACiiigAooooAK/
Kv8AYF/5Sm/tG/8Acx/+ny3r9VK/Kv8AYF/5Sm/tG/8Acx/+ny3oA/VSiiigAooooAKKKKACiiig
D8q/+c6/+f8AoWK/VSvyr/5zr/5/6Fiv1UoAKKKKACiiigAooooAKKKKACiiigAooooAKKKKACii
igAooooAKKKKACiiigAooooAKKKKACiiigAooooAKKKKACiiigAooooAKKKKACiiigAooooAKKKK
ACiiigAooooAKKKKACiiigAooooAKKKKACiiigAooooAKKKKACiiigAooooAKKKKACiiigAooooA
KKKKACiiigAooooAKKKKACiiigAooooAKKKKACiiigAooooAKKKKACiiigAooooAKKKKACiiigAo
oooAKKKKACiiigAooooAKKKKACiiigAooooAKKKKACiiigAooooAKKKKACiiigAooooAKKKKACii
igAooooAKKKKACiiigAooooAKKKKACiiigAooooAKKKKACiiigAooooAKKKKACiiigAooooAKKKK
ACiiigAooooAKKKKACiiigAooooAKKKKACiiigAooooAKKKKACiiigAooooAKKKKACiiigAooooA
KKKKACiiigAqpquq2mh6dPfX8621pAu6SV+gH9STwAOSSAKnuLiK1gkmmkSGGNS7ySMFVVAySSeg
Ar5Z+KfxIufHOsSQxSbNFtZGFtEmQJMZHmtkAliOgI+UHHXJIBheOPEn/CXeLNS1YJ5cdxJ+7XGC
I1AVMjJ+baozzjOa+a/i1Y+NvjR41ufhvplvqHhPwHbRxv4h8TMmyTUo5FDfY7InhlIO2R+QCGVh
gbJuq+OHxfufhpY6VpWgaPL4j8ceIpJLXQ9JRT5byIAZJZXyAsUYZWbkEg9VUM6dl4E/tr/hB/D3
/CSf8jF/Z1v/AGl9z/j68pfO+58n3933fl9OKAJ/CvhXSfA/h2w0LQrCLTdJsY/Kt7WEHagzkkk8
sxJJLEksSSSSSag1XwJ4a13XLPWtS8PaVqGsWez7NqF1ZRS3EGxi6bJGUsu1iWGDwSSK9Y+FPgaD
xVfXNzqMLSabbrt27mQSSHoMjqAOTgg5K9jXdaj8EdCumme2lu7JmX5EVw8aHGAcMNxGeSN34ivk
sbxPgMBinhazd1u0tDeNGUlzI+O/ih+z34c+KPiLTvEc99rXh7xPYRi3t9c0DUGtrpIcS5iBIZQp
858kKGOcbsZBveCfhbc6H4B1rwj4n8Tah460y/kuokm1UlbpbKZdv2eSZW3SMMv+8yp+bAChVA+k
dQ+A9/H5f2HVLe4znf8AaI2ix0xjG7Pf0rn4fhH4pkmRG05YVZgDI9xHtUZ6nDE4HsCa7KPEGV14
88a8been5kulNdDznwr4V0nwP4dsNC0Kwi03SbGPyre1hB2oM5JJPLMSSSxJLEkkkkmuU+GvwD8A
/CG+vb3wl4di0q8vIxDNcNPLPIYwc7VaV2KqTgkLgEquc7Rj6WtPgLcPbobrWY4Z+dyQ25kUc8YY
spPGOwrX0v4F6Xb7Wv764vXV922MCJGXj5SOT68hh17da86txblNJO1Tma7J/wDDFqhUfQ8bsdNu
9UmMVlazXcqruMcEZdgMgZwB05H517n8O/hrD4bsRc6nDDc6nKyyBXRXFttyQFbH3ueSDjIGOmT1
2i6HY+HrEWmnWy21uGLbVJJJPUknkn69gB2qXU9St9H027v7yTybS1ieeaTaW2oqlmOACTgA9K/O
M64qr5ovq2Gjywb+bOunQUNWWa43SdQXXviXqs9jcRvY6VYpYXDQxNia6aQuyNJnaxhVRhQCVNy+
SCSKP+Ei8SeIo7WLTPDt1odvcIrzahq80MckEZZM+XChkJl2FyBIFVWUbs8rXSaJolj4b0m20zTL
aOzsbZNkUMY4UdfqSTkknkkknJNfIcv1WEud+9LRWadu9zf4mXqKKK8wsKKKyPF3iBfCfhfVNYeC
S5FjbvP5MYYlyBkD5VJAJxlsYUZJ4BrSnTlVmqcFq9ANevlvxRrTeIfEN/qJLFZ5SY96gMEHCAgc
ZCgD8O9emm+8U3M001x4pmgLsCsOnWUEcSKFAwBKkrEkgnJfv0GK8m1CzbT76e2bJMTlcsuMjsce
45/Gv3HhXI6uVzqVa7TlJK1unfp6GWNw9WlGMprQ8i/aMuvGTeENH0fwTJd2d9r2tW2kXuq2No9x
NplnKH825XaRs24UFyRtDHBVtrDc+E3wX8JfBTQ5NN8Lab9l+0eW13eTOZLi7dF2hpHP4naoCAux
VRuNcd8YfCfxbh8e2PjH4ba7p89tbaVJaXXhXWpJRa3UgZ3V0VTt81twXcWjK+WoLlWYD07wTq2t
a74Xsr7xFoH/AAjGsS7/AD9K+2Jd+Rh2C/vUAVtyhW46bsdq/Rjxz3/9nbwj9s1S68RTr+6s829t
z1lZfnPB7IcYIwfM9Vr6Ar4u0XxJqnhufzdM1C4sXLKzCGQhXKnI3L0Ycnggjk+tfRvwz+L9p46Y
2F3Eun6uq5WIPlJwB8xTPQg5O05IHOTg4APRKKKKACiiigAooooAKKKKACiiigAooooAKKKKACii
igAooooAKKKKACiiigAooooAKKKKACiiigAooooAKKKKACiiigAooooAKKKKACiiigAooooAKKKK
ACiiigAooooAKKKKACiiigAooooAKKKKACiiigAooooAKKKKACiiigAooooAKKKKACiiigAooooA
KKKKACiiigAooooAKKKKACiiigAooooAKKKKACiiigAooooAKKKKACiiigAooooAKKKKACiiigAo
oooAKKKKACiiigAooooAKKKKACiiigAooooAKKKKACiiigAooooAKKKKACiiigAooooAKKKKACii
igAooooAKKKKACiiigAooooAKKKKACiiigAooooAKKKKACiiigAooooAKKKKACiiigAooooAKKKK
ACiiigAooooAKKKKACiiigAooooAKKKKACiiigAooooAKKKKACiiigAooooAKKKKACiiigAooooA
KKKKACiiigAooooAKKKKACiiigAooooAK8t/aE8QLpvg2LTVKedqUwUqykny4yHYgjgEN5Y57MeO
49Sr5j+PPiL+2vHMlpHJvttOjW3G2XehkPzOcdFbJCEdf3fPoADzivMf2dfhXf8Awj+G0ela1cxX
/iS8vbnUdW1CG5lnW7uJJDiQvIAxby1iB4GSpPJJJ5X9qS+1HXr74cfDrSLjULK88U69HNc3WnvH
FJFZWZWed0lfmOVD5UqFRkmIj/Zb3igD2v4EaH9n0u+1aRMPcSCGItHg7F5Yq3cFjg47x/l6lWX4
W0VfDvh3T9OAUNBEBJsYlTIeXIJ5wWJP49q1K/PcVV9tWlM4ZO7uFFFFchIUUUUAFFFFABXNfDX9
34B0G2bieytEsZ1/uTQjyZUz32ujDI4OMgkYNdLXGeBb15PEfi+ytHjm0OzvgIJF2nZdSAy3UW4O
SwDurZYKQ0joOEGNYq8JFdDs6KKKyJCiiigArltbt00vxv4f1OAyLcak7aTcqZG8t4VhnuEbZnG9
XjIDf3ZZBzkEdTWbrmj/ANrQ2zxzfZr6zm+02lwV3rHJsZPmTI3KVd1IyDhjgq2GGkJWeo0aVFc/
a+LUtbmKx12KPRtQlcJFmRntZ2Y4RYp2RVZzyPLIV8qxClcMegqZRcdwCiq2palbaPZS3d3L5UEe
MnaWJJICqqgEsxJACgEkkAAkgVzK3Wv+KHmintJPDOlB9hV5Ve9uUKgna0TlYBnK5BdyCSPLIDVU
ablr0NqVGdZ2ijR1bxDP9sk03SLf7VfLhZrl8fZrIkAjzfmDM207hGmScpuMaur0aTocGkGaRZJ7
q7nx593dSmSWTGcDJ4VcsxCIFRSzbVGTVjTtNtNHs47SwtYbK0jzsgt4xGi5JJwoGBkkn8as1rol
aJ9Fh8NGgu7CiiikdgUUUUAFFFFABRRRQAUUUUAebePPDsHh/VLPV9HWzsLrUblLa7tVtf8Aj+Jc
yGQsGAR0jFw+4g7s4OSFpau/GCezt9B0hriR4rs6xZpZMjOD5jSBXHy9jCZgd3BBPfFUq97CycqS
bPay9+7KPYKKKK6j1gooooAKKKKACiiigDPu9DtLzUI74m4tr5IjALmzupbaQxkhihaNlJXIBwcj
NQW8PizSbaC30zxremGNJFI1a2ivHJYHa2/CvlSSRuZhwoxtGDr0VLipfErnFWwWHru9SCbM688X
eJdAvtPjh16TU5byUwtFqFjHMkSbSTLsgWJ8BvLQsW2jzOexFjR7rxF4btmttP1pbyBmDs+uRzXs
wbaqnD+cmFO3dtxwzNjggDK8QQRtrnhiYxqZkvpEWQqNwU2s5IB9CVXP0HpW9UujTt8KONZZhZOS
cEbej/Fe3vL7SbDUNF1LSb2+Ox2lVHtoH2jaGnVtp3uSiD7xIGVXcue6rxy7WOPXPDN3OZPItdVh
LCGRkctIrwR4IIyPMmQsCcFQwIP3T61pup2es2Ud5YXcF9aSZ2XFtIJI2wSDhgSDggj6ivDxlGNK
S5FofE5lg44OtyQ2LNFFFeeeSFFFFABRRRQAV86ftzftFal+z/8ACGNfCQ+1fEjxPeR6N4asYoFu
pmncjfMtuW3SbFOFwrjzZYFZSrkV9A6pqlloel3mpald2+n6dZwvcXN5dSrFDBEilnkd2ICqqgkk
nAAJNfF3wt1e3/bm/aes/irbWnm/CD4Y/aNN8OG+EW/Utafy2lu/IaIyJGsZhZQ7KyvHbuuGMqJo
qkMNTliqy9yCv6vovmzajTdSaSPYP2OP2XtN/ZX+EVnoASxu/Fd5/pGvazZxsPtk+WKIGc7jHEre
WnCg4Z9itI4r3aiivxnFYurjK8sRWd5Sdz6WMVFWR+eX7Fsd7+xV8VdW+B/xD02fSbfxZqV1e+GP
F15qLCy1oxvFBDBFbKZIYJpFDSHMgkO+CNgxMOfpr9rr9nGy/aY+Des+Go4tJtvFHkhtF1rUrNZm
spRLFKypJgvEsohWN2TJ2tna+Np0f2of2XvCf7VHw9fw94hT7Fqdrvl0jXYIw1xp05AywGRvjbCh
4iQHAHKsqOvJfsQ/ETxn42+GniTRvHs9he+IfAviO58Gy6hYvNJ9t+xQwI1xJJMxeSR3Z2LkLuyD
tU5r9jy3NVmlL61HSrC3Mvya8n1Jhp+6lt0OG/Yp+NPib48fAux8ReLNO+yarDdSWH25YzHHqaxq
n+lIu0KMsWRgmV3xPjb9xfeK8w+EC2v/AAkPjZ/DGj6BpPw2N9HF4e/sBgkUpjTZcusUY8kIZlYh
o+WJbdyOPT6+xlq7pWufYYOUpUIuW4UUUVJ2GV4m1OXR9GlvI3WIRvF5k0kDzLDEZFEkhRCGYKhZ
sA/w16f4V0BfDOiQ2AmNwyvLNJLt2hpJJGkchcnC7nbAySBgEk8nz++s4dSsri0uE8y3uI2ikTJG
5WGCMjkcHtXWfCvWpNe+Hmg3U4uftS2wt7j7ZnzTNETFIWyScl0Y88884PFfnnGUav1am0/dvqvP
p+p8/mXNzxd9DqqKKK/JbPc8cKKKKQBXE6bG8fxb1b+0nnkmfT0fSDufyEtcqLhAuwKJPNWNmJZi
VeIDABFdtXG/ERjokmjeKVjkdNHuGF75byA/YpV2THYgbeEbypSCOkJwRXo4KV5SpfzJr59Pv2Jl
3Oyooorz9igrynxZoLeFfGVteW817NYa/NP9pjmkSRIroRI0ZUt+8CmOGUYyyjCgBRgV6tXnHxYe
6vNY8J6daOtuVuZdTluG+Y+XEgiaMLjkuLnGcjaATycV9VwzVq08ypxp/aun6WN6DcasXHuVqKKK
/cz7EKKKKACimTzx2sMk00ixQxqXeSQhVVQMkknoAK5u8+IeleY9rpUn9van5YeK00/94Gy20bpA
CiAEjJY8Dn0y0mzOVSEPiZ09Zel+J9K1u5mgsL6K7eLqYjlDwpO1vutjcudpO3cM4yKzLXwh/a17
LqPiWK11G5bMdvZ7fNtrSPPRQwG5zgFnIB6AAAcx+NNGsv7LtXTWV8LTW6tbW14rrGio6gNFtJAI
KqCMYKlARjFVaOxjKpUUedLT+vuOz+ENm91feJtedIoFu7kWCQxwurEWzSJ5jOQA5YuR8uQoRVyS
CB6RXCfB68Enhu6sIo9PSz025W1tTpkTRxPEYIpQ2GdySTKctuO7r1Jru6/nzPKk6mY1ZVN7/h0/
A+Tk25Ny3CsTxxptxrHgnxBYWcfnXd1p9xBDHuC7naNlUZJAGSR1rborxqdR0pqa3WpJ5JoWqLFc
HQbqK+stVsYIy0OqMjTzRbQBMHRmWQE5BZTwwIODW3XOGMj4yeMJLuUG4a3s1sopg3mLbCMb2jyM
eWZSc7TjepyAcZ6Ovu6tnyyX2kn96ufS4SpKpSUpBRRRWB1nKy+G9TaS40oPaSeG7ySWSckst0BK
0jyxDgqVZnA3fKVQsB82Hq94P/0jS5dRPzNqVzJdiTp5kRbbA2O37lYuMA8c85qfxBq0+mx2cNrB
515fXK2sO7GyMlWdpGGRlVRHbaDlsADGcibQtM/sXQ9O07zPO+yW8dv5m3bv2KFzjJxnHTNd86kp
Ufe6/j3OaMEp6dC/WNP4icTSJZaVe6rHGxjee1aFYw4OGUGSRdxB4JAIByM5BAZr+ranb31tp2k2
trPeXNvPOsl5O0ccflmNRkKjFuZRxleAeavaHpf9jaPZ2Rl894Ywsk+3aZpOryHk/MzZY8kkk8ms
YxVOCqS1vsi3JylyroR+HNNk0jQdPs52Rp4YVWUxk7N+Pm2DAwuc4UAADAAAAA0qKKwlJyk5Pqax
XKrIKKKKkZzHhGaLRppvDD70uLFWntxJKHD2ryyeUEJYsQihUOQMEDGQQT09cVFcWPhzxFNqPiKR
7fULhpbS11K4ZVtjbl2kSFSuApVQMmUBmbdtLAcdrXZio+/zrr+L62MKL93l7BXMeKfGE+hT3EVn
p6X7WthJqN0ZJnhWONThQGEbAs+2TAyP9Wa6evGfi3HcTeOIpYrVNQh0/TI724st6xedAtwXk8wl
T5kYEajYTkM4ZQcNW+XYeOIrctTaxniqkqdO8T1u4htNd0qSJyl1YXkJUmN/lkjdccMD0IPUHvT/
AAb8QrfRND1DTfFWpQQX+gxKZbqVnzd2uFEdyA2SzEnYwUt+8GP4lFLYfZvsNv8AYvK+x+WvkfZ8
eX5eBt24424xjHGKzde8PDVLvTdQt5vser6bKJbO7O8qmWUyKyK67ldV2EE9GNcE6VKsnRrfDfTy
f9bmOKoOtBSj8SOwb4neG7e5jgvb+TR3kRnjOsWs1gkgUqG2tOiBiNy8A55qW6+JHhe1s4rr+3rG
5imm+zwrZyi5kmkyg2RpHuZ2HmJkKCRuBPFYPhH4rLear/YHiiG10HxBtRoVFyrQXyltgeEnkEuD
iNvmwR15x3MGm2dreXV5DaQQ3d1t+0XEcarJNtGF3sBlsDgZ6V85iMPSws+SrTkvmmn6Ox8972zP
NvFvj7xT4V/szXdU0yDSfDQ1CO3u7VWNxdLC/mp58zoGSNQfJYIm8kkLvGcH1KvNviKln8TrdvCu
i6tu1O1u4bi6aBFntrdUkYFbkEFH5VsQk7i6oSAoZh0v9i+JV/fp4lga7bh4ZdNU2aj1SNXEobgc
tMw5b5eRt1xFOjOjTbtTnrda7aW6PzJV7vqUfC+uabr/AI01+RdQtbi+tHNjb2qzKZYoI9vnOY87
kLTsyMcAMIYTggKzbfivXn8NaFPfxWcmoXAeOGC1jdUMsskixxrubhQXdcsegycHpWbp3wv8Lafo
ljpbaDp15b2aBUa6s4ndm2qrSMduC7BF3NjnA9Kl8P8Aw70HwvcJNp9rOjR4KLNeTzohEYjDKsjs
qsIwEDAZC/LnBxWFSeElPnTbStpbR2876XGuax5z8RvBd5bzXPi/xFd6LfxFrO2axudODx2cJnCM
qTs4zjzmYuyfNj7qjAF3TdD07RvM/s+wtbHzMb/s0Kx7sZxnAGcZP516xdWsN7by29xFHPbzIY5I
pVDI6kYKkHggjjBrxfSY9JsPEmpaf4evpbzQY7S1mt1adp4Y2JlRlhlbJZMRJ0ZgGDgYIIH6Pwxm
0sTB4WrHVbNLS3Y9bL6kY1PZtbm7RRRX359KFFUL7XtO025S2ub2GO7kAMdrvBmlySAEjHzMSRgB
QSTwOaG1Z0Cs+k60iuN0ZGk3LblzjOFQleQRhwp4zjaVJxnWp03ackjGVelF2lJIv0VkXfiMWcRl
bSda8mMNJNNJpc8McEaozvI7SKowAp4BLHgAEnFa9OFSFT4JJjhVhUvyO9gooorU1CiimTzx2sMk
00ixQxqXeSQhVVQMkknoAKAuZ3iTxJYeFNJl1DUJfLgThVXl5G7Io7k/4k4AJpvw5n1Pwr4i1rV9
f0C+srfxBDDNbNZWU1y6LE0iqlwke9o5SjxnGNuAejBhUXgvw+/xJ8W/21eMzeGdDuVfSjBuRL65
AG6Rju+ZYnUhSAASxGSAwPtdfm/E2d01fL4LmT+L80l+p8rjMQ68+WPwoo6Jrdj4k0m21PTLmO8s
blN8U0Z4YdPqCDkEHkEEHBFXq428+E+gSa1da3YLdaHrly6vJqGl3LROxDKxzGcxsGKjcGQhsknn
mi3uvHWk6SY59N0fxBdW6MBcR6g9pJd7c7T5RgZEdhjI37dxPIHT87lh6VXXDz+UrJ/fs/w9Dzrt
bnZUVkeF/FFj4u0lb+waQAO0U1vOmya2lXh4pU6q6nqPoRkEE69cNSnKnJwmrNFlbUdOttWsZrO8
hW4tpl2vG3Qj+h7gjkEZr5Tmhkt5nilRopY2KujghlIOCCOxr6E+K3iC58O+E3ktGaK4uZVt1mRs
NGCCxI464UjsRnIPFfMfirxVpPgjw7f67rt/Fpmk2Mfm3F1MTtQZwAAOWYkgBQCWJAAJIFftHAuH
q08NUrSfuyei9N2ediWrpHjn7PaXPhv4ufHLwk80V1Z22vQa9HOsRSTzNQiMrxt8xBVAkaggAkhi
eoC/XfwF1KWx+I1pDGqFLyGWCQsDkKF8zI565jH4E18ifsx2ureKta+IHxS1Oyl0q28aXtudLsZ4
BFJ9gtozHbzt87fNIj8jgZTcuVdcfYXwA0WXUfHiXo3rDp8LyswjJUsymMIT2JDMw9dh+o/TzjPp
miiigAooooAKKKKACiiigAooooAKKKKACiiigAooooAKKKKACiiigAooooAKKKKACiiigAooooAK
KKKACiiigAooooAKKKKACiiigAooooAKKKKACiiigAooooAKKKKACiiigAooooAKKKKACiiigAoo
ooAK/Kv9gX/lKb+0b/3Mf/p8t6/VSvyr/YF/5Sm/tG/9zH/6fLegD9VKKKKACiiigAooooAKKKKA
Pyr/AOc6/wDn/oWK/VSvyr/5zr/5/wChYr9VKACiiigAooooAKKKKACiiigAooooAKKKKACiiigA
ooooAKKKKACiiigAooooAKKKKACiiigAooooAKKKKACiiigAooooAKKKKACiiigAooooAKKKKACi
iigAooooAKKKKACiiigAooooAKKKKACiiigAooooAKKKKACiiigAooooAKKKKACiiigAooooAKKK
KACiiigAooooAKKKKACiiigAooooAKKKKACiiigAooooAKKKKACiiigAooooAKKKKACiiigAoooo
AKKKKACiiigAooooAKKKKACiiigAooooAKKKKACiiigAooooAKKKKACiiigAooooAKKKKACiiigA
ooooAKKKKACiiigAooooAKKKKACiiigAooooAKKKKACiiigAooooAKKKKACiiigAooooAKKKKACi
iigAooooAKKKKACiiigAooooAKKKKACiiigAooooAKKKKACiiigAooooAKKKKACiiigAooooAKKK
KACiiigAooooA84+PPiL+xfA0lpHJsudRkW3G2XY4jHzOcdWXACEdP3nPofjj4qfEKy+FPw813xX
fp5sGmW5lWHLDzpSQsUW4KxXfIyLuwQu7J4Br6A/aJ1z7d4wtdOSbfFYW43R7MbJXO5ucc5QRdyP
xzXzH8SPGGmJ478EfD3WPDlrr+neMPt3mm+KvDD9kiWdd0LIwky2MZI2lQeaAL3wWuvGWo/DzTdQ
8dyWv9v6huvWtbW0e3+xxSnfHburnJeMNtOQCMBTuKmR/VvCHhC98Y6mLW1Hlwphp7lhlYl/qTzg
d/YAkYVfS3w90P8A4R/wjp1sybJ3Tzpsx7G3v8xDDrlQQvP90dOlfI8SZxLKMJzUvjlovLzN6NP2
ktTR8P8Ah+y8M6ZFY2MXlwpyWPLO3dmPcn/ADAAFaNFFfzvVqzrTdSo7t7s9VKysgooorIYUUUUA
FcT41jfxZr1j4QjeePT5Ijfay8LPGWteUjt94Q/6185AZTsikHet/wAU61N4f0f7Xb20d3cNcW9t
HDLMYkLTTJECXCsQAXzwp6Vm+DdC1Wz1DXtW137L/aeo3CiNLK4llihtY0AiiG8LghmlYkKAS5Pf
A9PDR9jB4mXT4fX/AIF7+pD10OpooorzSwooopAFcV8UvEr6Xop0eytftusaxFNb20UkYaGNdoWS
aUspXYm9cqQdxYKAcnHa189fDWE6tpVtr9xquqarPKkkELajcO4SMSbSyoztsZ/LRmG5hkYBA4r7
LhrK45hiHVqP3adnbvvb8jooUXXqKB11ja/YbK3t/NluPJjWPzZ23SPgY3Me5PUn1rM8ReGYdcjL
g+XeKuEkJOMDJ2kenJ56/wAq2qK/boycXdH1VSjCrD2c1dHj99p9xptwYbmIxSYBwcHIPcEda8p+
JXwB0n4keKrPxIPEHiXwrrtvZHTmvvDWpG0kntzJ5gjfKtlQ+W4xknnOFx9U6po9rrEIjuY923O1
wcMpIxkH/I4FcHr3hGbRLcXCzC4gyFYhCpUnPUc8dOc9TXpU6yno9z4vGZZUw95w1ifHvg/xr8SP
2c/FXh7wT8QxL478N+INVWw0jxdDO7T28ksjKkNyJBlmJKPgvlVMm15Qm1Pqqxvp9Mvre8tn8u5t
5FlifAO1lIIODweQOteY/H74Uy/GD4eTaTYX39k6/Z3MWpaPqXmSJ9lvIiSj5QgjKl03c7d+4KSo
rzH4fftSat4X0Wy0n4x+Fta8L67Heppba9LY+Vpd7IZFjD+eSI0baZJGKnyykLuh5WOuk8Q/RXwX
+0JBql9bWOvWkWnmTKm+ikPkhiflDKeVXHBbceeTgZI9jr4cr6c+DPxG/wCEx0c6fecarp8aKztJ
uNxH0EnJ3FuBu7ZIOfmwAD0eiiigAooooAKKKKACiiigAooooAKKKKACiiigAooooAKKKKACiiig
AooooAKKKKACiiigAooooAKKKKACiiigAooooAKKKKACiiigAooooAKKKKACiiigAooooAKKKKAC
iiigAooooAKKKKACiiigAooooAKKKKACiiigAooooAKKKKACiiigAooooAKKKKACiiigAooooAKK
KKACiiigAooooAKKKKACiiigAooooAKKKKACiiigAooooAKKKKACiiigAooooAKKKKACiiigAooo
oAKKKKACiiigAooooAKKKKACiiigAooooAKKKKACiiigAooooAKKKKACiiigAooooAKKKKACiiig
AooooAKKKKACiiigAooooAKKKKACiiigAooooAKKKKACiiigAooooAKKKKACiiigAooooAKKKKAC
iiigAooooAKKKKACiiigAooooAKKKKACiiigAooooAKKKKACiiigAooooAKKKKACiiigAooooAKK
KKACiiigAooooAqatqUWj6Xe38yu0NrC87rGAWKqpYgZI5wK+Lr6+n1O+uLy5fzLm4kaWV8AbmYk
k4HA5J6V9FftCeIF03wbFpqlPO1KYKVZST5cZDsQRwCG8sc9mPHcfHvxi8fx/C34XeJvFLvEkunW
TvbCeN5I3uG+SBGCfNtaVo1OCMBskgcgAyfBXjnw/wDFTx34njh0DzrrwRqLaba67cWoKmV4gLlI
JGUMjqwaORV4K+W24hwB7n8LdFbWvG2njDeVat9qkZWAKhMFevUb9gOOcH8a+fv2ZPh7L8PfhBpM
d+93Nr+sZ1rWJr4SLcPeXAVnEquxIdF2RnpkxliAWNfYHwI0P7Ppd9q0iYe4kEMRaPB2LyxVu4LH
Bx3j/Lgx1X2NCT67ETdkepUUUV8CcQUUUUAFFFFABRRRQBkeLfES+FfDt9qjQSXbwIBDbRBi88zE
JFENqscu7KucHG6jwlpE2h+HbG0umjkvghlvJYiSkly5LzOMgYDSM7YwAM4AA4rI+Inh7UdWh0nU
dLSC+u9Gu/t8elXYUQ3jBGXG8jMcihmKNnaGwWB4K6/hbxRYeMNJW/sGkUK7QzW86bJraZeHilQ8
q6nqPoRkEE7tfuk18yuhr0UUVgSFFFFABRRRQBHdWsN9bS29xFHcW8yGOSKVQyOpGCpB4II4wa57
/hH9dj/0SDxH5GlrxG/2QS36L1C+fI7I2Dxl4mYr1Jb566Wq2p6bbaxpt3YXkfnWl1C8E0e4ruRl
KsMggjIJ6VpGTiM898Gajqnji+vZ9SeO/wDDen3G3SbyPy1GoPG7I00qo7BijxgoQEQlt4QEJs76
uU+HP2ez0m/0a1m+0RaNqFxYqyzGVUTd5kcQckk+XHJHGQeQyMvYE9XXTVfvaLQ+qw0YxpLlCiii
sjqCiiigAooooAKKKKACiiigAooooA5j4l6fdal4H1RbEF723VLyCMRGUyyQSLMse0EE7jGF45+b
v0rm4J47qGOaGRZYZFDpJGQyspGQQR1BFel15FYeH/EHhu61HToPCrz6ZHdzS2U+m3NuEaOSV5Av
lu8ZTYHC45HBxxjPq4OolFxk7Hdg68aM2p7M1aKibwv41W1cLFoMly4cqTdTokPJCKR5RMmBtJb5
MkkYGMnO8M3k1zYTwXV3Fe3tjd3FjPNEgTc0UrIGKAnaWUK2P9rjjFehGUZ/C7nr08VTqy5I7mtR
RRVnWFFFFABRRRQAUUUUAYOrQq3ivQJZy3kKtysQDkL9oKKVyoPJ8oXGCRgc9yM71cp4z1gSW8mn
WFpcapqUbRziO02MIJUkjeETZYFVZtvuVDngAkdXVPZGFNrnkkMngjuoZIZo1lhkUo8cihlZSMEE
HqCKZod03g3XJdQt1kOlXKkX1hbRjHmFs/alUDLSAZDAcuuMbmRVaaispRU4uMtmZ4nC08VTdOot
z0vS9Utda0+G9sphPbSglWAIOQSCpB5VgQQVIBBBBAIq1XlnhfW5fDvjS205IfOtPEExLfeHkTRQ
OTJnaQ29I412llx5eQGy2PU6+bxFH2M+XofmWMwzwlaVJ9AooormOIKKKwfHXjrQPhj4Q1XxR4o1
W30XQNLhM93fXJO2NcgAAAEszMQqooLMzKqgkgFxi5Oy3A+Q/wBs74qal8b/ABtb/sv/AA0vNes/
Fl9eWj+L9UsbNTaWGiyRM1wskjOjH5ZbZyqYWRXEO8tIYz9XfDH4daL8I/h94f8ABvh6DyNH0Wzj
s4MoivJtHzSybFVTI7bndgo3O7N3r52/4J++H/FniXwz4v8Ajd49byvFnxQvIL37HFCYILfT7VGh
swsTIGXKs5Vi8m+LyG3FmYn6wr4fibMHUq/UKXwU9/OVtfu2R9BhaSpw5urCiiiviDtCvyt/bK8N
+Avhp+2V8N7Twh4BTSfGVz4ii8Za1rmraqywarGbgTBYPMu2jQPJHdK0bRJIzxxrECHAf9Uq8Z8Y
WNj458daxa63DZ6lbaKyW9pYSxhgiywI8kkikkPvLbQGGB5XHOTX3vBsqkce+X4eV3V2vT136jWH
eJkqcXZmF8HvC2meDfhzpOl6Pa2llpiebNBBZSJJGiySvIBvQBWPz8sowTkjiuzrnLL+w/AenWnh
3RdLeKO0tWe10bRbJpWSFTjiONSFBY4BbAJPXrWq82qWerWdpqOlrYJeW808Ie5V5l8polYOqAoM
+aCNrtwOcHgfrlTEUlVVNyXM9l1PqadWlRjGi3qtC9WN/wAJZp9xDK+mmbXWjUs0ejQPeMDjgN5Y
IQtg43EA4PPBxP4S0DUviZp7apJqb6HoMyTQwRaZLHJdSssrRs7yFGVAAnyiMtndnfwK6Lw/pMXw
98YaToNvqc8ul3+kskFtqF1JLIJrZkGYyz7RvjmJKIoA8kEADIr5fH8RUMNKdGh71SN9Omm5wV8y
s7Ul82Zlrovi6+8100GzsYlfai6lqQWVxtB3bYY5VAySPvZ46Crnhv4b+ItFuLx4/FEWl2moXIvb
mz03Toy0cnl7GCTS7gQSELMY8sUyAm416PRX5xjOI8bjIOnPlUX0sn+dzyqtapX0qO5yTfDTTtQ8
061fap4h8yVJWj1C8YQHZt2qbeLZCVBQHBQ5JOc1kafr0Pw3vpfDsmh6immSanGmnXNnaBrZY7p8
ne4IVAk7um04IUxYDcmvRKralplnrFnJZ39pBfWkmN9vcxrJG2CCMqQQcEA/hXkU8Y5e5iPeg+nb
zRzcvYi0jXNN8QWzXGl6ha6lbq/ltLZzLKgYAEqSpIzgg49xV6vO9e+Fupah9uttK8SyeG9MuLhb
pItLt2hmiZLVLdE8xZQDEPLRimwdMAjgiLw98UtU12KWys9Eg1zVreVYZbzSrvOlH5IWaT7Sy8f6
1v3aiRx5Z9jW0sBGpH2mGlddb6W9W7IXNbSR6TVbU9Nt9Y027sLyPzrS6ieCaPcV3IylWGQQRkE9
K5Y2fjrVrm5S41DR/D1iXiMX9nRPeXW0EGQeZKEjUnGATE2A3TIybM3w40jUpIZdaa68RTRP5n/E
0nMkJbaVDG3XbACFYgERj1+9knnVGnRalOpr/d1a/JfiVe/Q43RPiV/whF5d6Fr+qf8ACRxWctnb
jWLFMx2quDC32xixETLJEWYvIzN5vAABA9brn/F+itd+Adb0jS7aNXl0ye0tbaLbGgJiZUQdAo6D
sBUvgfUrjWPBPh+/vJPOu7rT7eeaTaF3O0asxwAAMknpW+LdLEU1iKcbO9n56b26X1FG6dmbdeb/
ABasV0++0HxFHdeXcR3KaY9rLcbUninYAhEII8xXCP8ALtJWNskgDHpFeX/E7xVpOoXGj2Gm6rb3
utWWqJK9jao1ywTm3mEhQ/udqzs2XxymMHnHZw+qqzGk4J766dDem7TjbuFFUtc1L+xtFv8AUPL8
77LbyT+Xu27tqlsZwcZxXN2uj6/4mWz1DUdYuNFhZVnTTdNjEbxNklRLI4JchThkKhSR045/fFG+
rPrpVeV8qV2ddPPHawyTTSLFDGpd5JCFVVAySSegArlFvNS8ceWbB7rRdBeNib4BVubvO5V8oHJj
TGG3sAxyuAOTU9/4HOtZt9X1m/1PTPlY2UnlxK7Ddy7RIrMOVIXjBXJzxjp6ekdiLTqO0tEc9/wg
umSw+Vdvf6jF5nmGO91CeWNsPuVWQvtYDgAEHgDOTk10NFMnnjtYZJppFihjUu8khCqqgZJJPQAV
LbZqoQhqkVdY1qw0Cya71G7is7dc/PK2MnBOAOrHAPA5OKrWei/8Jj4o0sSeGbi4tLRj9outa03Z
brE4YsgjnCs7kxoAyD5CVJJG5G6H4U6c+t2sniXVNJWCeeUSaS9wySyRWbQptZdpIjLlpC3RuQpJ
CrXotfmmdcT+zlUwmGjfpzX/ACsfPYnGuteEV7pW03TLPR7KOzsLSCytI87ILaMRxrkknCgADJJP
41Zoor8tlJyfNJ3bPMCuN8QePoWvoND8N3VrqfiKa4ETxRgXCWUauonluArrsCqSApYFnKqAecZF
9o//AAsrxXryQa5relafpf2exW40fUvJVrlRK86bVLA4EsAJZQQyEA8HPd6Jolj4b0m20zTLaOzs
bZNkUMY4UdfqSTkknkkknJNeo6dDCWdT3paO3RaX17+hF3LY8qsb3WNS8fasNdezh1HTrK2tzb6W
weB1kBfzHY/vC24PtRwNitxu8wsejqTxR8JtM1BdT1HRlk0jxHOHmhu7e6kji887Tl4wShV2jTf8
h3AZOTzWJoup6hNJ9g1jTJtL1eC1gnuI2aNo28zeuYykj/Lujf72DjFfSwrUsVTU6OnKkmtvu8j2
8DWio+ye5r0Vzfj7xYng7QVvGnit5JLiK3jeeF5UG5hvJVSCcIHbqM7cd8VD4TW+stc1axvb978+
VFeFmDBVeWW4yEDMxVQqRqFzgbc9Sc98MDUlhpYr7KPS9oufkRo+JrW4kgsbyzt3u7uxu0nS3RlG
9SDHIPmIGRHJIRyPmC/Q6VhfQalY295bP5ltcRrLE+CNysAQcHkcHvVTxFocXiXRbrTJri4tobld
jyWrhJNuQSASDwQMHjkEisvwnea34ivtS0yw8u5jtGikTVdUDRebbyr8ksaJGFnAdJh8vlqyqmGO
SwxspUOZv4fyMqlWNCV5bMms7iJvG2pQ3MiG9S0ie1j3D5bYlgxAPIYyKd+ONog7iugqtq3wr1Tx
Fbx2up63YSWyypKHtdMkhniZTkPFJ9obY45w2DjuCMg7A+Gdv5ZZ9b1mS+z+7vPtCKY1/u+UqCFu
/Lxs3zdeFxxVsbhHZqprts/+Acax0I6WKFZa+JNOk1COzjnaWV5Wtw8UTvEJVVmaJpACiyBVYlCQ
2B05Fax+H+q6lvstX1OyuNKkXbcC0tHhknRgQ0XMjeWMDlgSWDkARlQ51/FfhOXVNO0iLSWtbF9J
uBPb27xEQuohkiEXy48sYk4YBtuB8rdKx+t4ZTUHK9+vRdug549cy5Fp1Masu58UaVZ6kbG4vo4L
jy3k/eZVMIoZxvPy7lVlYrnIVgxGDms+eKbxhdaLpiXd5pUkt9dQXrabKPMRYY54pGVip+TzQgDl
Ry6HCsRj0yz8H6JY2kFtFpVp5UNwt2nmRB2+0AYExZsky8f6wkse5q8RXo4SyqXbfRDrY3ldqaue
W+MdN1690W31aK1uLaztry18rSZvLjm1OR7iIQ5ZsmBQ5Q/NhjllZUwCal94yjvLuPw/c3EWja21
81pd2/2gq0caNnMbMqM3mqYwhXDYm3LnYcdHoOhaF4i+MHi+W+0aC41TRbu0ura+ckkebaRqFK9D
sMO5S2cFyRtPJ9E1vRLHxJpNzpmp20d5Y3KbJYZBww6/UEHBBHIIBGCK0qZlTwzhSqwvonppbmSf
nfvrY8yGKq8zk3ueP6xZz+B9K1C/0KG3MTKZrmG8kfarhQGuSwBZiFUF16vtyCGzv5Sx0VviFBqH
iTQfEjnVpVk06b7RZA2bxqP9UsUm8orfIxOW+83ygkqPW9Q+Bvg/UNPu7X7BcW/2pCs0sN9OHkbc
ziR8uRK4ZyQZA3YdABXB6Lpdh4usoZrqZ7PxXp7ql7NazRi4t7qMmKQlV3Jh9jKcjDoFzkKu32MF
mFCrTlOk3zJ6tpbea1ujqjU+sS5bWXa/5G14FWW38N29lK6Tf2ez2C3EalFmWFjGGCkkg/LtOf4l
bGV2k9BWG1vB4J8H3X2eSV47G2muDNcZnkdsNIztll3MWJJGVyT1Ha/4T8D+I9X0dLzxJrF5ouqT
OxbTtNjtTFAoO1RudJSxON2d38eMDFefiJU1zV5ySTfzfyO+WIjhoxhJamLq9vp/jbxVpXhS4trr
UrMTGfVUt/MWGGPyJTEszoRtLSBGVSedmfTPa/FjUjp/hFkjhkvLq4uIUisI45HN7sYTSW+I0c4k
iilU5G3BO7jNbXhXwrp/g7R00/T0fZuMss8zb5riVvvSyN/E7HqfoBgAAcnp/ibTPH3xG0WXSruP
VNM07TJr7zbWaQpFcSskcYlUAKr+X54CsSw3PlVwCfInX+tVo1Ixfs6Sv89/ld2R4Fao6snJ7s7v
TdMs9Hs47OwtILG0jzst7aNY41ySThQABkkn8as0VkeKPFmkeC9JbUtavY7CzDrH5jgsWY9FVVBL
HqcAHgE9Aa+cUamIqWim5MjRI16K43R/ixoGs2Mc0bXSXTIkjaals1xdpG6LIkjRQ7zsKOh3DKgu
FJDZUSX1nrPjTyIpft3hbS4pVe4hEqC8u8c7BJDIwhjztyVYu3zD5AMv0/U6lOVq/upd/wBO4uZP
YpahoNj428cRSXVjJrGiWVvJHIbqTfZJeI+0BIS22R9sswdyjBSiqGVlcVU8bwra+O7CVCS2oabI
ku7oBbyoU2/X7VJnOei4xg59BtbWGxtore3ijgt4UEccUShURQMBQBwABxgVyXxPs55dN0m+hgmu
k07UFuJYbaJpZWRopYcoiglsGZWP+yrHkgA+9kuP9nmNHmdoLT7zfDy9nVjN9zBrP8RahJpHh/U7
6FVaa1tZZ0WQEqWVCwBwemRUki699qs7X+wW0+e7lMULapdxJHIwR3KgwGZg21GPzKFwp+bOAa9n
8M/FeteM5bjVdVk0TTLJEEH9lNuW83xkspEjMo8tjt3tEC/XC8bf1etnGAoRbnVW19Nb+lj3q2Pp
RjaDuz0TwZ4Ph8I6aY2uZdS1GbDXeoXH+smbJOAOiICzbYxwuT1JJPQVieDfB+neBdBg0jSxOLSH
kfaJmkJY43NycLk5YhQFySQBk1t1+E4yvKvXnUc3K73Z85dvVnA/GrUJbPwfHbfafsGn6jcrY6he
+Vv8i3kRwxyeE3MEj3sCF8zPXBrHsbOHTbK3tLdPLt7eNYo0yTtVRgDJ5PA710Hxk1j+zfAV9ZRQ
/adQ1r/iT2Vvu2eZNOCgG7GBgFm+bAO3GRms+P4JWFnob2dlrmtRXsaoLS9kvCwt9iqEXyV2xOny
chly25snJBH3+Q5vhstwSWJVuaTs1rfbV+h24XFRw8pXje5iLfalqeoXVjomi3GpzWrxRz3EkiQW
sTPhsM7HcSqEMQiuQGXuaoQ65rGsLZ2Gm6Bex67d23neTqUD20Ftgxq7O8gUyKhlGRGGJx2yDXoX
g7wXqPhvVtQvbzWkvEuo0U2drafZ4d65/esGd2Lldq5BHyqAQcLt66qxnF06VaccMlKHR6/jc0nj
qzk+V6Hm7fCG5vLe/lvfE15/asmz7HcWKtb29pt5H7jzGWXc2d3mE5BwNuM1yuqfCHxnrVxP4evf
EVvc6HNbefJrD6ZFvMm7b9n8rzOAB+8EgGQQMGvcqK+ap8TZnTcn7S9+6WnocLqTd/eevmFFFFfL
NuTuyAoor59uFvfidbyeKXuntNQktiNESz1GTZp26IK3zxqh3mTdvyDwAvIXFfQ5Pk1XN5yUJcqj
u/PojWnTnVfLBanpmuWmqeE9XutZ0/UYHsNU1CwS60+6td5V3khtWeKVXXblNhwyvynGMkV21eJe
Lm8T/ESG50fVzpuk+GpirvDpzvNduVwQhkkQKF3gNkID8oXuTUCN4w8Y6Vb/ANv63feH3jjiUW2j
TpFI7opV5ZZVXkuxJ2LhVG3qeR9K+FcbiIU/ayipdfSyttu9y44Su3ZR3N749Xcsdno1qHxBI8sj
rgcsoUKc9eA7fnXyv8fvjF/wo34eTeKP7Bu/EGy5it/s9u/lpHvJ/eSybW8tONobacuyLxuyPfte
8D2cOnyTabbFbwO0srZMktyWbcxd2JZ2ySQSSeSO9eM/FT4R6N8UrfSNN8RpK9vo+rw6oLVPLaOe
WEOvlSq6sHiYOwZRjI71+rZJgo5dgoYZO7V7vbqeXjsPUw9T31uddX0P+ztfaN/wjtzZ2z41rzDL
dpIFDMucIUI5KAY69GZugYZ+eKvaHrNz4e1iz1KzbZc2sgkXkgNjqpwQdpGQRnkEivePOPtWiq9j
fQanY295bP5ltcRrLE+CNysAQcHkcHvVigAooooAKKKKACiiigAooooAKKKKACiiigAooooAKKKK
ACiiigAooooAKKKKACiiigAooooAKKKKACiiigAooooAKKKKACiiigAooooAKKKKACiiigAooooA
KKKKACiiigAooooAKKKKACiiigAooooAK/Kv9gX/AJSm/tG/9zH/AOny3r9VK/Kv9gX/AJSm/tG/
9zH/AOny3oA/VSiiigAooooAKKKKACiiigD8q/8AnOv/AJ/6Fiv1Ur8q/wDnOv8A5/6Fiv1UoAKK
KKACiiigAooooAKKKKACiiigAooooAKKKKACiiigAooooAKKKKACiiigAooooAKKKKACiiigAooo
oAKKKKACiiigAooooAKKKKACiiigAooooAKKKKACiiigAooooAKKKKACiiigAooooAKKKKACiiig
AooooAKKKKACiiigAooooAKKKKACiiigAooooAKKKKACiiigAooooAKKKKACiiigAooooAKKKKAC
iiigAooooAKKKKACiiigAooooAKKKKACiiigAooooAKKKKACiiigAooooAKKKKACiiigAooooAKK
KKACiiigAooooAKKKKACiiigAooooAKKKKACiiigAooooAKKKKACiiigAooooAKKKKACiiigAooo
oAKKKKACiiigAooooAKKKKACiiigAooooAKKKKACiiigAooooAKKKKACiiigAooooAKKKKACiiig
AooooAKKKKACiiigAooooAKKKKACiiigAooooAKKKKACiiigD5V+Nv8AyU7Wv+2P/oiOvn/xR8F7
LxF8avBvxHS8+yajoFvc2k0PlM/2yKSN1jXdvAj8tpZWyFJbfg9Bj3X4talFqvxG1yaJXVFmEBDg
A7o1WNjwemVOPbFeI2/xctrz463Xw3gtYp5bXQRrNxfR3YZoZDMsYt3iC/K2x0kyWzhl+XBBoA9D
hhkuJkiiRpZZGCoiAlmJOAAO5r61r5Z8MtMviTSWt445bgXcJjjlcojNvGAWAJAz3AOPQ19DeHvF
LajfT6VqdrHpOvQIZ2sRcrMJIN7Ik8bAAshK91VlPBUZUt+Q8dxnUlRUVpFN/fbod+GtqdBRRRX5
EdwUUUUAFFFc34z1+5sYotI0uOd9f1SKdLF4og0duVTmeUt8qxozx56klgArE4rajSlWmoIT01MP
wzY2fxA8SXviu8ggv7C1l+xaH5gWREWJ/wB7dJh2Xc8qkBgFbbCh/ir0Csjwx4ZtvCuny21u8k7z
XEt3cXMyoJZ5ZHLM77FUE84GAMBVHatet8XWVSpaD91aL0FFWQUUUVxFBRRRTWrsB5x8SPiZJp9v
quheFllvvF8XlxiMWzGK13rv8x5HxGPkzt5OWKjBGRWTodh/ZWi6fZYx9mt44cb9/wB1QPvYXPTr
gZ9B0qp4X1SDXrK81W3mNzFfahdzJcMCGkj891jJzzxGqKAegUDjGK2K/oDJ8tpZbhlCC96Vm2+9
vyPpMDh1Tiqt9ZIKKKK909QKiurWK9t3gnQSROMMrVLRQJpSVmeX+I/DkuhXGRmS0c/u5PT/AGT7
/wA/zA89+J3gnwl498H3dh42srW70CD/AEyZ7yUwrb+WCxl80Mpjwu7LBh8pYE4JB948Zf8AIt3n
/AP/AENa8O+JWjyeIvhz4q0qKzl1GW+0q6tUs4LhIJJy8LKI1kcFUZs4DMCATkggV61GbnG7PgMy
w0cNX5YbPU439lvSdF0L4E+GbHw7r/8Awk+jxfavI1X7G9p5+bqUt+6cll2sWXnrtz3r6Y+AsN3L
8RrRrYsIY4ZWudr7QY9pAyM/MN5j455we2a+df2dfB/iDwD8FfCugeKJfN1uyt2SZfPM3lKZHaOL
f0PlxskeASo2YUlQDXtfgXx1qHgPWBeWZ82CTC3FqzYSZR29mGThu2e4JB3PKPr+isnRvFejeIto
03VLW9kaMS+VFKpkVeOWT7y9RnIGCcVrUAFFFFABRRRQAUUUUAFFFFABRRRQAUUUUAFFFFABRRRQ
AUUUUAFFFFABRRRQAUUUUAFFFFABRRRQAUUUUAFFFFABRRRQAUUUUAFFFFABRRRQAUUUUAFFFFAB
RRRQAUUUUAFFFFABRRRQAUUUUAFFFFABRRRQAUUUUAFFFFABRRRQAUUUUAFFFFABRRRQAUUUUAFF
FFABRRRQAUUUUAFFFFABRRRQAUUUUAFFFFABRRRQAUUUUAFFFFABRRRQAUUUUAFFFFABRRRQAUUU
UAFFFFABRRRQAUUUUAFFFFABRRRQAUUUUAFFFFABRRRQAUUUUAFFFFABRRRQAUUUUAFFFFABRRRQ
AUUUUAFFFFABRRRQAUUUUAFFFFABRRRQAUUUUAFFFFABRRRQAUUUUAFFFFABRRRQAUUUUAFFFFAB
RRRQAUUUUAFFFFABRRRQAUUUUAFFFFABRRRQAUUUUAFFFFABRRRQAUUUUAFFFFABRRRQAUUUUAFF
FFABRRRQAUUUUAFFFFAHjf7SWjz3Wj6RqSPEILSSSKRXkCuTJs27QfvfcOQOe+MAkfIHx4+G+k/F
T4Xa1oWt6vNoNh5f2ptSScxx27RfOJJQWCvEuMsrnGBkFWVWX6H+Oni7/hI/GDWMLZs9L3W68dZc
jzTyAeoC45HyZHWvDvG2m+H/AB9Z3vgbUtW8qe9t0ubnTbO+EN3LZiZQ+Qp3iGQqYnIxlXZQQTQB
X+Dvji5+JXwu8M+Jr2wl0y81KySae3lhMQ8zozopZj5TEF0JJJRkPevqL4EahcXHh++tJI5DBbzh
opmYlfmHKL2GCNxwf+Wn5+H19NfD7wz/AMIn4XtrN1xdSfvrjn/lowGR1I4AC8cHbnvXiZtOMaHK
92Y1XpY6OiiivjTlCiiigAooooAKKKKACuI8V6bJ4V19fGenxwJCsPla7EzOhmtVwRcDBw0kADEA
qWZGZQc7RXb1yPxc+xt8NPEUd95HlzWjQRm52iMTPhISS3C/vGT5jgKfmJAGRtRfvpdxrc66iiis
RBRRRQAUUUUAFFFFAHC+Olg8J6tpXiiIfY7drtbXWZIvKjSWGRfLjlmLYLeXL5OGzlVaTsTXU21z
DeW8VxbypPbzIJI5Y2DK6kZDAjggjvVXxxrn/CNeDta1QCcta2kkq/Zl3SbgpwR8jgc4+ZlKqOWG
AaZ4c0+TStCsbWaOGO5SJTcC3Z2QzHmRgzks2XLHcxLEnJJJJrrvzU02e9l85Si4vZGjRRRUHrhR
RRQAUUUUAFFFFABRRRQAUUUUAFFFFAEdzcw2dvLcXEqQW8KGSSWRgqooGSxJ4AA714/Dd2Xijx3q
PiTS4rqHTprC3tlmkhMEd6+Wcy7GAZtqGNFdgONwGRzXU/Fq1j1Gz8PWNyvm2dzqoE8BYhJVW3nk
VXA+8u9EbaeCVGapV7GDpqMfadWelgqPtJe0b0QUUUV6B7wUVl65eTQNYWtu/ky31wbcT4DGICN5
CwB4JxGQM8AkEggbTD/wjk7fNJruqSTr/qpd0S+Xnr8ixhHyP76tjquDzTsZubvZK5tUVi/8VBZ/
ukSw1RB92eeZraTHQBlWN1Y9yw2gk8KMcwHVtX1i2l/suy/syeLeGOsQnDSAkBAEbkHg+YCVwRgM
S218pPtF2dzoaKxftWt337qG0i0l4/8AWT3YFxHIemI1SRWI6nc+04x8pydscfht9ReWfWZ2uZJG
4tbeeWO3jjwP3TIGCyjO7LOvzbsEAYUFu4+dv4UQ+EZhqt5rerxSM1ndXXlW2GQxukSiMyDb1LOH
G4nJVU6ACukpkEEdrDHDDGsUMahEjjUKqqBgAAdABT6Td2OnHljZhRRRSNCCZZorzT7+1EbXenzm
4hjmJEchMbxsrEDIysjYYZwcHDAFT6Z4f1y28SaTDqFqJFikLoY5Rh43RijocEjKsrLkEg4yCRg1
51T/AAtr9l4V8Saq+qXQ07Tr6C3aOaXK2/nIZRIzv92NipgXc5G7CqCduB5+Mo+0hzLdHyueYNVI
fWIrVbnqVFFRXl5Bp9pPdXU0dtbQI0ss0zBUjRRlmYngAAEkmvnz4XyJa+cP20vg34g/aL0XwR8O
NL1CPTNAv9bj1LxLMuoSW1w+m2+BJHGghdJSWmjYCQgLJHCdrDc0fbax8RNT+LHhu+tvhDrGmu81
spj8YygXNhayMVIESAEXEgQsSuQqEruJJ21peA/g3p/g/wATT+LbzUNQ1zxpf6fFYalq11dS+XcB
HZ/kt9xihXcx2qg+UcZ5Yt5mNzWnlidpfvVst7Pu+x20MPKbUmtDuNL0uy0PTLTTtOtINP0+zhS3
trS1iWKKGJFCoiIoAVVAAAAwAAKtUUV+TSk5Nyluz3woooqQIrm6hsraW4uZY7e3hQySSysFRFAy
WJPAAHOTXi3gHwXr2raXZ6nFFY6Zb6y7X93qErLJqEkcpeQfIkYjL/vAFYnAHJjHMY9K8eaxZabo
y2d/p11qsGrO+nm1syiu4aKRmBZnQAbEfndnpisj4JeKr7xh8OdLv7+1kgdEFsk8tx5z3YjUI0xO
Mgs6vwcnjOTnNfVZfiMVluCqYmgrczSu7ba7f10HGcoSvHQ3fCfgnS/BltMlhHK9xcbDc3t1K01x
csqhQzuxyeB0GFGTgDNaGr6HpviC2W31TT7XUrdX8xYryFZUDAEBgGBGcEjPuavUV89UxNapU9tO
bcu/UQVxPjyPUv8AhJvClxbWeqXtlayzzNHpQt8/aNgWPzDMQBGYmuVJBHLKMhitdtXJeOvFEtj9
j0LR7yCLxLqsqQW6ny5Ht4zuMlyY2dcqiRyEdQWCjBziujAuft04pPe99rNatky2IrPxnrVvruha
drnh2PThrCSiKa0vTdCCVI/M8qY+UiqSofBVmyUOOOR2Vc3a+Cyus2OpahruqaxLY+Y1tDdNDHFG
7rsMm2GNNzbSyjdnAdsDJzXSVGKdFuPsUttbXte72vrtYI36hRRRXEUeLaDYvfeJNG0z4haXdXmo
6kkk9r/auoLcQvcQ28QlC2kK/Z0TEkpVmy3ysTgsK9prjfiXC2n2On+J4LdJ7jw7cG9kXylaRrUo
0dyqEsuD5bFxzgtEoweK621uob62iuLeWOe3mQSRyxMGR1IyGBHBBHORXsY6q8RTp1oqy2aWyfku
mljOKs2iWiiivGNArz/S/CPinR1l0bTdR0vRvDy3c1xBdWlsWu1jkmEvkLGw8pNu6Vd/zjGz5AQa
9Aorqo4idBNRSafdXE1c5a3+HOmGMjU7jUdfLuzyrq17JNDKSxb5rfIhwuRtAjAG1SORmub+JHhu
20JfCupabatZ2em3jWklrYhIoViuvkyUGM/vvJPHqTg4yPTay/E3h218VaHdaXeNNHBOFPmW8hjk
jZWDI6MOjKyqw7ZHII4r08vzKrh8ZTrTk7J6+mz09Co+41JdDwhbOH4la/PLep/xJdDvJLZLNiT9
puVxueQfd2LnCjknLZwDtPd1zHw1iQeDbG58+K7uL7deXNxEirvmkYs+dvGVJ2f8AxgYwOnr+g5O
+2x9bh4+4pveWoUUUVJ1BWLr0Z8RTDwpZTKmparC6szRtItvb4xJM4UjAxlVyQC5UdMkbVW/gtpq
z6Pf+KZIJILvxDP54SSNo2W2jzHACCxByoL7hjPmdwBXg51mH9m4OVVfE9F6s8zHV3Shyx3Z6LRR
RX4A3d3Z80Fcbf8AjfWF8RX9hpfhO61izsXjhnvIryCL96wjkZQjsCQIpA27PLfLgD5hH4o0/wD4
TLxhB4euHvl0W2097vUI7e48iO5aZjFDE7KwkZdqXJKjC8JnPSuk8P8AhvS/CumpYaRYQafaLg+X
AmNxChdzHqzYUZY5Jxya9OEaOFgp1FzSa26L1aad/LzI1lsZHw58PTaDoVxJeWcdjqeqX1xqd5BH
MZgkkshYLu6EqmxDtABKkjOcnqaKK4a1WVao6kt2UlZWCud8SfD/AEHxZewXmp2TSXcCeWlxBcSw
SbQ4cKWjZSwDqGAOcHkYNdFRRTq1KMuenJp+Qz57+KHgXXbGa8tobCC+8LNKHt7jUb+Sd45p4Vs4
0G/e4KSytN3GMYZSMVv3WjtFJa3dhI8d7aKFUSTPtuEAI8uY5JYfMxDNuKsd2D8wbq/jZdx2/wAO
dSh2Ca8u3htrGEXPkO1y0q+UyNkfMjASY7iM5wMmsmv2jhytLHYB+3j1t6qy/HzPYy+Knz83kQeF
bWf4kG4+2Wt1pmkWU4ilGEZNQmjkIliBYHdbgptY7QZN5Hy7WVu3v/CsMFzaalo1va2eq2Nv9kg+
QJFJb5B+zNtGVTKgqVGUIBAILI+X8JbqObwxdWy7hPaanexzI6MpVmuHlXqOQY5Y2BHGGFdpX5nm
uIqUsbUpR0jFtJeX/BPLqylUm3N3M3R9Y/tLzoLiH7HqVttFzaFt23Odro2BvjbB2vgZwQQrKyrp
VyXj64/4R5bTxQtzBA2n/wCjSpdD93JBPNCJFDblCSZjTa7HYMnfgHcvW15FamuSNWGz/BoyXYKK
KK5BlaDTLO1vLq8htIIbu62/aLiOMLJNtGF3sBlsDgZ6UanqVvo+m3d/eSeTaWsTzzSbS21FUsxw
AScAHpVmuf8AEXjjTPDdwLOUXV7qbW73Uen6dayXNw8akDO1AdoLEKGcqpPfg46aMZ16iVnL/IT0
Rz/wfsHks/EHiCU+d/b2rT3lrcSI4mezB2W4beAwXapZF6BXGMZxXoFc18O9FuNB8J2trdWUGmzN
LcXBsbZw8dsJZ5JViBAAOwOF4GPl44xXS1tjqntMTNp6XsvRaL8BR0SCuc8T+AdI8WTi6ukuLbUV
t3to9Qsbl7edEY5xuQjcAw3AOGAOeOTnjfij4w8ZeBluLoSaWdAniljj1BLOUSWMzZEXm4aTKjKn
eIyGYbSqbg1N0fx14m8I3Edt4nhfxLp0rCOLVdJsz9ojYnJM8C8bME4aMEgR8glhXqYfLsVGmsTh
6i12s9X3/wCGLipSu0ti1efD7Sn2+GrvxzqjXF3bNGthNcWf2iaIqwJAMG9uFbLdeCc8V2Opahpv
w98JLL5My6dp0MdvDbW6NNI33Y4o0HVmJKqMnqeT1NeIzDxRq3inxF4h0m1tYpoNRF1Zi6tJYBqC
rCkcSEv5csZRFOeQjtK6/c3Z6vT/AAdZJdzajqdva6prc9093JqElvlgxbKBN7OyKihVUBuAor2M
RgXJU/rFW60bSXXr/wAPqdVPD1q7127s5DxJoc1zp03jHxnZJqeqpcWVzNYWkZlitbaKRfMijVmO
QUMrOC2wkk9tx+hdM1K31jTbS/s5POtLqJJ4ZNpXcjKGU4IBGQR1ryj4gLdyeCdbjsbN7+6ltJIl
gjOGIYbSR6kAk7RycYHJrrPhL4yu/G/hVry9t2t7m3uHtXWV080lAufMVcbHBJUghd23eFQOFGWa
0518HGslpF232VlZWDFUo0ZqMexs+MPEn/CKaMb8xwMnmxxNJd3HkQRb2ChpHCsVXJC5CtgsM4Xc
y5Hhfw3NqWqr4r1u6tdS1CRGGmx2UhltLG3bp5LEDe7rgtLgEghQAo5yPiTeah4ylvvBGhWvns8U
LarfrqC2ws43csIjhXctIkbqRsIAdSQQxFeiWtrDY20VvbxRwW8KCOOKJQqIoGAoA4AA4wK8KX+y
YWNtJzvfvy6W9L/kcHxPyJaKKK8jWTsaBVHXNXh8P6LqGqXCyPb2NvJcyLEAXKopYgAkDOB3IryL
wH8eJtY8SXaazA9nod28stpd3Fv9mWxjQIUEzklGV0khO7dkSS7cbXjNd78SpE1T4V+JJrS8/cS6
TPNHcWxRxInlFuCQQVYcZHZuCDgj2KmWVsJiKdLEKylbX1I5rrQ0tN0241C8j1XVY/KmjybSxLBh
aAggsxBIaYgkFhkKCUQkF3k3KKK8urNzlr0KQVkeIvEQ8PrYKthdalcX1x9mht7MxhywjeQkmR0U
ALG3f0rShuobiSZIpY5Hgfy5VRgTG20NtYdjtZTg9mB71xzWP/CYfESV7uDfpPhrYsEcoyst/Iiy
GXAfB8qJowpZOGmcg/KK6cPSi5OVVe7FX/y/GwpPsVY7PWfH/iDQdTvtL/sTw9pkrXsdlqWyS6up
jCBE7RgEQ+WZJCMuWyoyoOCPQKKKzr4h1uVWso6JIaVgooorkGFFFFABRRRQBiax438P+HdShsNV
1mx027miadI7qdY8oGC5yxAGSeM9cNjO048j+HEc0fhaMS3Ml+huLh4b6YOsl3G0zss7K4ypfO7B
J4IOecDT8QSW7/FzXLK50+G3km0+yuYWwr/a1jeTM5wOGV2VBu5/dqRxjGpX7fw5lsMFhlXjJt1E
m9j28uof8vr91YKKKK+vPdGTo7wyLHJ5UjKQsmM7Tjg4715DfRSw3lxHM/mSpIyu+SdzA8nJ969f
kkWNGd2CIoyWY4AHqa8gvrn7Ze3Fxt2ebI0m3OcZOcV3YW+p8tnnLaHc+OfjR4z8Uv8AtOeHtK12
08SweB7fXtHstIXTVaz028uJHhnaa5nZXW4aORABCAMhGIeNkYyfX9eHfHr4lXvh/wCJnwq8I2vg
y18Q/wBt61Fcfb9Qt1uVtFidRLJBGp3pNEkhk84gKi9N2W2e413nyZ9jeBbm2uvBehyWZzbfYoVQ
eYJCu1ApUsAAWBBB4HIPA6Vu1538BY7tPhzaNcyrJC80rWyqOUj3EFTwOd4kPfgjnsPRKACiiigA
ooooAKKKKACiiigAooooAKKKKACiiigAooooAKKKKACiiigAooooAKKKKACiiigAooooAKKKKACi
iigAooooAKKKKACiiigAooooAKKKKACiiigAooooAKKKKACiiigAooooAKKKKACiiigAr8q/2Bf+
Upv7Rv8A3Mf/AKfLev1Ur8q/2Bf+Upv7Rv8A3Mf/AKfLegD9VKKKKACiiigAooooAKKKKAPyr/5z
r/5/6Fiv1Ur8q/8AnOv/AJ/6Fiv1UoAKKKKACiiigAooooAKKKKACiiigAooooAKKKKACiiigAoo
ooAKKKKACiiigAooooAKKKKACiiigAooooAKKKKACiiigAooooAKKKKACiiigAooooAKKKKACiii
gAooooAKKKKACiiigAooooAKKKKACiiigAooooAKKKKACiiigAooooAKKKKACiiigAooooAKKKKA
CiiigAooooAKKKKACiiigAooooAKKKKACiiigAooooAKKKKACiiigAooooAKKKKACiiigAooooAK
KKKACiiigAooooAKKKKACiiigAooooAKKKKACiiigAooooAKKKKACiiigAooooAKKKKACiiigAoo
ooAKKKKACiiigAooooAKKKKACiiigAooooAKKKKACiiigAooooAKKKKACiiigAooooAKKKKACiii
gAooooAKKKKACiiigAooooAKKKKACiub8deOtP8AAejm8vD5s8mVt7VWw8zDt7KMjLds9yQD86+I
PjF4r8QOd2pPp8O4MsOn/uQpAx94HeQeTgsRk+wwAfV1FfJWm/FrxfpUDRQ65cOjNuJuQs7ZwB96
QEgcdM4/OvYPhv8AHGDxVfR6XrEEWn6hJxDNGx8mZiThMHlWxjGSdxz0OAQD1WiiigAooooAKKKK
ACiiigAooooAKKKKACiiigAooooA+OPHf/I8eIf+wjcf+jWr5y+Ev/Jzvx7/AO4B/wCkT17jXg/7
NNvJq3jX41+Kb26muNTuvF8+jMGCLGtvZKEtwoVR8wSUqSSchFPXJIB9QfDG0ivfHekxzJvRXaQD
JHzIjMp49GUH8K9w8VeE28QSWt3Z6pdaLq9kkq217bbXAEigMskbgrIhKo2CM5QYK9a8h+DOn/bP
G0U3mbPskEk23Gd2Rsx7ffz+Fe/V+HcaYmUMzh7N/DH87/oelh4+5qcleeJtY8KbpfEFlBc6NDE8
s+taYH/dYwQZLU7nVcEjcjyY27mCgnbv6Rrmm+ILZrjS9QtdSt1fy2ls5llQMACVJUkZwQce4q9X
n/xSXR9JvPDGt3cUFvqMWrW8MWoSSpbhI8SGRZZSynyxH5zBA2GfYCrAlT8RSjSxclDltJ9Vt93+
X3HQ7xPQKKKK8+1nZlnn+jeKPHGvaDZXtroOiL/aNo13b3MmpyiOEPhoUkjEO5m2uM7Tg7G5TKit
zw/4VvLHXtQ1vVdU/tHUbqKO2VbaFra2hhTJCiLe25tzO29mJG7C7RkGr8OFt7ay1qw0+DydJsdW
uYLPEJjBBIeUKMAFUneaMbRjEYHOCT11eniq3s5TpUoqKf32363t8iIq6uwooorySwooooAK8w17
4i+IdQ16a08LWlhHp1jO1td3+rRynzZFbbIIEUqSEIILMQGbIHCknd8eePP+Ef8A+Jbpv73xBJ9n
eOJ7KaeJIpJtjSOyYUAKspwXX7lcvZ2s0VxfXdzctd3l9P8AaJ5NgRA3logVFHRQqKACWPHLE81+
icNZIsQ3icVTvDpfv3t1R3YXDe3l73wkOj6S2lreM9zJcy3l1LeS7uESSQ7nWNedqbiSFJJGTknr
WhRRX6ykopJH1EIqEVGOyCiiimUFFFFAFfULNdQsZ7ZsASoVyy5wexx7Hn8K8djkjmjWSKQSxONy
SKCAynoQCAefcV6h43/5EvX/APsH3H/otq7bxx8MbLxhcR3aTf2ffD5ZJlj3iVQONwyORxg56cc8
Y83FZ1QympThiNIzvr2tbp8z5bOKftJR5d0fn54u/ZK/tXXPE3iHw78TfGvhjxHr1yLie4g1Ddb8
N8sZjQRuyIhZEUyfIMdQMH2PSfG2i674o1/w7Y3vn6xoP2f+0bbynXyPPQyRfMVCtuUE/KTjviut
8QeH73wzqctjfReXMnIYcq69mU9wf8QcEEV4l40/Zt0nxZ411LxTZeLPGHhDU9UjhS/HhrVzaR3T
RKUjdwUbLBMLwQMDOMlifqqVWFaCqU3dPZnyjTWjPYLe4ltZ45oZHhmjYOkkbFWVgcggjoQa+ivg
d8SLnxVaz6PqknnahZxiSKdsl5os4O44xuUlRnOW3DjIJP5q+B7jxL+zh8X5vD/jTXPEHi/wf4wu
be08PeIdRu5bv7FdAvttJ1OdjybwN64VvLVsAb/K+ptK1W70PUYL+wne2u4G3Ryp1B/qCMgg8EEg
1qI+2aK+f9U/aU1OXyv7O0a1tcZ8z7VI027pjG3Zjv65yOnfnP8Ahe3jH7d5/wDaEXleZv8Asv2a
Py8Zzszjdt7fezjvnmgD6jorwax/aXuY7VFvNBinued0kFyYkPJxhSrEcY7n+ldr4J+NmieLZ4bO
dW0nUpWCJDMd0cjEnAWQAc4A+8F5YAZoA9EooooAKKKKACiiigAooooAKKKKACiiigAooooAKKKK
ACiiigAooooAKKKKACiiigAooooAKKKKACiiigAooooAKKKKACiiigAooooAKKKKACiiigAooooA
KKKKACiiigAooooAKKKKACiiigAooooAKKKKACiiigAooooAKKKKACiiigAooooAKKKKACiiigAo
oooAKKKKACiiigAooooAKKKKACiiigAooooAKKKKACiiigAooooAKKKKACiiigAooooAKKKKACii
igAooooAKKKKACiiigAooooAKKKKACiiigAooooAKKKKACiiigAooooAKKKKACiiigAooooAKKKK
ACiiigAooooAKKKKACiiigAooooAKKKKACiiigAooooAKKKKACiiigAooooAKKKKACiiigAooooA
KKKKACiiigAooooAKKKKACiiigAooooAKKKKACiiigAooooAKKKKACiiigAooooAKKKKACiiigAo
oooAK5T4neLv+EL8H3d9G228k/0e14/5asDg9CPlAZsHg7cd66uvl/43eMm8UeLHs40eK00ppLZV
fGWkDYkfjoCVAAyeFB4yRQB55XnHwd0nU7z+3vGuvWl3p+seJrlZItPvQyS2GnQ7ks7dozK6o+1n
mcLtxJcSAj5aPiN4n1W88YeG/AvhnVP7K1jUd+palfwxwTzWGmQkBnWOVsB5ZWihRjHIADK235K9
KhhkuJkhhRpZZGCpGgJZmJwAAOppXtqwPRPgr4V/tbXH1W4j3Wtj/q9y8NMenUYO0c9QQShr3asX
wb4bj8KeHbTT1CmVV3TuuPnkPLHOBkdhkZwB6VtV8FjcR9YrOXTocU5czCiiiuAgKKKKACiiigAo
oooAK5b4qzPD8M/FTJDJcE6ZcLtjKggGNgW+YgYUEse+AcAnAPU1xnjxR4kvLHwjBqUlq+oJNJqU
dqY/OFh5UiM3zqwUNK0S5A3HLY+6xGtL40+w1udnRRRWQgooooAKKKKACiiigCO6tYb62lt7iKO4
t5kMckUqhkdSMFSDwQQcYNeeslz8I7N0ZL7V/CMe50kjUSTaRECg2Pl980IDOwIUtGqYO4YK+jUV
rCo4aPVG9KtKjLmiZOnalZ6xZx3dhdQ3tpJnZPbyCRGwSDhgcHBBH4VZrLvvAek3+pXd851CC5un
WSY2mqXVursEVAxSORVztRRnHYVz1nea34BkgsNcMmsaDvdIfECktNbxhQyfbVC4AA3gzg7flUuF
yTWyUZ/C9T3KOOhUfLLQ7WiiioPSCiiigAooooAKKKKACiiigAoorhfFnjDXNN8YWulaZa2TWgsj
eTTXJZi7eYFWH5WBiyAxEjKwODhTsYVpTpyqy5YjScnZIh+MGtafD4fbTFuWPiWYrJpdrabGuhN8
2yQBvux/K4djgbN655wa9UNH03+z4bp3jijuLy7nvZ/K5G+WRnI3YBbaCF3EAkKOB0F+vepU/ZQ5
T6DCUJUYtyerCiisvUvENtp97HYokt7qUkZlSytgDIUBALEkhVHPViASMDJ4rZK52ykoq7Kt0sh8
bWCyOsts1jNLFEynMMqPGpcHOCWWbbyMgKcEBmB3q56x0+81bWrXWNRs4rH7JHPDbWb7ZZV3sv71
nB2qSqY2rnAY/Mc4HQ1UuhnT6vuFFFFSbBRRRQAUUUUAFFFFABRRRQBRtdMk0uFrfS9RvdHspBtk
s7KQLCV5yEUg+TnLEmHYSWJJzgjzfxrqd54q+JWj/DzSvFMmp+Mrlodfv9O1+C5nsDpEbmN2eKAR
wAGWNFAPJcjcCGzXq1fO/wCzLqGtfFz9uD4r+PI7D7F4R8IaQfANvPNC8cl1dLdrNKVb5o32PHMT
hlISW2ymWJry8zqRw2CrV9E0vx6Hz2YUMPTheMFzSZ9naZpdlomn29hp1pBYWFtGIoLW1iWOKJAM
BVVQAoA7CrVFFfzvKTk3KW55C0CiiuK8TfEiGFrzTPDfka34hhwjQq/+j2hLFd08g4G0q2YwfMOO
ABlhvQw9TEy5aa/yXqNJt2Rs+KvG2i+C4YJNYvRaicv5aLG8rsEUs7BEBbaqjJbGBxkjIrz3UvGn
izxDrt5d+E9U0h9Cs2Edr51rI0V82NsokkyGxGykq0Q2tuA3HDAXtP0poZFvdQuDqmstEIptSmjV
ZHXj5VCjCJkZ2LxnJOWJY6FfVYfC4fC6255bO+3yVvxPVp4C9nUfyMPVptS1TXG8RaxYRBdLsXSx
0/T5ftT72JaZ1LRI29lSNFAPZv71dB8G/C9/4b8IwG91mTUkvEiuYLUOJILFDGuIYX3OWQdAd5Ug
AgDJLYvipdSfw9fro8cUuomPEUcztGrc/MAyspViucEEYOOR1rsvhrZ2dj8PfDcVguLT+z4HQmJY
i+5AxdlBIDMSWPJ5J5PWlmFTkwKhCyTaVvJa/L9TnxdONJxhHzOkooor404Qrz/XJLjwB4w1LxRM
l9qOgahaRpfmNRKdNMLAI6rvDeSVlldwqsQVLdCQPQKK68PX9jJ3V4vRryE1citbqG+tori3ljnt
5kEkcsTBkdSMhgRwQRzkVLXnet6I3wvkufEfhy2jTRFTzdX0KELHGY1Xm5txwqSqo+ZeFkUdmAJ9
Ep16MYJVKbvF/f6MSfRhRRRXGUFcJokkHgnxzbeFbZ5I9IvNM8+xhubmWQxywvteONpc7gY2Q7Ff
5BCTtG7J7uuJ8bXlvB4r8K/ZLiD+3o7sR/ZzdlX+xygiYmBctKv7tccYVkV2IRHr0sF77lSeqaf3
paMiXc7aiiivOLCiiikAVW1K/TS9Ou72UZitonmYb0ThVJPzOQo6dWIA7kDmpLq6hsbaW4uJY4Le
FDJJLKwVEUDJYk8AAc5NeU/FL4paZqHhuTRtCuI9SfV7tNElvoopJLWATJ87CVR5cjhGHyB8gtk/
dIr1MvwVXGYiEIRum0LyMP4Y2b2HgHRI3SJC1uJcQliuHJcH5uckMCe2SccYrp6KK/oo+1px9nBQ
7BRRRQaGf4injtfD+pzTSXEUMdrK7yWrBZVUISShPRgOnvivRfA+m3Gj+CfD9heR+Td2un28E0e4
NtdY1VhkEg4IPSvKvENjB4i8SeEdAnnCLeakLiWB4y6XEMEbyvG69CpIQYPqDg4r3CvzDjPEK9LD
Lff9F+p81mFTmrcvYKKKxPG+sp4f8H61qMl7/Z32e0kZLoIjmN9pCFVchWbcQApI3Egd6/NaUHUn
GC6s8x6IyPhy0OrSeI/EUUdqU1bU5BDPbuJDJBAq2yEvgZBaGRwBkASdeTXZVieB9NuNH8E+H7C8
j8m7tdPt4Jo9wba6xKrDIJBwQelbdb4ySlXlbZaL0WiJjsFFFFchQVW1LU7PR7OS8v7uCxtI8b7i
5kWONckAZYkAZJA/Gotb1qx8OaTc6lqdzHZ2Nsm+WaQ8KOn1JJwABySQBkmvH9Q1S7+I3iyw1SfT
76x8O2NtvtrHVEWOT7b5jDzvLVj91BgF+hOVHJNfRZPk1XNKq0tBbv8AQ1p05VpKESr4X1Sb4iPD
4y1P5p5fNjsLPOYrCIOUIT+87bctIcE8AAAYrZ1kzraxtFJPFGJU897VFaZYtwDsgZWBKg7sbGLB
SoAZgRfor9zhQp0qXsaS5YpWVuh9TTw6p0fZRfz/AFO98M6bpuk6HawaOQ2msGnhcTtOHEjGQv5j
EltxYtnJ61p1574J1b+wtW/sWU4sL+R5LHjJW4PmSzRk9cMAZFznBEgJA8ta9Cr8CzbB1sDi506z
u3rfun1PlqlN0pOEuhFdWsN9bS29xFHPbzIY5IpVDI6kYKkHggjjBrktP8Fal4Zu9THhy90fStMv
LgXIsn0hmETeVHGQpSeMYPl7vu9WPWuyorz6WIqUU4xej6boxaTMPw7qt5NLd6ZqxgOsWeJJGtY2
SGWF3cQyKCzEZCMpUnIZG6qVZtysTXNNuF1Ky1qyj+1XdlFNAbQsF86GRo2cISQBIDEhXcdpwVO3
dvTS03UrfVrOO6tZPNhkyASpUggkMrKQCrAggqQCCCCARinWipJVYbPfyYLsWa878L6lHrHxY1+f
TrG6sUt7c2OrC5WBPOnjdTbSqoYykNG82HYBWUJj7vHolcb4q0S603xRa+MdMto7y4tbGWzv7XDm
a4tciUCADIMqupwpGH3kFlwCOnAzinOm95Ky9f6/EUujOyoqtpmpW2sabaX9nJ51pdRJPDJtK7kY
BlOCMjII61ZrzpRcXaSsUUdc0iHxBouoaXcNIlvfW8ltI0RAcK6lSQSCM4PcGvK/AniQeIvD9sZ5
CNWt4xFqFvKFSaKZSUffGPuZZGIBA47DpXsVeW/EW90O91O01LSdV0qbxPpMpjntUvoVmmtBn7RC
4aVANg3SjfwpiPTJr6LKat1Kg07PZ9n/AME6cPW9jO/RmlXj/ib4rXl8gk0n7bpMUayQsrpE8qT5
OWnjCStFHGkUrEHDv/CMKzD1mxvodSsbe8tn822uI1lifBG5WAIODyOD3rjfH3wy/wCEz1Kz1C11
L+yb6CPyjcLB5rkBw6FTuHlsrBvmXk7iM44r6vL54enWtiV8+3yPaxUas6d6LKcdxc2L6f4auvEd
vp2i3UUlyviq81FTPPBvBMUZYYEuJEAfJG3LAZG0dj468Fp4O+E/iGPSkl1qRZbfU5o9Yl88TeQ0
Bk8wsRuUpASVzzlguBhRxOi/DbUZZ7aLWYtNt9Ot5nvI4tMkkbEjnDwqJFwlu653RgnLE8gHaPU/
hDqst54TXTJo7dZtBaPSHktbgzRytFBESwJVcHLYK44KkZNc2aVPY8tajK8YtOS6PXc8TEQqaOe3
Q3PCP/CN/wBmyf8ACL/2X/Z/mnf/AGR5fleZtXOfL43Y2++MVt153quj2nw98WaHqOgaRa29vqjj
Sbqyst8Pms0iPHMI44yjGJFuWLNt+Un5ugr0SvisZTV1Wg24y77nLHsFcV4m8eTeb/Z3htYrvU1u
BFPcXUEptbdFz5jbwAsrgjZ5auCGJzjY2LfjzWrm0t7XTNMupLPVr5w8cyIjeVBHJGZ3+cFc7WCA
YJ3SLxgMy+ZR6P4x0FdTWx1PT9Vt3Nxew/bLUi4ed3Z/KOx0TaSSd/GCx+UDGPWyzL4VF7as0uyf
Xz2OujRdR3advIyfCfh6yh8SaZZarp81vrVlp8beWs8UlpP9nPlR3W1TvL4chTIowCwHK5rv/Cvi
jw5D4Ch8LeJ9T0vTruztBpN7ZXF+sZdBGEDKSVO2SMqwI6b8Z3KccxrMvigajb6raaFbyvHaXNvF
bi9VpVaTY6NIpCrgNEqsFkb75wTjnn/hppd74s1iy8Y6hrNrqZgshaRiCBVkEh3M6ygrhGQuVBTB
Zdp4BIb6/E4eOMourWnbls9Hd31suuh0VKKlJUoLX06Hqvwl8T299Z6hokmuWOs6hp13MEntr43B
uLdisqSDezOFUTCLlnwY8bjWBYeJNW8cah4ijutRuLGy07VrjTVtNNbyBKkTAq7SD96H5GdjqDtA
xgnM2teHLe+tYpLW0tF1Gzm+2WUksQCpOJBLkkDIV3Ub9vJBPOeawo7fVvDt5rNxbW1ol94i1NPs
GlxySzxRXEijzZXl8sOV+V5GG0BVjIBGa8qjhaHPOtHd9+j6v57+RKwzw806msUWfhx8Of7bs7y/
0/W7nQvDFxLLDa6doN06GRod1ut002fvHazbVG1tsRcuQc+peD/CNn4L0YafZyT3O6WS4murtlee
4kdizPI4A3NyBkjOFA7VZ8M6P/wjvhvStK877R9htIrXztu3fsQLuxk4zjOMmtKvl8wzCriqko83
uX0+W3qefZXuFFFFeMMKKKKACiiigAoooprcDwvw213H4i8R2utzRz+JredBeSQXE0sPlyBpoVi8
z7iKJXUKOm0k9RXSVj6FfLqWp+J7hrlri6/tq6in3KFEZjYRRoMAcCJIuecknJzmtiv6Rwd/q1O6
15VttsfV4NWoRCiiiuw7TkPHmtS2yx2ELFPNTfKw7qTgKD+Bz+HvXkfxF8f6T8LfBWq+KNceVNM0
6MPIIIzJI7MwREUf3mdlUZIAJySBkj034hQuup20pH7todoOe4Yk/wDoQryv4nTeMrbwfd3HgOPS
rnxFB+8is9YjdobpQDuiDLImxzxtZiVyMHAbcvrUUlBWPz/M5TliZKXQ8q/Z1+EMrW8vjnxj4e/s
nxNe+ItU8R6XZvcyGbTIr6ONHjlUbVLlY+jKSoI4Rtyj6Y8G+H28U+KNM0sK5S4mVZPLYKwjHLsC
eMhQx/DoeleTfBf4rSfFnw7qt3d6HL4c1bSNVuNG1HTpLhLhYriEruCSrgOuHXnA53AZADH6c/Zx
1S2tvE2o2UsUQubq3DQzuwD/ACNlo14ydwO44P8Ayz6HtueUe/2NjBpljb2dsnl21vGsUSZJ2qoA
AyeTwO9WKKKACiiigAooooAKKKKACiiigAooooAKKKKACiiigAooooAKKKKACiiigAooooAKKKKA
CiiigAooooAKKKKACiiigAooooAKKKKACiiigAooooAKKKKACiiigAooooAKKKKACiiigAooooAK
KKKACiiigAr8q/2Bf+Upv7Rv/cx/+ny3r9VK/Kv9gX/lKb+0b/3Mf/p8t6AP1UooooAKKKKACiii
gAooooA/Kv8A5zr/AOf+hYr9VK/Kv/nOv/n/AKFiv1UoAKKKKACiiigAooooAKKKKACiiigAoooo
AKKKKACiiigAooooAKKKKACiiigAooooAKKKKACiiigAooooAKKKKACiiigAooooAKKKKACiiigA
ooooAKKKKACiiigAooooAKKKKACiiigAooooAKKKKACiiigAooooAKKKKACiiigAooooAKKKKACi
iigAooooAKKKKACiiigAooooAKKKKACiiigAooooAKKKKACiiigAooooAKKKKACiiigAooooAKKK
KACiiigAooooAKKKKACiiigAooooAKKKKACiiigAooooAKKKKACiiigAooooAKKKKACiiigAoooo
AKKKKACiiigAooooAKKKKACiiigAooooAKKKKACiiigAooooAKKKKACiiigAooooAKKKKACiiigA
ooooAKKKKACiiigAooooAKKKKACiiigAooooAKKK84+L3xS/4Qe1XT7Bd2tXUe9HZcpBGSRv54Zs
g4HTjJ4wGAPLfjx4ti8ReLEsrWV3tdLVoGDIFHn7j5hB6kfKi88ZU44OT8pfH/4veLfAOqeFfDXg
bwza+I/FPib7X9jF9dCKGL7Msckm5SUD5jZ8fvEwVH3ulez3FxLdTyTTSPNNIxd5JGLMzE5JJPUk
15N8HPFX/C3v7Z8Sato+lT/2J4i1HTvDer29tu8yxXbH58MzFs+Z86s8ZCtsxjg0AF98aL34cfCn
QfFHxL8O3eiX09xHZarDpIW9h09mdlFxIyMdsJ2qeC7Ayonzt19VrK8VeFdJ8ceHb/QtdsItS0m+
j8q4tZgdrjOQQRyrAgEMCCpAIIIBrzi+0HxT8C/2e7jTfBIl8a67oUbf2dFqitLJLb/aSwiKq6l2
it2KKEI3GNQqjISgD6Y8KfGjxJ4anAmu31i0ZsvDfOXbqM7ZD8ynAwOqjJO019MaHrNt4h0ez1Kz
bfbXUYkXkEjPVTgkBgcgjPBBFfn18HfH8fxS+F3hnxSjxPLqNkj3IgjeONLhfknRQ/zbVlWRRknI
XIJHJ9m+GfxMu/AGolWD3OkTtm4tQeQenmJnowH4MBg9iAD6uoqppWq2muadBfWE63NpOu6OVOhH
9CDwQeQQQat0AFFFFABRRRQAUUUUAFFFFABRRRQAVk+LL6fTPCus3ls/l3NvZTSxPgHayoxBweDy
B1rWrivjNby3Hwz1pIo3lcLG5VFJO1ZUZjx2ABJPYA0AfKNecfAH4sXvxs+HkPiu68Pf8I5BdXMs
VpD9tW68+JCFMu4IpX94JF2kZ+TPQiu516zvdQ0PUbXTb/8AsrUZ7eSK2v8AyVm+zSspCS+W3D7W
IbaeDjBrjfgV4T0P4e/DfT/COha7F4hi0GSayu7qOSNmW68xpJkdUJ8tg8h/dkllBUEk8kA+iPgX
DI3ii9lCMYls2VnwdoJdCAT6nafyNe4V4x8CdUgt9T1OwkbbPdIjxZIAbZuyOvJw2cDsp9K9nr+e
+MXL+1pqSsrK3noerh/gCiiividtjoOSvvBdvofkX/hqz+wXFrKsradYym3trpPuyK0IZY2kKE7W
bHzpHubaCK37fW7G50k6mtzGliqM7zTHyxEFyH37sFCpDBg2CpUg4INXq87+Imiz6tq1pomky3Vl
LrySf2o8DxLC1nH5aTO4dHJlKSLGpQAncu5tsagepQ/2yap1Zarr5bv/AIBD93VHQfDj974H0i8P
+t1CL+0pQOgkuGM8gX/ZDSMADk4AySea6SiiuCtP2lSU+7KWisFFFFYjCiiszxNrg8N+HtQ1Mxid
raFnjg37DNJj5IgcH5nbaowCSWAAPStaVOVaapw3bsB507LN4q8VTRkPDJqKhJFOVYrawRvg98Oj
qfQqR1BqxVHRdOk0vT1hnumvblnkmnuXRUMssjtI7bV4UFmbAHQYFXq/o/C0fq+Hp0f5Ul9yPsMP
B06UYvcKKKK6joCiiigAooooA53wpqPhC7vHg+IC6fF4ogWQeVqoAsfILLte38w+WQ2F5P7zIccK
oA9yryyeCO6hkhmjWWGRSjxyKGVlIwQQeoIq98CdUuNS8FSx3Vxulsb2axFjsH/EvSLaqW+8D97t
UKfM5zvwSSK/LuKsrcI/XVUbV9n0v27I+WxmHdGabd7nV+KfCOneMLFba/RgY23RzRECSM98Eg8H
uCMdO4BHkfjn4TnwrpM2p21813bpKA0TxhWjRjgEtu+Y5KjgDrnivdqZNDHcQvDKiyxSKVdHGVYH
ggg9RXzOU5/jMrnGMJ3p31j5dfQ8qpSjP1PhH40/CbTPjX8PNS8LalJ9l+0bZba+WFZHtJ0OUkUN
+KtgglHdQw3ZryP4eftjeFND8I2ml/FHxHFpfj/TZJ7HWLWHTriRVmimePJaGNoyzKisdh25Y4AH
A+pNc0tdH1e/so7mO9jtbhrY3MIOwuqqzLnpuUOoZcnaTism+sbbVLG4sr23ivLO5jaGe3nQPHLG
wIZGU8MCCQQeCDX9G0a0K9ONSm7p6nktNOzPOPjV+0R4R+BFjay6/NLeXlzIippemvC94I2EhExi
eRD5WY2Xd03ECqNh+0Zbap8ObfxjZeAfHV5Z3N6tpBYW+jB7yWNoRKt0sYkw1uQQokDYLHHvXo9x
4T0O88RWuvz6Np8+u2sZht9UktUa6hjIYFElI3KvzvwDj5m9TWrW17CPMfhT+0h4B+M98NP8MatL
castl9un0+ezlikgTKKwZivlllaRVO1mGehI5r06uG+N8ni23+FPiS48DXH2bxTb24uLNhAJ2by3
V5I0jKOHd41dFXacsy9OoPgb42/4WN8IPCPiJ73+0Lq806L7Xc+V5W+6QeXcfLtUDEqSDgbeOOMU
wPvH4Y+Lv+E08H2l9I268j/0e64/5aqBk9APmBVsDgbsdq6uvmb4R/FZfBDjS7+FDpFxM0slwiky
xOQq7sZ5UBeQBnkkZxg+j3H7RXhiGeSNLbUp0VioljhQK4B+8MuDg+4B9qAPUqK8/wDD3xx8La/d
G3a4l0uT+E6gqxo/BJ+YMVGMfxEZyMZr0CgAooooAKKKKACiiigAooooAKKKKACiiigAooooAKKK
KACiiigAooooAKKKKACiiigAooooAKKKKACiiigAooooAKKKKACiiigAooooAKKKKACiiigAoooo
AKKKKACiiigAooooAKKKKACiiigAooooAKKKKACiiigAooooAKKKKACiiigAooooAKKKKACiiigA
ooooAKKKKACiiigAooooAKKKKACiiigAooooAKKKKACiiigAooooAKKKKACiiigAooooAKKKKACi
iigAooooAKKKKACiiigAooooAKKKKACiiigAooooAKKKKACiiigAooooAKKKKACiiigAooooAKKK
KACiiigAooooAKKKKACiiigAooooAKKKKACiiigAooooAKKKKACiiigAooooAKKKKACiiigAoooo
AKKKKACiiigAooooAKKKKACiiigAooooAKKKKACiiigAooooAKKKKACiiigAooooAKKKKACvkr4t
abFpXxG1yGJnZGmE5LkE7pFWRhwOmWOPbFfWtfOP7Rlj9n8aWdytv5cdxZLumCYEkiuwOT3YLsHq
Bt9qAPmO81LwL4U+OVhavpP2Tx14r06RI9USxfbcxW3zGIzY279uWIHO2GMORiEH2v4c3Fva+ONG
e5i86MzhAu0Nh2BVDz6MVOe2MjmvBvjB8ONa8U+O/hb4m8Oz+RqPh3Wn+1PK6CFdOmiIusqyks7L
Gka7ehlJ4xvT17Tb+TS9Rtb2IK0ttKkyK4JUspBGcduKyqx56co90J7H1pRRRX5u9zgCiiigAooo
oAKKKKACiiigArkfG0iaHrXh3xHPefYrGzmls76WQoIlt51ABbIyP38dsNwIwCxPy5I66orm2hvr
aa3uIY7i3mQxyRSqGR1IwVIPBBHGDWlOXLK41uS0VxnwduHuvhtorkXS24SRLT7dGqTfZVldbfeF
AGfJEfI4PXnOa7OlOPJJx7AFFFVr/UrTS4RLe3UFnEzbRJcSBFLYJxknrwfyqUnJ2QizRXLXnxQ8
L2Nw8Mmrxs64yYY3lXkZ4ZVIP4GtKLxhoU1nDdDWLJYJvuNJOqZIAJGCQQQGXIPIyM1s6FVauL+4
rlZr0VU0/WbDVvM+w31te+Xjf9nmWTbnOM4PGcH8qt1k4yjo0SFFFFSAVHdW63ltLA5kVJUKMYpG
jcAjBwykMp9wQR2qSijbUDzbT/G0Hg2G10XX7G+05LGJLd9X+wFNObEgiiPmINke9dj7fuJv2Fsq
RXeVZurWG+tpre4ijuLeZDHJDKoZHUjBUg8EEcYNcfa/CnS9FuZJvD17qPhkTPJJNb6bMrW8jOVJ
byZlkjUjaACirgcdMCuvnhPfRns0cwsrVEdPRXNx+CddF67P451VrT5tsS2dkJBwmMv5JBwRJn5R
kMo42ktXuvhSt/O09x4s8UvM3mbmi1LyFO6MIvyRKqDYRuGFGWJ3bhxRaHWR0vMKXRM6yisGb4b2
EkkGzVNeht0cvJbprNyRMdpC7nZzIoG4nCMoJxu3YGK/gk3NiNW0W9d3n06+l8mSa5eeSW1lYywu
Wk+YgBjFkkjdC4BODgtGSvFmtHFwrS5UjpqKKKg7gooooAK4L4t28un6TF4ktXVrzTFMK2siOy3K
TSRAxrsBYSMyIFbBAJIIwdy97VXVNLttZsZbO8iE1vKBuXJBBBBDAjlWBAIYEEEAggitaU/ZzUhp
uLujgaKqa7oU3hvXtGtYdc1K+a4E880V4lv5ZhjUKQDHErb/ADJYiOcYD57A26+gjJTipR2Pp6FZ
Vo8yRkeItYn0safFbRLJPfXQtEeQMyxEo7byqglgNnTKj1ZRki1o+j22iWS29uvo0krAeZM+ADJI
QBudsZLHkmma9pcmr6d9nhnW2mWaGdJJIzIoaOVZACoYZBK46jrUHh3VrrUIZrfUrZbPVLVgk8cb
ZRwR8ssffy25xnkFWU8qa2+zoG1S0vka9FFFQdAUUUUAFFFFABRRRQAUUUUAFV9S1K00fT7q/v7q
GxsLWJp7i6uZBHFDGoLM7sSAqgAkk8ACuc+KnxM0T4O/D/WfGPiKSaPSNKiEk32aIySuzOqRxov9
5ndFGSFBbLFQCR8p39r8QP21mhm8ZaP4g8A/s+XKve6fbaFFHJrWu4Um2+0KWfy4y0fmrmPy8vEP
3g2zpM5wpR9pUdl/Wi7s4cTilQVkry7Ggvxi+LP7afiK68OfAu2m8G/Dmz1FtP1j4k3e0SSRNCci
3icK6tgswEZMoL27M1sGNfZH7N/wD0X9mv4RaP4G0ab7d9l3zXupvbpDLf3TndJM4UfRFDFisaRq
Wbbk6fwZh8I6F4MtvC3g7SF8N6b4fH2L+w2QJLackgv8zb/MyX83c3mFmYsW3VHa+PNd8Xavqdh4
Z0eCG00+7exudY1aYeWk0ciiVEgjO+T5DuUlkBzyRjB/Is6zPGZtOWHjH2dKDvZ6ejb6+i/E+VqV
J1Jc9V3Z6BRXJQ+Bry+lWfXfEuqajIvmYt7GZtOtk3OCNqwkSHaoCjfI/c9TWZ/Z/jTwzqX9l6M8
GsaNdy+ZDqWsXDSS6Wu7MkbjcHuFIz5fzBgThjgA18nHC0pvljVV18l8m/8AInmfYxdc+Kmo+MNB
li8IaFdz2uoJcWsetTXkdosJyY1nRQWkIB3Nyqt8owMni/pWl2miafBYWECW1pAu2OJOgH9STySe
SSSap6hYat4A0+8u9Sgi1LSluJbqe+08MJY/NlaV5GtyDtjQu2SsjthQcYzt16+pSpQpqOHVoN73
vf1/4ZHvYGFO3NF3l18goorH8Ra1cactvZ6bbfb9cv8AzI7CzDou+RY2fc251+QbeSDnkDqRRCLn
KyPRnNU4uUtiXwH4a0bxtqHiPWNW0+01Xy73+zbeK+hgnEEcC4bAwShaV5T8xyV8s4Axn061tYbG
2it7eKOC3hQRxxRKFRFAwFAHAAHGBWV4T8MxeFtMMCyvdXc7Ce8unLZuJ9io0m0sdgIQYRflUAAC
tqvl8wxX1is+V+6tvkfKSlzScn1CiiivLJCiiqupalbaRpt1f3knk2lrE880m0ttRQWY4AycAHoK
qMXJ2W4C6nptvrGm3dheR+daXUTwTR7iu5GUqwyCCMgnpXG/CvxzY69pMGiSata3/iDS7dY7z7Pd
faRMF+QTrLgCQOArHGSpcK2GqW603VPiJ9utdRjn0Xwq/lrHAjeXeagv3n8w5zDCwO3y8CU4O4py
pk8baDfWdto+q+GLFJtT0V/Lg02OTyIri1cKksH3lRQAEcEggGFcDtXtU6dJU/q1WXvS1Wuidur8
+vbuZu97o7KiuWbVPGS3McQ8OaOyMjMZhrUmxSCoCn/Rc5OSRgEfKckcZj/tjxJp/iDRI9Sh0saf
qkslqbe1aRpbaRYXlVvNYASqwifI2RlSy/ewSeL6nU7r709vQrmR1tcbqgmsvivoMlpbSSjUNMu4
b5xcFUSOF4micoThiHldBgZ/fE5wK7KvMte8U6Zofxq05rjUJJ3fRrizFhZmS7ljl82GXm3iRmQt
H827ncEHA2gttl9OdSclFX92X5f0xS2PTaK42DXvF3iC283TtAtdDt5Hj8qbXbhjcCMhGZ2togRn
BYBTKpyOcdKlh8C3GoSrN4i1++1rHmA2MWLSxIdwdpij+aRQoC7ZXkBBbI+asvqsaf8AGml5LV/h
p+I+a+xZ1Lx/pdrNJbWPn6/qEcogkstHT7RJE5cLiVgdkODn/Wsv3W67TVGSbxv4gjcQQ6d4St3S
ZVkuib+7B3bY28tCsSHblvvyDJUY611Om6ZZ6PZx2dhaQWNpHnZb20axxrkknCgADJJP41ZpKvSp
fwoXfd6/ht+YWb3OWi+Hem3Ek0mtT3Xih5H37daZZYY8KFGyBVWFSAD8wTd8zc8muI+IDTat8XNP
0+6kWbS7DSV1CG1dwAt00zoJdmcsQqkAkEKTxgtz7BXmnj6/ST4jaLZAfvYdKu5mO9Dw81uB8oO4
f6s8kAHsSQwH0/DNedXM4Keuj+WnQ6MPFe2ivMiooor9oPsgopk88drDJNNIsUMal3kkIVVUDJJJ
6ACshdS1DxBf6dZ+HIFuoruUq+rS288lnAigszB1XZJwrLgSL85UeuMa1anQg6lWVkjCrWhRV5su
eG9Ts9D8Ta/4o1vULTTdK0+FdJh+0SvvaQolzIUXIXLKYxtCs7eWMEYw3o/h3xdovi228/RtUtdS
QIjuLeUM8YYErvX7yE4PDAHg+leQeD/Dsel+KfE0GpWkd5rllf8AmHVzECrrLGrIkTMNybYyoMe5
tu7hiDx0mpeG9I1idZr/AEqyvplXYJLm3SRguScZIPGSfzr8rzihQx2KlVc3raz6Wtpp/wAE8D6t
LEXrKW56lXE+LGvPEHjbQfD1rL5en2+3WNUYRNu2xyKbWMOVKjfKjErwxWJsEd8D4X+OoNB+H+h6
drjak2p2tuIpFj0W8IRQT5aZEOCVTapIzkqeT1Ol8HdQk8RQeI/ENzYCyutS1Fc7rdo2Cx28KeUS
wy3luJUJ4BZXIC5wPnFgqmBdWrNaQ0Tto29E18tTy5J6JnodFFeWeKvjJeWPji+8JaLpFrcahbxL
m71C+WGNZGiMi4iALyKBtztweoO0YY+fgsBiMxq+yw6u9+xXVJdTe8WfFCx0HVhoenw/2z4jbYzW
EblEgjPJkml2kIAOcYLHcmF+YGuDmh8WeI9Xt9S1fXJ9Fmtoo0SDw9euttK6ySMXeKRCDw0a4O7O
054IA1NNs7qGa/ur+8F9f31ybmaVIhEgO1UVUXJwqoiDkknBJJzV2v2XLMhwmBpxc4c07at6+tvI
9+hl8bKVXV9jIj8L2zfYmvLrUdVe0dZY21LUJrgeYFIEmxnKbuTyFGCeMVr0UV9LGEaa5YKyPVhT
hTVoKwUUUVZoUtYtZruxP2Yxi7hkjubfzc+WZonWSMPjnbuRc45xnGDXp+h6vD4g0XT9Ut1kS3vr
eO5jWUAOFdQwBAJGcHsTXntdF8K5c+ERbl8vaXl1b+UTzCgncxJj+ECIxlR02FccYr884xw6lh6e
I6p2+/8A4Y8HMoK8ZnXUUUV+SHihXCeHrXV/Bzavd3Olx3NpqGp3V1ImmwgXEIMhVJXUORKGiRCf
LUSZA+SR3Zh3dFdVKu6cXBq6e4mr6kVrdQ31tDc28sc9vMgkjliYMjqRkMCOCCOcipa4nxBBe+Cb
d73RLqe8a5uz5Xh+SOJ0uJZZC8gif5HRixdy7O6ovmHYQoC9jdXUNjby3FxLHBbwoZJJZWCoigZL
EngADnJp1KPLyypu6lt3FfucB4y+GE1xpOsTeH9b1/S7yVJbqGxsdSMcMt0fNcH58lA7yHcqsqng
kZANdtoerw+INF0/VLdZEt763juY1lADhXUMAQCRnB7E1xug6OPiXo11qet3l9c6XqEs4sbGCSax
iWz3FELKjK8vmookJkyMPhVUZz3draw2NtFb28UcFvCgjjiiUKiKBgKAOAAOMCuzGVHyKjUd5xfb
8L9RRXVGb4vsIdV8J63ZXF3HYW9zYzwyXcuNkKtGwLnJAwoOeo6dRXnWhabbX3hDTra90i1t4pre
OSfTvswWFJCA7L5ZHGHJODzn3rsfipZw33gDWI5o1nKxrNDbuAwuJ0dXhhKn7weRUTaOW3YHJFcb
H4003+zxdXAurF/PjtGs7q0kS5E7qrLEItu5nIdThQcjkZHNexlUZvDPk1977j1MFKEZSc2btFeT
eIvHmua74VunsLRtGvYYBJcWa3WL4l55rQRxoYSSVlEbMRtYZCggkGtP4aeBvFN1b32m6V4gj0jR
dKu7uzVbzTxLcbywZOMqGTZIsgfIO5iCrLg171TA+xourXqKNnb+rX8jrlmFNSsk2jv76ae3sbiW
2t/tdykbNFb7wnmMASF3HgZPGT0zVn4KX2nf8IPZaXaTP/aFginULSaDyJLeeXMzr5e1dqbnYLgb
cDAJwayLXwL461S8kGp6xpui2q2rCJtHBnc3BCANIJo8GMEOdqlTyBuPWtiw+FZ0hdGvbLV5F8Qa
dHcI1/NApiu/PkMkomiQoWQOzsiBwFJB+bHPiYuphZUHQlVV209Lvo99PyPPxeIjWacE9B3xqhuV
8Bz3+nTSW2s6fcQ3OnSxB2fzy4jCBUB3l1kaPaQVPmc4HIit/hprMf2aKfx5rdzaSSm41GE7Ea4f
5TthkQB7ePcvKKx+UkAryTp+H/hno+lbLzUbeDXtfaUXM+s39ujzvNxhkJB8tV2gKi4ChRjnJPWV
5Esb9XpKhQd7N6tLrba+vmjz+W7uzyrxp4Ph8BraeI9JFw9jYmVNRtrm5ubphDPKjSzx7mfayMvm
PgfMpck5Aq3purWOsQGawvLe+hVthktpVkUNgHGQTzgjj3r0uvMfH1nP4U8QXvilLfT10m6isbW9
mkuDDKjid4/NI8sq4CzJyzDAjx2FehgcY8UlQq6z6O++u35npYXEexfLL4WXhXI/8I7rXh641OXw
9Jpjw6hdvdva36SqUkeMBmEis2RvUNt2DgsARxUlr8UPC91d/Zjq8drN5SzYvY3tgUYKykGRVByG
UjHUHI4pmheJ9T8UalqM+gxWfiDSbO7NpLb2cix3cY8pGWYGSQI6F/NT+H7oKlhmvfp069FSclZd
b7Hp1a9BpNy+4i02PVvDfixV1O9l1e21r5EmVgkdrOglfYsJJ2o0YHILEtGd33ga6Tw5Cuu/EwfN
G8GgWfmsq3DZFzcEohKDjKxJL949Jhgd65/WLfxF4t0OC70vw1r+nX0DST2Uk/2OFhL5ckYEkcsh
YKd5z8ucYI7V6F8N/CI8L+H4pruN21/UEjuNVuJmV5Hn2jKbl42Jkqqr8oA46knjzHEU6dBz5lzt
ctk1827dLaHnV68XH2UHdf1+p1lFFFfAnnhRRRQAUUUUAFFFFNa6Ac94i+IHh7wnf21lq2px2dzO
odVZWYIhcIHkIBEaFmA3OQM554NWta8VadoPhi68QT3EcmmQ2/2kSwupEq4yoQkhWLZAXnksPWvL
dAvP7fvNW8SGyWyGtTpcQKzK0v2dYY44t5HAJCl9oJC78ZzmoIfAOgW8yTJpsfmRuskJZmbyCshl
AiBP7td7MdqYByciv1OjwfSlTpTnUalo5L9F/TPShgKlSCmnuT+G49Xkk1fUdbEUd5qV612IInD+
RGY40SIsFUEoqBcgc4zk5rZoor9HhCNOKhFWS0PoaVNUoKC6BRRTJ5kt4ZJZDtjjUuzYzgAZJqzV
tJXZh+OHiXw/KJMF2dRHkZ+bOePTgNXjXjvxN/whPgfxD4i+zfbP7I064v8A7N5nl+b5UTSbN2Dt
ztxnBxnoa6zWtan1y7Msp2ovEcQPCD/H1NeC/teePvGPwz+Ddzr3gx4ra8hvYEvL2SOORrW3Yld6
LJ8rMZDEn3W4kY4GNy+vRg4Rsz88zDExxVZzitFodH8FdP8ACesaGfiH4b0m10y+8aW9tf6p9juT
MjTqrbkOMIHR3lVyqqWfcWG7NfUH7Ovh9dQ8UXmqSKjJp8O1MsQwkkyAwA4I2rIDn+8OO4+X/wBn
f4can8JPg74f8J6xPa3Oo6f9o82WxdnhPmXEsq7SyqfuuM5A5B+tfYf7NOmyxaVrl+WTyZ5o4FUE
7g0aliTx0xIuPoa2PNPZ6KKKACiiigAooooAKKKKACiiigAooooAKKKKACiiigAooooAKKKKACii
igAooooAKKKKACiiigAooooAKKKKACiiigAooooAKKKKACiiigAooooAKKKKACiiigAooooAKKKK
ACiiigAooooAKKKKACiiigAr8q/2Bf8AlKb+0b/3Mf8A6fLev1Ur8q/2Bf8AlKb+0b/3Mf8A6fLe
gD9VKKKKACiiigAooooAKKKKAPyr/wCc6/8An/oWK/VSvyr/AOc6/wDn/oWK/VSgAooooAKKKKAC
iiigAooooAKKKKACiiigAooooAKKKKACiiigAooooAKKKKACiiigAooooAKKKKACiiigAooooAKK
KKACiiigAooooAKKKKACiiigAooooAKKKKACiiigAooooAKKKKACiiigAooooAKKKKACiiigAooo
oAKKKKACiiigAooooAKKKKACiiigAooooAKKKKACiiigAooooAKKKKACiiigAooooAKKKKACiiig
AooooAKKKKACiiigAooooAKKKKACiiigAooooAKKKKACiiigAooooAKKKKACiiigAooooAKKKKAC
iiigAooooAKKKKACiiigAooooAKKKKACiiigAooooAKKKKACiiigAooooAKKKKACiiigAooooAKK
KKACiiigAooooAKKKKACiiigAooooAKKKKACiiigAooooAKKKKACiiigCO4uIrWCSaaRIYY1LvJI
wVVUDJJJ6ACvkP4heLP+E18WXmqIssds+2OCKZ9xRFAA9hk5bA4BY8nqfXP2ifF32PS7Xw7A3728
xcXPHSJW+Qcju4zkHI8v0avkf40/FnTPgp8PNS8U6lH9q+z7YraxWZY3u53OEjUt+LNgEhEdgp24
oAg8dL4c+LUPiT4YvrmoWt+1lFJqf9ilkltoXcFY3m2NGjSqpHlMdzRsx27Tmuy0HRLLwzoenaPp
sP2bTtPt47S2h3s/lxRqFRdzEk4UAZJJ9a8j/Zc+GuueEvCuo+KfGN5LqHjjxhJFqWpzXCyJJDGI
/wBzbMjYCtGGfICKFLbACsamvovwXo8eqai7zx+ZBAu4gkYLE8AjuOD+VTKSirs3oUZV6ipx6liz
8DS32kQXKziO4kG8RyD5dpxjkdOOfxA4rm7q1lsrh4J0McqHDK1ex1la54ctteRTJmKdAQkqdfof
UZ5/wzXDDEO/vbH1GJyePs06PxL8T4J+IP7KNt8Odavfij8KHm0zxdpcj6lDoLwiewuI/LYT20UK
p5itIrOFCsQC21QmVZPa/g38XdF+Nfge18RaLJ/dhvbbD/6JdeUkkkG5kXft8wDeo2ntXe3VrLZX
DwToY5UOGVq8s8D/ALOfgn4a/Ea/8Y+GLGXR7y+spLKewgl/0PDzLKzrGQSjZRVCqwQKMBB1rvPk
mnF2Z9AeA/ilq3gHMFssV1p0knmS2kqgZJ2gsrjkNtXAzkDrg1754H+LWieOHjtYney1RlJNnP1b
ABbYw4Ycn0bCk7QK+Q9b17TfDOlzalrGo2uladDt828vp1hhj3MFXc7EAZYgDJ6kCtK3uJbWeOaG
R4Zo2DpJGxVlYHIII6EGmSfb9FfJvh74ueKfDt0ZV1SXUI2+9BqDtOjYBA6ncvXPykZwM5rqLj9p
DxA08hh07TY4SxKJIkjMq54BIcZOO+B9BQB9FUV4b4b/AGkfvpr+mepSbTR9MKUdv947t3oMd66C
3/aK8MTTxxvbalAjMFMskKFUBP3jhycD2BPtQB6lRVDRtc0/xFYreabeRXts2PnibODgHaw6q2CM
g4IzzV+gAooooAKKKKACq99YwanY3Fncp5ltcRtFKmSNysCCMjkcHtViuY+Jmq2mk+Bdaa7nSAT2
ktvFu6vI6MFUDuSfyAJPAJoA+Q68V+DXhW/8J/HD41RJYahY+G7690/UbEziX7LPcTQO95JCX+Vm
MhG/b0wq8BVA9qrxz9kv4pXvxb+Cumaxq+p/2rr8FzcWmpTfZ1hxKshZF2qqr/qXhOVGOeec0AfS
Pwn/AOSgaV/21/8ART19FV4H8FbGO88aCVywa1tpJk2kYJOE59sOfxxXvlfg/G81LMopdIr82enh
vgCiiivzw6grkte0a90zxSninS7L+1rlrRNOubDfFFIYfO3+ZFI4+8u58xllV/lOQUGetoroo1nR
ldK9915CauZuj+ItO17zlsrjdNBt862lRop4d2dvmROA6ZAJG4DI5GRzWlXP694Mtta1az1aG7ut
J1e1Rolv7AoJHibOYnDqyumcMAynDDIxzmP+xfEtn8ln4lguYjyX1fTVmlB9AYXhXb04Kk5z8xGA
NpUqM7ShO3k7/ohXfU29T1K30fTbu/vJPJtLWJ55pNpbaiqWY4AJOAD0rznxF8RvE+EuvD2i2dxZ
xyr/AKPfSNHc3URIBKg7VhPcB9xIYEhWUoY/EWtapq+rWNjremvo0UJd1t/MM9veTByY3WUKFO1I
y4jbD5YsUXylYvr9GyHh3Dzo/WMUlJvZX0X3dT18Lg414OcmLafHiyvNYubJfDmuJHZMsd9I0MbP
bs7AIRGjs0iEb2LJkgKCAwbIqar4ysPiVeadNoeoSXWgWLO9yPLMaT3PyGJSrqGIjG5+gG5oiCxU
7bVFfS4fh3AYWvHEUou8fO6OynlyhNScr2CiiivpT1wooooAKKKKACiiqWtaxbaBpN3qN2223toz
I3IBOOijJAyTgAZ5JApClJRTbIdWv7hLiy07TlZ9TvZY1jH2WSdI4/NjSWVwmMKiyZyWUdOa7LwD
4M1fwZ59tc69DqWlMC0Nmtk0bQyM5d2ErSuzbmZid5Y5IwQBgxfDvwNLosMWs6zLNceJbqE+fulP
k2qvsZoIowxQKpRRu5LFSc84HbV+O8Q568ZN4ag/3a8lq+6PksTXeInfotgoorN8QeJNL8K6a9/q
9/Bp9ouR5k743EKW2qOrNhThRknHAr4eEJVJKMFdnKYPhGG2t9b8Z6IySmIX4vFtrgO0ZhuIUZih
fIKNMtzkKcA7uBVvVvhv4c1eHY+lw27BWCyWi+Sykjr8uASO24EfrWd4f/tHXvGyeIG0S+0LT20k
W7jUJ1Ety5kDxZgR2CeWPN5bDZmIxwa7avYrYrEYWspUaji7K9n1tZ7GaipLVHnsPwP8PxzI7T38
yqwJjeVNrDPQ4QHB9iDXQX3gnT/+ERvtD0+1jt4Zo2KKWbHm9VZm5Y4YL1zwAOnFdFRRUzrH1pxl
Vqt8rTWvYFTitkfI9eK/GLxxdfs/w/DuHw7YeGtF8FX2vRaRqcc8JgW0jmff5sIRkjjUKtwzs2QC
VOD81fZPxe8A20drP4hsttvIrKbqHHyyFmC7x6NkjPY9euc/N3xg+Gtt8YPhtrfhG7vJdOi1KNAt
1CoZopEkWSNip+8u9FyuQSMgFScj+h8pzOlm2GVel6NdmeVUg4OzOyqjZ69pmoapf6ba6ja3Oo6f
5f2yzhnV5rbzF3R+YgOU3KCRkDI5FeHXnwr+PaapYR2vxwtZtOfzPtlxN4YtI5ocL+78uMKwky2Q
cum0cjd0rV/Zl+CuufCax8W6h4uu9P1Pxd4j1Vr691DTZJDHLHjcoKsiKrCSS4b5VAw454AHsmZ6
5pWvabrv2z+zdRtdQ+x3L2dz9lnWXyJ0xvifaTtdcjKnkZGRX0j+z742l1XTrnQLyZ5biyUS2zOS
T5HClOnRTjGTnDgAYWvhL9k/4Y6t8LfAOuWmr6NF4cbU9eutTtdGjvReNY27rGkcLyjIdgIvvAnI
Kk4JIH1x+z3f21j44uPtNxFb+dZNDF5rhd8hljwi56sccAc0AfStFFFABRRRQAUUUUAFFFFABRRR
QAUUUUAFFFFABRRRQAUUUUAFFFFABRRRQAUUUUAFFFFABRRRQAUUUUAFFFFABRRRQAUUUUAFFFFA
BRRRQAUUUUAFFFFABRRRQAUUUUAFFFFABRRRQAUUUUAFFFFABRRRQAUUUUAFFFFABRRRQAUUUUAF
FFFABRRRQAUUUUAFFFFABRRRQAUUUUAFFFFABRRRQAUUUUAFFFFABRRRQAUUUUAFFFFABRRRQAUU
UUAFFFFABRRRQAUUUUAFFFFABRRRQAUUUUAFFFFABRRRQAUUUUAFFFFABRRRQAUUUUAFFFFABRRR
QAUUUUAFFFFABRRRQAUUUUAFFFFABRRRQAUUUUAFFFFABRRRQAUUUUAFFFFABRRRQAUUUUAFFFFA
BRRRQAUUUUAFFFFABRRRQAUUUUAFFFFABRRRQAUUUUAFFFFABRRRQAUUUUAFFFFABRRRQAUUUUAF
FFFABRRVe+voNMsbi8uX8u2t42llfBO1VBJOByeB2oAkuLiK1gkmmkSGGNS7ySMFVVAySSegAr5n
+M3xE0/x3fafFpsUv2ex80faJRt80sVGVXqFwgIJwfm5AxzR+JHxT1DxzfSRQyS2Wir8sdmGx5gy
DulwcM2QDjkLjjnJPg3xm+M2k/Bvw7Dd3cMuq61qEn2XSNCs8tdajcEgLGigEhcsu5sHG4ABmZVY
Ayv2o/G2tfDn4E+JvEXh29/s/WLP7L5Fz5SS7N91FG3yurKcq7Dkd69Vr548N/AnVvjB4qfxv8at
PheWCQpofgtLkTWelwrIDvlZDtnlk2LuzlWX7wI2xxfSGm6bc6vfQ2dnC1xczNtSNepP9B3JPAAz
UyaSbYH014J1JdW8I6RciZrhmtkWSR87mkUbXyTyTuB571tVQ0HSY9B0Wy0+LaVt4ljLKgQOwHLY
7EnJPuav1+c1WnOTjtc4HuFFFFZCCiiigAooooAKKKKACiiigDzrw94is/h3e3PhPV2OnWFnE1xp
F9dTs4vLcuzGFM5O6AMkezcWZQGCgVzurfHq8abGmaZBFErN812zOzrn5ThSu0+oyevXjmn8bfEy
6lrUGl21wsttZrmVYycecSQQexKgD6FmHqB83fGL47+H/gr/AGDDq1nquq6jrly1tYabo1qJ7iZl
2gkAso+88a4zuJcYB5x9dhMDTqQVaqtWdUYJq7Poub46eIZYXRYNPhZlIEiRPuU46jLkZHuCK4TU
tSudXvpry8ma4uZm3PI3Un+g7ADgAYrz34ZfFT/hZn9pf8Uh4q8KfYvL/wCRm0z7H5+/f/qvmbdt
2fN6bl9a8x1bUPjv8UdW0PTE8LxfCfRbe9hvNT1Rdct766uIUljPkQ7I2CsRuYh0KvtCsQpZX9en
h6VHWEbGiilsfQ9FeD/Fr9kXQ/it41ufGMvivxLpPiQRxjT5ra6jMFhJGo8po0Kb1UOPMKrIpLMx
BUnNavxG+DPjrx14P8N6PZ/F3VdBvtP3yajqtnYpFNqUpA2n9w8XlIuXAQEghl3FmQMego9ps7y4
0+4S4tZ5LadM7ZYXKMMjBwRz0JqzYa9qOl6kb+1vZ4bxm3PMHO5zkMd2fvAkAkHIPevIvgx8M/FP
wxm1mz1rxxqHjbSbmO1ls5dWdnuoLgIy3Q3MWPlMREyLuO3LDGQXk4dvF/j74BeNdDHxI8aaf4t8
B6/INPOvT2MWmyaTe7ZHjDJGCGikC4LscKRljGF/eQ4RlugP0F+GvxKj8VQrp+oMsWsRrweAtwoH
LKOzeq/iOMhe+r5L03UrnSL6G8s5mt7mFtySL1B/qOxB4IOK+kfAfjCLxlocdzmNL2P5Lm3jJ+Ru
cHB5wwGR17jJINfI5lgfYv2tNe6/wOWpC2qOjooorwzEKKKKACiiigArl/Ftvc6XdweIbCznvpLa
J4b2ztADNc2+Cy7FJG+RHAKgnhZJgoLMBXUUVcZcruXCbpyUl0MXRdasfEWlW2pabcpeWNym+KaP
ow6fUEHIIPIIIPIq7XHmT/hAPEy2kqZ0TxBqEklvdPdf8et26BzAUc/dkZJXUqfvyFdoyCewrolF
LVbM+ro1VWgpIKKKKg3Cuc1H4keFdJmkiu/EelwzRyiB4TdoZEcsEwyg5GCecj5cEnABNN+JC6x/
wg+sNoJI1RIfMiVd251UhnRdnzbmQMo24OWGCp5HC+GLXTBoelT6bZra2v2VWtlKDfHG4VyCeeSQ
CeTkjJJ6134fDxqxcpM6KFF15OKdrFix1f8A4Sy6n14l2gnd47BZFZfLtQQoKggEeaU80kgEhkU5
CLVTWvET2OpWWmWMMV7qdzufyJJWjWKFVJMrsqNtG4BRkcluOhrQ1DVLLSYVmvry3soWbYJLiVY1
LYJxknrgH8qyPCMP2ltT1kwxRjVbhZ4HU5d7dY0SIscAjIUuF/h3465r2oxUVpsj3Ix9nGNKD16j
207UtamT+1Ntjaxq2IdOv5d0rkjDM6rGwCgMNvIO/JxtFXtJ0K10drmWENJdXTB7m6mbdJMwGAWP
YAdFACjJwBWhRRdnQqaTu9WFFFFI0CiiigAooooAKKKKACq+palaaPp91f391DY2FrE09xdXMgji
hjUFmd2JAVQASSeABVivFNc/Z1sv2xtYW68dXdwnw68O6oW0ax0HUHSPXWCxebLdEpgopEsKmEhv
nm2uOp48VjKGBputiHaK/qxx4rEfV4c1rt7HgN3p2r/8FLvivHZaLY3Vl8C/Bj3Jl1a4nltV1nUT
CfJAXacgNs+XaHjhklLPG80aD7o8P6wNd0e2vTBJaySKVlt5VYPDKpKyRkMAcq4Zeg6V2fgXwLoH
wz8I6X4X8L6Vb6LoOlwiC0sbYHbGuSSSSSWZiSzMxLMzFmJJJrhNQttQ8Da1PFewyXmhaheNJb6h
b24At5ri4mcxTDzGbG5o1WQKFy4BxX5tXztZzWlBLljH4V1a6/N6Hg4WvJVXKq9Zf0jkbjwLd/HL
7BfDTH8NW8aXUZ1K+t4p5H2yGIQ+X5gZT/rGO5coy/Kecn2Pwj4Ol8M3Go3l1rV9rOoal5L3UlwI
0i8xIwm+OJFATcAoPU4Rck4zXE/B24udF8VeJvC1uUvNHtW+3rIoMX2CSdiy2qoSQUKjeCoAB3Z5
bj1qvBzrGV4zeFuvZrbvZ66vc4p3lNyluFFFFfKCPL/jJBJNqXhh9RtrW78NreCGS3kljLyXUoaO
JjE6fOiAtwrbvn3bcR86FXPjBNPb+BLiW2t/tdyl7YtFb7wnmMLyEhdx4GTxk9M1Tr7PCTdTBQ0t
Ztfk/wBT2cvekkFcl8QL630lNIv4kjl161v4H06D7SIJpyZo1liRs/ddGKt1GDkjgV1tef8AibWN
I0Txhc63qyXc0ek2UYtpII5ZI4ZnMokQ7f3auytB98jhk+tepg4c9Xa9unfpb/PyO3E2dNxfU6LU
vit4k8ONBq2v2uiaXoD3EEUlms0st3GrjDnzAArMh+baqHKqwB4BPbyfE7wsq5g1q21J88xaWTey
gf3ikIdgvbcRjJAzyK8/8P6Df3k+n634hZDrMUMirZwqht7UuVzsO3du2ooJLsMlwODXT1w4vB4S
TSUbNb8r0/G/3nnxwPNqnZFy4+I8lxuXSdBvroN/qrm+K2cDeu4NmZe4GYuSB/Cd1VfCvxOudc8e
XPhe80u1tbmCw+3NNaX5uAvzqojYGJCGwwb6EetNrB+EvgPQdVsfEl7qmmaPrFxPr96Vaa3jnlhU
OFEbllypypYL6Op71hLC4Knhqk5w20T1vd/Oxz4rDqhGPK9WemaP4m0fxF539k6rY6n5O3zfsdyk
2zOcbtpOM4OM+hrkZ/tnxas7UQ+fpfgy43NcNJuiu9TjBwqoBzHbuOSxIdxxtVTuO5rHw58O675P
2nT/ACvKtGsF+xzyWubY4zC3lMu6PjhDkDnA5Nb9raw2NtFb28UcFvCgjjiiUKiKBgKAOAAOMCvA
VahQ9+hfm8+np3f5HnWb3JaKKK80sK5/4gaLN4g8F6xZWqSPfNbtJaeVKYnFwnzwsHBG0iRUOcgc
c8V0FFa0ajpVIzjumD1RxNv4Pt/Gum219qfiHVNa06+tC62sMpsbV0lVWJ2RBJCu3gLK74DEHJya
6jSND03w/bNb6Xp9rptuz+Y0VnCsSFiACxCgDOABn2FYnwxWa38E2FlO8cz6a82mCWNCgkW2meBW
2knBKxgnnqTXU114qtUVSVLm91N+S+4iKVrhRRRXnlhRVHV9c03w/bLcapqFrptuz+Wst5MsSFiC
doLEDOATj2NcT4ei174laPZ6pqGsyaRpFw8kken6PDJbSzRib90zXDnzCjImcokRYSduldlLCucH
Vm+WK6/5EuWtkdJq/j7QNE1BdPuNSSTU2cINPs0a5us7C/MMQZwNozkjGMeorziz8SHxj4u8Qakt
lJYQ2nlaQYbh1MvmwNI0hYKSoGZtowzZ2574r1Xw/wCG9L8KaalhpFhBp9ouD5cCY3EKF3MerMQo
yxyTjk1494R02fw/da5pWoCZtaS+lu7u5ki8tbwSuxjuEAJUK6rjap+UqwIBHP33CdPCyxNSUL8y
Wl+vnb/gs78Cr4iN33Ojqjo9jP4l8Xajo8utf2bDb2kN5DHZxRi6kDM6Nkyb1KKUGcIDmRBkY+aP
VPEmmaPNHBd3kaXUhUR2qZeeQs21dka5ZstxwD3rQ8F6V4mvvFmm69JpUWj6SlvNbvDqEp+2SRyr
E4YRoCsZDxqCGbON2VBxX2udYtYXBzcaijO2nf5HrY6vGNPljL3vI2/+FS6Xdwyw6rqGq6zDIpTy
57ryFCkEMCLcRbgePv7unGMnPb0UV+HYnHYnGNOvNyPnnJyd5O55BJp50v4weL2mnh36na2N5BEr
/P5aI8LEg+jJ2yMMvOTit+sS4ZNe+KWuavEbdoNOt49EV45C7s6kTSHghVAMoQrhjmM8ryDt19fN
txp82/LH8l+h7+Bv7BXCrPwZ1KLWPh7Z38KusN1d3s6LIAGCtdzMAcE84NYXiLxJZ+GbOKe7E0jT
Si3ggt4mllnlIJWNFA+82CBnAz3rqvhd4Zm8H+AtI0u5RIbiNGllhj+7C0jtIYwdzZCF9udxztz3
rhzCywXvbuSt8k7/AKHHmElzRijqqxvFnhWz8YaUtjdtJD5c8VzDcQqhlhkjYMroXVgDwQeOQzDv
WzRXytKrOhNVKbs0eUeQahoPiXwXeStcfafFeiytuS6tbZBdWmXChJIkx5q7SDvjXPD5UDFS6Xql
rrWnwXtlOtzazLujkToR/Qg8EHkEEGvWq878ZfDmeG8utf8ACqwwaq4VrrTPLjjg1EK0jHLhdyzE
yHEhOCQoYY5H6bk/FXtGqGO/8C/z/wAz08Pjp0mo1NV+JTorK0PxHaa819FFuhvLGd7a7tJivmQS
KxUhtpIIJBwQSDg88HGrX6UmpK62Po4TjUjzRd0FFFFMoK1PhnMsOqeJrFgTK1xDqAYfd8uSFYVH
+9utpCe2CvPJAy6vfD3/AJHTxD/2D7D/ANGXdfLcTRUsrqN9Lfmjy8xV6S9T0Kiiivwo+bCiivP/
AInePLCx+Hd7eaZrtikt5EyWtxDdRl3QOEmeD94m+RFLEBW+8FHU4rrw+HniKkYRW7sKTsgmv9U+
IdxpGo+HhY2ml6fqE7x6lev5/wBoKRz27GOGMgNGS5wxlU8E7cY3UtX1Lxb4ksdc8IS6NavfTW93
bvqxNxbWTRMkYikQmKQFyJmBjDnBhf5sEV3+h29jaaLp8GlmNtMit40tTFJ5iGIKAmGydw245yc1
erueMjSqcqpq0dr7rXd/1YjlutzhNOi8ZeFtPsYo9L0fUNMt0FuNK0+aSO4t4ldVj2TTHbOVjyTu
EWSODWvZ/Ebw5caDperzaxY6faalF5tv9tuo4icY3Ly2Nyk7WAJweK6SsSTwP4cmlvJZPD+lvLeZ
+0u1lGTPlw53nb83zKG57gHqKy+sUa7vXjZ33XX1HZrYyPDsk3jHxF/wkZMn/CPw26Jo8cgK+czg
mW6MbIGU4IjQk/d8wj5ZMnR1jwTp+oXsmqWsUen6+qSeRqcaZZJTE0SyOmQspRWIAfOASBjJroaK
yeLmqnNR91LRLy8+9+o7aanzT4h+Cfj0+CVS4vtJu73SZpL+3mtDcSX0zHzJJMSFc7y5XCgfMcEs
Coz6X8Exqpt/Edxe6bcWdnfai17ay3d3HNK25RG8TKvMZjMQGxuVzs6oSe08UeLNI8F6S2pa1ex2
FmHWPzHBYsx6KqqCWPU4APAJ6A1k/Cew1TT/AABpY1s51a4828ucpsIeaV5iGXA2sPMwRjAIIFfQ
4rNMTisBJV4pXlppbzdvu19SetrnW0UUV8eaBRRRQAUUUUwK2pabZ6xZyWd/aQX1pJjfb3MYkjbB
BGVIIOCAfwrn/Fngk65q2l6xp91Hpes2L4+1FJGE8HJ8iQRyxl037HwWIyuMYZgeporop4mrRd4S
E0mcZqXjDVPBs9qPEVlHc6XM3lHWNJjlbZKSPLWS2w7IGJ2BleTLBc7d4A5/UPj5Z6X4i02yu/D+
rQabqLtDa3rRDzZZRKEOLf8A1gTDBgSN5yAENdV8VLWG7+GnilJ4o5kGmXEgWRQwDLGzK2D3DAEH
sQDXD+IvCtnfWtpJDYRvPYI0NvGgUBIXASZERv3ZYxBgocFM7c8Zr6fL6OCxMFUxENXdabbaP7/l
bob0qEqsZcr2OguPjFDb+IH0VvDGuvqUaK8sUQtZFhDAlfMdZyqEhSQGIJ49RnpvC3imLxVBeull
dafLZ3H2aWG88veG8tJAQY3ZSNsi9/WvOfA8iTaTczWyyLpc17cTWDXEkjzSQPIzCSRpAGJdizDP
O1kyWOSdvwf4u0/wmt7o2syrpUUVzNdW+o3jLHbXKzyvKVVydqyIzspQnJChhwSFnG4ClGnJUKfv
K3/Bf/ANJ4dwpRqXvc9GorjvE3xCt7ZZdP0CW11bXi7wCJXLwWkihiTcsgJjAKkBThmbgY+Zl3/D
Osf8JF4b0rVfJ+z/AG60iuvJ3btm9A23OBnGcZwK+cqYWtSpqrONkzm8zSoorI8XeIF8J+F9U1h4
JLkWNu8/kxhiXIGQPlUkAnGWxhRkngGsadOVWapw3bsI164v4leJb3SodL0rSZmt9V1O44uFQN9n
t4yGmk+ZHXOCsYDY5lB7VxFjo2p/YbeS88R61/bG5ZprqDUZPL83duYLEf3WzOVCmPG3jFT2en6l
Nqf9p63q7avfpALWFli8iKKPClyIwSN7soZm9gAFAAr9NwPCc8PiYVa8lKC1a8+h6VPA1XKPMtGW
tL0+PSNLs7GFmaG1hSBGkILFVUKCcDrgVaoor9MPpUlFWQUUUUDCsfxfI0fh28KsVOFGVOOCwBH5
VsVkeLIXuPDt6sY3MFDdewYE/oDV0/iRzYq/sJ27M8g17W7Lwzoeo6xqU32bTtPt5Lu5m2M/lxRq
Wdtqgk4UE4AJ9K+VfB/7D3hLXtL8HeLB4ru/EuozajFr97qmpWZkh1q1kZZRE8EjZTcoGWYsxMkm
4NlVT6j8WeG7bxl4V1nQL15YrPVbKaxnkgIEixyxsjFSQQGwxxkEZ7GvFf2UNauF/wCEw8IXHje7
8Vf8Idcw6HHZ3WiQ6f8AYkh8yIMjxu/nI/l4Bc7x5JJA3An2j8zPoO3t5bqeOGGN5ppGCJHGpZmY
nAAA6kmvsnwr4eg8K+HbDSbc747WPaXwRvYnLNgk4yxJxnjOK+Z/gzbxXHxM0VJY0lQNI4V1BG5Y
nZTz3BAIPYgV9XUAFFFFABRRRQAUUUUAFFFFABRRRQAUUUUAFFFFABRRRQAUUUUAFFFFABRRRQAU
UUUAFFFFABRRRQAUUUUAFFFFABRRRQAUUUUAFFFFABRRRQAUUUUAFFFFABRRRQAUUUUAFFFFABRR
RQAUUUUAFFFFABRRRQAV+Vf7Av8AylN/aN/7mP8A9PlvX6qV+Vf7Av8AylN/aN/7mP8A9PlvQB+q
lFFFABRRRQAUUUUAFFFFAH5V/wDOdf8Az/0LFfqpX5V/851/8/8AQsV+qlABRRRQAUUUUAFFFFAB
RRRQAUUUUAFFFFABRRRQAUUUUAFFFFABRRRQAUUUUAFFFFABRRRQAUUUUAFFFFABRRRQAUUUUAFF
FFABRRRQAUUUUAFFFFABRRRQAUUUUAFFFFABRRRQAUUUUAFFFFABRRRQAUUUUAFFFFABRRRQAUUU
UAFFFFABRRRQAUUUUAFFFFABRRRQAUUUUAFFFFABRRRQAUUUUAFFFFABRRRQAUUUUAFFFFABRRRQ
AUUUUAFFFFABRRRQAUUUUAFFFFABRRRQAUUUUAFFFFABRRRQAUUUUAFFFFABRRRQAUUUUAFFFFAB
RRRQAUUUUAFFFFABRRRQAUUUUAFFFFABRRRQAUUUUAFFFFABRRRQAUUUUAFFFFABRRRQAUUUUAFF
FFABRRRQAUUUUAFFFFABRRRQAUUUUAFFFFABRRRQAUUUUAFZPirxDB4V8O3+rXA3x2se4JkjexOF
XIBxliBnHGc1rV8//tE+LvtmqWvh2Bv3Vni4ueOsrL8g5HZDnIOD5nqtAHk2q6rd65qM9/fzvc3c
7bpJX6k/0AGAAOAAAK+S7zxBov7Vv7R1hoNq39t/DnwPbyX94fJd7HUtRZvLjRmD7HRQSyEr8/l3
AAeN819AePvEnh+xt7Tw5rHiP/hHr7xP5umadJBciC6aVoyN0DYO11yNrHgO0a8sygnwx+GPh/4R
eD7Tw54ctPs1jB87yOQ01zKQA0srYG52wOeAAAoAVQAAdbBC9xNHFGN0kjBVXOMknAr1bQ9LXR9N
hthguBmRh/Ex6npz6D2Arl/A/h92kj1SVtqLuESjq3VST7df89e3rzsRU5nyo+yyjCezh7aa1e3o
FFFFcZ9Gcr4wutLkvLbTjaSan4gukK2VhakiWTnqW+6ijk7n4AVzzgiszxV8NdY8LzMfJa/s9rOL
q2RmVVU9XGPkOMHnj0Jwa9M+Du+8s/EGozyWs1xNq01uPIbc8MUOI0ifPKnIeTbnH77cMbjXoNfn
uYcXV8DjXRpQvCOjv1/yPisZy4mo5WsfGXirwrpPjfw7faFrthFqWk30flXFrMDtcZyCCOVYEAhg
QVIBBBANfNWlfD/4/fAu8vND8C3ulePfB8m+TTf+EmuHa406OKEeXb/6yPG/CxqELR5QMRCGav0U
8ffCKPVG+26DHDa3AX95aDCRyYHBTAwrcAY4BznI5z5fqPgvXdJaYXOk3aLCu55FiLxqMZJ3rlcA
deeK+9y3PsDmVNThNKXZvVHiTpSg9j5e8K/tOat4Q1aw8PfG/wAORfD7Vr6PfY6rDMJtNvGMuwoW
RpBAyhoydzsAMsxjBQN6rqfxW0OPwVqHifQDL46s7KRYXt/CRj1Gd5CyAoio2CyiRXIzkLk10mt6
DpvibS5tN1jTrXVdOn2+bZ30CzQybWDLuRgQcMARkdQDUHhvwnofg2xey0DRtP0OzkkMz2+m2sdv
G0hABcqgALYVRnrgD0r6G63Mjhvhf+0l8PPi9NDaeH/EER1aSNHOlXqm3ugxRnKKrgCVkCNu8ouB
jOcEE9zb+LNDvPEV1oEGs6fPrtrGJrjS47pGuoYyFId4gdyr86ckY+ZfUUXHhPQ7zxFa6/Po2nz6
7axmG31SS1RrqGMhgUSUjcq/O/AOPmb1NeY/Fn4DXviLxRH458A6/wD8IR8QYbeS2kv1gWW31KIp
hYrmMgg4YJiQqxUKPlYpHsYHsdSW9xLazxzQyPDNGwdJI2KsrA5BBHQg153420v4kal4B0U+GtZ0
XR/GttJa3F+s0DyabeELie3BIMiRMxJDAb8IBldxYYfw18N/GM+NbzV/iD4t0UaKIwLXw94atQYG
kK7SzyzRecqjG7aHJLN1VV2MAe3al4l1fWIFhv8AVb2+hVt4jubh5FDYIzgk84J/Os2vB/G19+0F
4u1bXdN8JaV4a8C6TbSeTZ6vrF39rurwCV/30SorpGrIqZjljyN5wxP3YIfAP7Q2iW+m39v8UfD/
AIk1EY+16PrGiJbWPMbBsTwL5r7XK7fljzjJx90gH1bpvxa8X6VA0UOuXDozbibkLO2cAfekBIHH
TOPzrV1L49eL76dZIbu309Au0xW1upUnJ+b95uOefXHHSvCvhXqnjbUvDtyPH2jafpGu217Lbq2l
T+Za3kIIMdxGCxZFbJG1zu+TJC7to858a/tNa54b8VDStK+DnjrXbO2vZLW+1FNNkSPy0kC+bbbV
cTqw3sNxjBAXn5iVAPuLw3+0dPb2Lxa3p32u5SM+VcWpCeYwAADqeBk7iWXpkYSvOfHXjrUPHmsG
8vD5UEeVt7VWykKnt7scDLd8dgAB5x4k+JXhHwbfJZa/4p0XQ7ySMTJb6lqMNvI0ZJAcK7Alcqwz
0yD6V5j8bfjpe2Gl+EtF+GrWuu+IvG9zLZaTrFu63NjaLGyrPcMY9+/y9+ehVdjs2QmxgDsdT+OH
hbTfi5o3w2FxLeeJ9SjllaK1VWjswkTSgTsWG1nRSVUBjjBIUMpN74S/CnQ/gx4KtvDGgCVrOGSS
Z7i6EZnnkdiS8jIqhmA2oDjO1FHauO/Z2/Z2svgrpd1qOo3X9veOtXzLq+uTM0jMzNvaKNm+bZu5
LH5pGG5sYVU+hvCHgXUvGFwPsyeVZK4Sa7f7qcZOBnLHHYeozgHNc2JxNHCUnWry5YoqMXJ2R3/w
L8PtDb32sSxY87FvAx3AlQcucdCCdozzypHHf1aqOh6LbeH9JttPtAwt4Fwu9ssSSSST6kkn054x
V6v5nzjH/wBpY6piVs3p6LY9enHkikFFFFeKaBRRRQAUUUUAVNU0u11qwmsr2ET20oG5SSCCCCGB
HKsCAQwIIIBBBFeW6bDJp8t9pM0rXE2lz/ZTO7FmlTYskTMx6uY5I9xwPn3Y4xXpfiLWP7B0troQ
/aJWlht4oy20NJLKsUe5sHau51yQCQMkAng+feHvhHrsO6bWfF8sl1dFri7awtUEklwwQZMku9di
quxVWNBgDgYxX3fDeYwy5VJ4mpaD2Wru/wDhjrwuI+r1LvYfVXVNUtdF0+e9vZ1trWFd0kj9AP6k
ngAckkAV0UXwnsnuVlv9a1vUkVGVYWuxbICSDuP2dYiTxgZJHJ4rT034a+E9H+yGz8N6XFLa7DDN
9kRpVK42t5hG4sMA7ic55zmvqK3F+Cp6UouX4HozzL+SP3nm974sGi2ZvNa0fWNDtPKjmFxd2TPG
Fc4AZot4Rs4BV9rDcOOa17O+ttStkuLS4iurd87ZYXDo2Dg4I4PII/Ct74r2vhyHQ11fX9FGtyWQ
KWVu0MkgaZmRkj+RWC73ijTcwx8208OQ3l/gW5i8G+FNP0nU47y2ubZWM7yWchhjLOXJMqBo9o3f
e3YAGTtOQPcyTM5Zth3VlCzTt5fIrCYypUm41LW7ncUVx2ofFbQ7HU1s4ftGqKIftE11pqrcQwR7
iGZyrZAXqeDwR611dnfW2pWyXFpcRXVu+dssLh0bBwcEcHkEfhX0Li1qz1YVoVG4xeqJqKKKk1Cq
3g2SPxr4ns5reCe40HTw9yb4xlbee5V9kaIW4lCkSPlQQHSI7s8Gh4g+1ahNp+g6ddQ2eo6zK9sl
xI5DQRiN3klVVwWZVXA5A3MuSK9f0zTbfR9NtLCzj8m0tYkghj3FtqKoVRkkk4AHWvieJs2+pUfq
1P45r7l/wTw8fiGn7GPzLNFFFfi54ZW1LUrPR7OS8v7uCxtI8b7i5kEca5IAyxIAySB+Ncb4E0mb
xLJZeNtcaOfULy3Emm2kZLQ6bbyKCFTIG6VlI3yYBP3RhRzZ+Iej2ytpvieaOOd9BfzWSeJJIlga
SIzy4ZSweOOMupQhsrj5s7T2Vempqhh06fxT0b7W6fPT8iN3qFFFFeYWFFFFADJoY7iF4pkWSKRS
rxuAVYHggjuK8m8QfAtpLiWXR76OON3yttdBgI1xyA4yTz0yOnUnHPrlFezl2bYzK5OWGna+66Mz
nTjP4j57u/hB4nt7h447KO6RcYmhnQK3HbcQfbkdq4uvrivDPi14FuNJ1O41q1TzNOun3y7ckwyH
ruyejNkg9MnHHGf1Th7iueYV/q2NtFvZ7XfZnFVoKKvE+O/hz8ZtT8J/FbxJ8MviHqd3qOtyaikv
hq+GnszahYyoSqkW9siDygh8yU4XcZBkLETXv9FfOPxA+F/jT4S+JNQ8afDDxDjTtX1q1vdY8F6h
NBHDfzyzBJTBcz5ELzM6LtGCSflY7Y4x+nHGfcHww+M934bnt9N1qZ7rRAoiRyuZLUZOCCBll5wV
OSABt6bT9G29xFdQRzQyJNDIodJI2DKykZBBHUEV8M2L3MljbvewxW940ameKCUyxpJj5lVyqllB
yAxVSRzgdK+jv2c/EM+oeHb/AEmUZTTpFaJ8j7shY7cY7MrHJJ+/jjFAHrlFFFABRRRQAUUUUAFF
FFABRRRQAUUUUAFFFFABRRRQAUUUUAFFFFABRRRQAUUUUAFFFFABRRRQAUUUUAFFFFABRRRQAUUU
UAFFFFABRRRQAUUUUAFFFFABRRRQAUUUUAFFFFABRRRQAUUUUAFFFFABRRRQAUUUUAFFFFABRRRQ
AUUUUAFFFFABRRRQAUUUUAFFFFABRRRQAUUUUAFFFFABRRRQAUUUUAFFFFABRRRQAUUUUAFFFFAB
RRRQAUUUUAFFFFABRRRQAUUUUAFFFFABRRRQAUUUUAFFFFABRRRQAUUUUAFFFFABRRRQAUUUUAFF
FFABRRRQAUUUUAFFFFABRRRQAUUUUAFFFFABRRRQAUUUUAFFFFABRRRQAUUUUAFFFFABRRRQAUUU
UAFFFFABRRRQAUUUUAFFFFABRRRQAUUUUAFFFFABRRRQAUUUUAFFFFABRRRQAUUUUAFFFFABRRRQ
AUUUUAFcN8bf+SY61/2x/wDR8ddzWN4y8Pr4p8L6npZVC9xCyx+YxVRIOUYkc4DBT+HQ9KAPjWvF
fgh8EfC2k3z/ABBl8QRfEjxjqUk7v4wLq0bKx8spbojtHGqqnl/KSQN6gqh2D2qvHP2U/CXiD4f/
AAxuvCuuW3lQaLrN/ZaXdNCYXvbMTsy3DIWYrvkaUr0ygQjIIZgD37wr4Q1HxhfPbWCKBGu6SaUk
RxjtkgHk9gBnr2BI+gvCHgnTvB9ikVtGst3txLeMg8yQnGRnsvAwvTjuck+X/AjVfs3iC+sGaNUu
oA43HDM6HhV55+VnJH+z7GvcK+RzXEVfaey2ic1STvYKKKy/EXibTvC9i91qFwsQ2kpECPMlIxwi
9zyPYZ5wOa8KMZTfLFXZgalFeMX/AMerz+0gbLTIBYK3K3DMZXXJ5yDhSRjjDYPc1q6f8fLCTzPt
2lXNvjGz7PIsueuc5247etei8txKV+U09nI9SrO1XxJpWh7hf6jbWjrH5vlySgOV55C9T0PQc4rw
7xP8Yda13dFZt/ZFqf4bdz5p6HmTg9QfuheDg5rhK76OTykr1XbyLjS7nv8Af/Gzw3ZzBIjd3ylc
+Zbw4UHJ4+cqc/hjmrmi/Fvw3rLBDdtp8rMQEvV2AgDOdwJUDr1IOR9M/KPiT4leEfBt8llr/inR
dDvJIxMlvqWow28jRkkBwrsCVyrDPTIPpV7w34s0PxlYve6BrOn65ZxyGF7jTbqO4jWQAEoWQkBs
Mpx1wR616DymhaybL9nE+z4Zo7iFJYXWWKRQySIQVZSMggjqKfXyjpOvajoM3m6fez2jFlZhE5Cu
VORuHRh14ORya9Q8F/Gv7tp4i/2iNQjX8QGRR9Rlfbjqa8jEZVVppyg+ZfiZSptbHr1ct8RvGC+D
/D7yoc31xmK2UFcq2Pv4PULx2PJUd810E2pW0GnPftMps0iM5mT5l8sLu3DHUY54r5p8beKZfF/i
Ce+f5YR+6t02hSsQJKg4J55JPJ5J7YrLL8I69W8lohQjzPU53VdVis7e81LUrxIIIle4uby6lCqi
gFnkd2OAAMksT6k15P8ADGxb4neKpfilqtvE1mY3svCdvIk4e2shJIHvSsu0LLdDY2VQEQrEu5tz
VufFrwvrnj6HS/CtpHFB4Y1GQv4g1BriSOX7LG8bGziWNlYtcZZGfdtWNZMgllFeiW9vLdTxwwxv
NNIwRI41LMzE4AAHUk19ttojsI61dG8Kaz4i2nTdLu72NpBF5sUTGMNxwz/dXqM5IwDk19R/DfwL
B4D8Ox2mIpNQk+e7uY1P7xsnAyedqg4HTucAk11dMD5mh/Z98Vy6cblhZQzbWb7G8+ZSRnC5AKZO
OPmxyMkc1nf8KS8af9Ab/wAmoP8A4uvqqigD5Vvvgp4wsftDf2T9oih3HzIJ423gZ5Vd245xwMZ9
s8V5j4q8K6T448O3+ha7YRalpN9H5VxazA7XGcggjlWBAIYEFSAQQQDX3xXgfx0+GbWc9z4psCn2
WRlN5BgL5bkhRIvqGJGe+455BO0A+Gfgz4m1P4R+MIPgx4qtrtoP9Ik8H688jXC6jYoWk+zyvgBZ
oY+MAKoVQAFHlmX6U8M+JLvwpq0eoWRUyqrKY5M7HUjGGAIyOh69QPSvMfjF8KbL4weDxo9xfXek
X1rcpqGmarYyMs1jeRg+XMuCN2NzAjI4JwVbawo33jPxB8KvhpoN14q0vVfHniL93aX3/CHaWZma
UozGXyiy4QbNpcbQWYEIgbasyippxktGB9TaT8fP9UmqaV6+ZNaSfXGI2/Act6n2rtdK+J3hrVto
TVI7eQx72S6Bi29PlLN8pIz0BPfHFfEnw4/aC8F/FLXJ9C0W+u4/EVrbtcXuj39hPb3FntZUkjl3
IEDo7hSqsec4yBmvR68iplVCesdDJ00z66hmjuIUmidZYpFDJIhBVlIyCCOop9fMfhDxtqPg++SW
2kaW03Zls2c+XIDjJx2bgYbrx3GQfpPTdSttYsYbyzmW4tpl3JIvQj+h7EHkEYr5zGYKWEavqn1M
JQcSzRRRXnGYUUUUAZniTRf+Eg0W5sRN9mmbbJBcbd/kzIweKTbkbtrqrbTwduDwTVTw9q/9uaPB
eND9mnO6Oe33b/JmRikse7A3bXVl3Dg4yOCK3q8h+LENjeaxHb+H7CODxmki3J1+CIL9iKINqzSA
fOXUqnlHd8j7iuAobrw8XVfsz08DUmp+zgr3PUaK8m0GTVPBlwtxDLPrEFwd+o2pb5pJD5jNNbq8
ixxFpZNzr90jpgj5uqt/ip4f85LfUrptAu2Rn8nVgIVwCBxLkxOfmU4R2IzzgggdFTCzg9NUfTVK
c6XxqxZ8T+PrLwzcPa/Y7/U76OAXL2thAGZYiXAfLFVOSjAKGLnspGSPJdAsvEtnZRRabd20uloz
2tsmrWskU8MEc7LHIVAUyM0Q+6RH0Q/3s72m69b6h9o164K6dHr12k1tBdSIGwYkjiXIOCzrEH2j
kbivO3J2q9ehSVGPm9z1MLhlZVHLUxdL8MQ216dSv/K1DWmyDemMrsXLbUjUs3lgKxX5T83U5JNb
VFFb3bPWjFQVkFFFFIoKKKKACiiigAooooAKKKKAI7iCO6gkhmjWWKRSjxuAVZTwQR3BFbHwJ8O2
nhX4TeHbCwsbbS9PML3NtY2f+qt4ZpHmjjHA+6sgB46g/WvJvihq3irXmi8F/D+FZvEWolYr/Ulu
I4zoVk5CPehXI82RN6ssQIY8HpjPvHgPw5ceD/A/h/QbvUW1i60vT7eyl1B4hEblo41QyFASF3Fc
4BOM1+c8YYmHsIYdS1ve3Xb/AIJ81mFaNSrGnHW17m7VHWtFsfEmk3Om6lbR3ljcpslhkHDDr9QQ
cEEcggEYIq9RX5VGUqclKLs0eYYfg3wfZeB9EXTbJ5p182SeW5uirTzyOxZnkYAbm6DJGcKB2rco
oqqlSdabqVHdsArN8R32o6botxc6Tpf9s6gm3yrH7QsHmZYA/O3AwCTz1xjvWlRShJRkpSV0ugHj
Vx/afxGaG61PV3TRFckaNYwS2hWeORgPMlYiVijAjGEBaNW2jGKd4TaO31LxFpyXUs/2S9TZHcXL
zyRxtbwsOXYttLb8ZOM5xW54s+Hd7ptzrGveDI7GHV75FkubG6jbyruRCSGVg6iNyGbJOQx2k7fm
Y8rd+F9G+IUdtrDrqNlO0ZtZ1WR7eVo1dhJazJ6b9wYDnK8HFfoWHrYetS9yVobWS+F76r8L9T1s
LKLSVOPvLfzOqvr62021e5vLiK0tkxumncIi5OBkngckD8a5GG9tJbPx3c3aJeaKW81mt5dzTRmx
hLhcYGCuMMG53HpjJytLt9SbxteeFp9XTUdKtVttS864mEl6rIYtkTcgAbowxIQ8MMndIDU954Bv
9B0q50fw3sl0nUYbqCa2vJUjW2eRfklDLEXcABkwxY8pzgEj0KdGlQfK5+87Pyto/vOmVSdTVR0X
57EceleJ9HsfDmpT3mq6jdW9z5dzpiSxTKsDhlUMQI/Ndf3QLsxCnc+CAa7LR/ECavdXlo9ld6fe
WmwyQXaLna4JV1ZGZWU7WHB4KkHFatcb438zw/JP4gt9VltbhrZbWOwWFJBezqzNBGAVL8l3BCYJ
BzldpNcyn9dl7NxSk9repryuguZO66nZUvwzhj0XVdc0O0TytNhSC/hh3EiFpmmV0QZwqZhDBQOG
d+xAHOyXniTUHi+yWVlpMDNlpNQkM8wUA8eVGQuS2ORKeO2eB1Hwdh2+EZJrjeusXF5NNqcchO6O
4JxsxvfCiMRhOeUCNgbqxzbLMXgMBKeIhZSaS9d7s48dNSilb5nc0UUV+cnjhRVGw1zTdVubu3st
Qtby4s38u5it5ld4WyRtcA5U5Vhg+h9KvVUoyg7SVmAUUVFc3UNjbS3FxLHb28KGSSWVgqIoGSxJ
4AA5yaIpuSSA5f4T6lb3/wAPdCihk3TWNpFYXULKVkguIkVJI3UgFWBHQj0PQg1Y1L4keFtLlkgm
16xe7SUW5s7eUT3JkLhNghjy5bccYC5H4V5DHb6p4sub7xKE0ue31RnurfR9as3uLfbsjS3kdROU
WTyoly6rkebIORgD2H4f6npuqeFbGTTLCLSI1QCXTIovK+xykB3iKbVwQWznaNwYMOGBr6/NMneB
SxNaLal0XS/RvX8hypVacU5KyexU/wCEz1TVLjytD8L31xGsvlte6uf7Ogx5e4kK6mY8lV/1WCc8
4FVbzwt4p8UwNHrHiP8AsO2bf/ovhtTHKP3gMebqTLHCrzsSPJY544Pb0V86sUqbvRgl57v8dPuS
I5b7mHpvgvRtLvI72Oy+0ahHkR319K91cxgggqssrM6rgn5QcfM3HJzuUUVyVKk6jvN3KCvDvhf8
OIfGGm3viqXW7mC18Q3r6i1hpoEJjPnOWhe4KCVgCNp2bAPnwSGzXtGpWP8AaWm3Vn9ontftETxf
aLV9kse5SNyN2YZyD2IFc18LL7zfBOnadLbz2moaPFHpl7bXCbWjmijQHB5DKQVZWUkFWB9q9nBY
utg8LVnh5Wk2k/TX9bEaqSZr+HfCOi+ErfyNG0u101CiI5t4gryBQQu9urkZPLEnk+ta9FFeNUqz
qy56krvzLCiiqupalbaRpt1f3knk2lrE880m0ttRQWY4AycAHoKiMXJqMVdgeZazaw+GfihNbw2s
dnZa9Z/a1YTBVlvInIm2x5++0bxMxAGdhPJ3Ea9cvdeIp/iR4x8Pazp1nf6doWnWczm5ul8o3bzp
EfKEeclVwrb+VLIQOgY9RX3kozjTpqr8dtfyX4WPfwPN7Kz+RBfWNtqdq9teW8V3bPjfDOgdGwcj
IPB5AP4Uvw58XR6ffDwTfQyRX9mjPYNErSxy2IZhESyr8hjUCM+ZjJCkMxapq4j4lWUlnBDr2n61
qGk67ar9nsUs3ZhdyM6ssBh53l2QDAHPBYMFwHGhDGReHqddn2f9bix1LmhzrdHu9FcJf/F/TfD9
taXfiLSdY8N2N2m6G6v7ZXQtgERsIXkZHIJO11X7rdwRXZabqdnrFnHeWF3BfWkmdlxbSLJG2CQc
MCQcEEfhXxdbC1qC5px079PvPn1JMs0UVxvij4saB4R1ZrG/a6cQIr3t1a2zTQ2Ab/Veey5KFzwo
wT0JwCCYo4eriJctKN35DbS1Y/xb8NdP8SXX9pWkraHr6qwXVLONN8mU2hZlIxKgwhw3I2DaVrh9
H1iaW8u9I1Rbe11+wfy7m1hmDhxtVhNGM7vLYOpGQCCcHkV3Wk/FbwzrX9nta30/kahL9ntbmexu
IYJpPm+RZXjCFiVYAZySMDnitPxF4P0jxX9kOp2rTS2js9vPDNJDLEWXa22SNlYAjqM4OBnoK+0y
nOsVlMvYYyMnDouq9L/kdWHxMqDvHVdjiay/E+uf8I3oF9qf2WW8+zR7/JhHzN259AOpPYAnnFZV
vZ6F4m+JWnaN4f17VhoktpJcXaQz3UwuGhm2gJNIpMcbHcDLHIVfZs+UkFvQ7H4N+E7W8a7udMOs
3RVoxLrEz3m2MuXCBZCVAXOAcZx1JJJP2mK4mwmFjHnhLmava1vv1PQlmnNFqEdTIsfhx4sXdNde
J9N8yVELWq6SzxQMF+YI3nKzAnu3pwF6U/wnZ+NtH0fUoY/D+kW2pS3Ejvd3mrOyXEuxUWZY44Di
LCooQsr4T5vmJY+lUV+aYjP8Xi4OniLSje9rW/K34nlTqTqK0pNmJ4R1i81bTZI9Uhgt9ZspTa30
NqzNEJAqsGQkfddHjcDqA4U8g1R8SeMrvS9atdJ0nQrrX74otzdpDIkKW1uWKh98hCs5KttjyCdj
EkAc0vEnwvTxHea2x13VNM0/WIYkvLLT5EUSugKs5Z1bG5BGhCbchPm3Z42/D/gnQvCt5qF1o+mQ
abLf+X9oW2BSNtgIXCD5V+8fugZzk5NcUng4Xq/E39mzsnpu7372sYe9sct4x1678SaPc+HW0PX9
IuNRe2tnkNokyNbyzCOciWIyxoRF5md5BGQRXSeH/AOgeFb6e80rTY7SeZDHuDswjjLtIY4wxIjQ
uxbagC57cCugorCeMl7P2VL3Vu0nv/Vh8ut2cR8N1s9NvvF2j2cX2GGx1bMWnGQN5EckET7kQMdk
buZXUDA5IwCCB29c/wCLvCa+JY7GeCWOy1fTrhLmyv2jZzEQw8xCFdCySICjLuAIPsK5vQfitDa+
Itf8P+LL3R9LvtJeILefahBFeLIGdSschypVNm4bm5Y84xW86MscnXo6yS95deiv53+/8yb8ujPR
KKrabqdnrFlHeWF3Be2kmdlxbSCSNsEg4YEg4II/CrNeTKLi7SWpoFc3488Lz+LdIis4rjy4klMk
9q0ssUd7H5boYHeJlZVbeDn5gNoyrDg9JRWlKrKjNVIboTV1Znhvhnw94U8M+NNBtte8DWvhXU5E
zo9z/aZvIppRhmRs4/eq0oCs4OSAFb5Uz7lVHW9FsfEek3Omalax3ljcpslhk6MOv1BBwQRyCARg
ivO9S1LxF8HLOTVNY1efxd4VjxE4aCOO+slyFibdkC4ySFcthslWH8Qr26k/7WtaVqi05W27/wCG
97Pyb9Oxmv3foepUVW03U7PWLKO8sLuC9tJM7Li2kEkbYJBwwJBwQR+FWa8CUXFuMlZo1CiiipAK
KKKYBRXI/ELxld+FY9Ht9MtbW/1XUr1YI7a5uPK/dKpeaToSQqrjIBwXU4bhWyNW+KV3PPBpuiaX
EuszW88z2+sXHlG12GNUZliEgkVjJkbWAOxl3BgwX1KOW4mtGMorR+fbqUouWyJPjla3cvgC4ubL
xDceHJrOVZhcW7shmYho0hZwy7FZ3TLE7Vxk8DIhsUSOxt0jtvsUaxqFtsKPKGBhMKSvHTgkccVw
mrXWr+DdEhtbq/utY/tixj0m5tb65luoZrt5IlJTc6uhaJro8Oi/IucHFdvpNk2m6VZ2jyJK1vCk
RkjiESsVUDIQcKOPujgdK+qhh3hsLGm5XV3Z/cetgacqdSakuxh+HdMgj8VeJL2BEtSJo7WSGCNE
SYiJJvNfjJk3TuM5wRjIJGa6bNYFnPEPEniG/kkSC1tYbe0leVgoVo1eZmJ6BdtwnJ7huwBNCb4r
eGVWf7NftqM0bMnkWMDyu7AqoAwMYZnVVYkKxbAPWuudGviJr2cW9Ft6HfGcIRtJ23NnUJbbwl4Z
vbizsoo7awt5bhLWACJDtVnIGBgZOecd813PgnQbrw34dtdPu7v7S0I2xxqB5dtGAAkCNtDOqKAN
7/M2CTjOB5JpXiTRfih4q8PaKircaYwOoXSXTlI52SLctqAMiV1aSOR0ztAj5zyB6J4x+Kml+DPE
Wm6RdRySS3AWa5m3KkdnbtIIlmdmIBHmMoIByF3MegDeTmOHxMnHCRg3N3k/T+rni4utGc7R2R2l
Udc0iHxBouoaXcNIlvfW8ltI0RAcK6lSQSCM4PcGq3irxVpvg3RbjVNUuEgt4UZlVnVXmYKW8uMM
QGchThc814v8TPGGt+OLu08Kvp9vpGh6xKsZW7fdfusJWaSRTGWiQfKFAJYk89D8vn5Tk+Lx9aMq
S5Yp6y7f5nGoylpFXNrwws0GkC1uHillsZ57EyQwiFHEMzxBggJC5CA4HAzxxWrVXS9LtdF0+Cys
oFtrWFdscadAP6knkk8kkk1ar94imkk3dn2dKLjTjGW6QUUUVRoFFFFABVTWI2k0m9RFLu0DgKoy
Sdp4FW65PxV4tW1WWxs2Y3GNrzI2PLOeQPU4z9Pr00pxcpKxx4qtTo0m6jODr5c+Db+HP2bviT4c
+C+lQ6f4g13W457vWfEEErQ3UciRzTQpNAVdQvlKoRRNkbmcou8GT6jqj/YOmf25/bX9nWv9sfZ/
sf8AaHkL9o8jdv8AK8zG7Zu+bbnGecV7J+bmzpOpS6PqtlfwqjTWsyTosgJUsrBgDgjjIr7Yr448
D6PNr3jDSLG3eWOSS5QmSCQJJGqnczqx6Mqgke4719j0CCiiigAooooAKKKKACiiigAooooAKKKK
ACiiigAooooAKKKKACiiigAooooAKKKKACiiigAooooAKKKKACiiigAooooAKKKKACiiigAooooA
KKKKACiiigAooooAKKKKACiiigAooooAKKKKACiiigAooooAK/Kv9gX/AJSm/tG/9zH/AOny3r9V
K/Kv9gX/AJSm/tG/9zH/AOny3oA/VSiiigAooooAKKKKACiiigD8q/8AnOv/AJ/6Fiv1Ur8q/wDn
Ov8A5/6Fiv1UoAKKKKACiiigAooooAKKKKACiiigAooooAKKKKACiiigAooooAKKKKACiiigAooo
oAKKKKACiiigAooooAKKKKACiiigAooooAKKKKACiiigAooooAKKKKACiiigAooooAKKKKACiiig
AooooAKKKKACiiigAooooAKKKKACiiigAooooAKKKKACiiigAooooAKKKKACiiigAooooAKKKKAC
iiigAooooAKKKKACiiigAooooAKKKKACiiigAooooAKKKKACiiigAooooAKKKKACiiigAooooAKK
KKACiiigAooooAKKKKACiiigAooooAKKKKACiiigAooooAKKKKACiiigAooooAKKKKACiiigAooo
oAKKKKACiiigAooooAKKKKACiiigAooooAKKKKACiiigAooooAKKKKACiiigAooooAKKKKACiiig
DJ8VeIYPCvh2/wBWuBvjtY9wTJG9icKuQDjLEDOOM5r45vr6fU764vLl/MubiRpZXwBuZiSTgcDk
npXp3xr+J3/CSXx0bSbvzNHhx57xjC3EoJ/iz8yLxjsTk84U18q/tH/EzU/h38PLmPwuftPjrVP9
H0PTYbVru4ncEGaSOFQS3lRb3yQUBC7s7grAHK2fg3xL42/bBv8AxJrEV3ZeFvBWnR2+ifLLHDeT
3UH72RdwKSYDyq7IVIKW4OcGvofT7NtQvoLZcgyuFyq5wO5x7Dn8KwvCdvq1n4V0aDX7qK+12Kyh
TULqAARzXARRK6gKuFL7iPlHB6DpXpPgDSP9ZqMq/wDTOHI/76YcfhkH+8KyqS5Itnbg6DxFaMOn
U6+1t1s7WGBCSkSBAW6kAY5qWiivH3P0eKUUkgooqpZeE5viN56vd6lo2j27kRX2nTrFLdTK7xyK
DyVRCpBDL8xIIIC5bixmMo4Gk61d2ijnxFeNCPMzovhOJJrHxBeGFooLrVpfJLlcusUUUDNgE4Hm
QyAZwcAHHNdzVHRNFsfDmk22m6ZbR2djbJsihjHCjr9SSckk8kkk5Jq9X8/5hiljMVUrpWUmfJSl
zNyfUKKKK89NrYk5/VvAPh/WpvNu9LhaXczM8WYmYscksUI3H657+tRWPw28M6dMZItIhdiu3E5a
ZcZB6OSM8detdLRXpRzLGxh7NVpcva7J5I3vY47UfhL4Z1BZtti1pLI27zbeVgVOcnapJUDtjGAO
mK861r4J63YMTYSQ6nFuAUKwikxjkkMcAZ44Ynp+Hu1FevgeJszwL0qcy7S1/wCCZyowl0PnX/hU
/iv/AKBX/kxF/wDF1Dd/DHxPZW7zSaTIyLjIhkSRuTjhVYk/gK+kK4bxV8Qbq31C80bQdPmutUtp
IEmvJ4VNnb7yrMGzIjOwiO7CZ+8gJ5xX1+X8VZxmVdUMPRjJ+j2+8zWFjJ2V7nhn9k3S+KNG8OTo
tlruted/Zun30i28175KeZN5SyFd+xPmbGcAjPWvHLD9qb4Z6lpNtq0Ov3C6NcX66YmrT6Rew2Iu
mUMIWuHhEaNtO4hmGF+Y4HNet/H79nPXvjgnhbUYfihrnhbxh4bM7ab4h02FYZbczoiXAQQNCwV0
TBy5I4G7G4P3vwZ+E+kfA34baP4I0G4vbrSdL87yZtRdHnbzJnmbcURVPzSMBhRwB9a/Y8LQxEqa
+spKXW2qOqnlNWU2p6I4W6sLqx2/abaa33Z2+ahXOOuM/WoK91rP1Dw/p2qMWubSORyQTIBtY4GO
WGCeK7Hh+zOipkz+xM+d/Enw18I+Mr5L3X/Cui65eRxiFLjUtOhuJFjBJCBnUkLlmOOmSfWub8H/
ALOvw48A+MJfFGgeFbXTdbk8zFwkkjLF5h+fyo2YpFkZX5FXCkqMKSK+nZPAuivGyi0aMkYDLK+R
7jJxVSP4b6WkisZbqRQclWdcH2OFzWf1eZyvKcQuxwui6DdeILkwWxEYAy87ruWP0JGRn6ZGfbkj
0xtW8b6Lp9pYaFF4YMEIILTw3EQxxhQgd+c7iWLndu6DBLX9P0220q3EFpEIYslsDJyT3JPJqzXP
ispwuOgoYqPNY9jD5ZTpwtPWRUl8b+OIbq4nGiaHcWakNHaR38onKhGynmNEFLF9pBKgAAg5zuHd
+GvENr4q0S21SzWaOGcMPLuIzHLG6sVdHU9GVlZT2yOCRzXH1kr4XsYbi5mtpL6wa5lM8y2Oo3Fs
jyEAFykbqu4gDJxk45r4nNuBsJiqcfqH7uS9WmiqmA29k/vPWaiuLqG0jDzyxwoXWMNIwUFmYKq5
PcsQAO5IFeXf8I/H/wBBHW//AAd3n/x2q1j4F8O6dGiW+h6em2MxBvsyM5UrtILEZOVJByTnJznN
fOUvDqs3+9xCXor/AORisBV6tHr9FeH3HghNJ8S6H4g8OWemWV5pbyFrUweTHdLIoRgzoMqQpfad
rckcYzXZab8TtQls42v/AAbqltdnO+K2ubSaNeTjDmZCeMfwjrjnrXz+acFZhgaiWGTqxfVK2vpc
5amHq05Wcb+h31Fedt8TtaSOQ/8ACF3bkrM0Kpf2+cggRLJlhtLDcW27wo24LkkLP/wnPiX/AKF7
Sv8AwcS//IteZHhHOp7UH96/zJVGo/sv7jZ+IH/IBtf+wtpn/pdBXSV5rN4i1jxJ4h8PaTf6TZ21
nJefapxaX73DlYY2kRiDCm1FmWAlgeuxTkPg+lV5WZYHEZaoYbFRtPV20ej9PQxcXGTTQUUUV4gF
XVNLtdasJrK9hE1tKAGXJBBBBDAjlWBAIYEEEAggivKpDe+HNQttH1lWluZFC2+oQwuYLshXJy2w
LHKREzmPJABGGbt6/WD468PTeKfCt/p1rcfZbxwsttMcYSeN1kiLZVvl3oueDxmvqshzieW1lCT/
AHcmr+XmdFGvKhLmW3U4DVtHttYsrm3nXHn28lsZUA8xUkADBSQcZwD6ZA9K5Tw14L1bwdp9wumX
VmWkuvN/s9kdbUx/KpIcl5FkKqDkllBJG0/erorXXTHrE+i6tCula5CxxaNLuW4j5KywsQPMQhT0
AKkEMBitav3OnWVSClB3TPpIxo4i1WO5l6XryalczWstndaddx8+ReKoMi4Ul0ZWZXA3AHaTgkA4
yM6lZ+raFa6w1tLMGjurVi9tdQttkhYjBKnuCOqkFTgZBrObXdR0e5WHVNPlu7dsBdR0yBpEJIYk
PCC0iYwBkbwcjlegu19jXmcNJ7d/8zqvBcP2zx9czZ2f2dpgTbjPmfaJc59tv2T3zv7befR6+fZP
iJaeFPEI8QQuY1ji+yX2m3ztaz3dvkOs0EcjLuaNjIBuUbsyKCODXuHhzxHp3izRrfVtJuPten3G
7yptjJu2sVPDAEcqRyO1fjfFuExFPGfWJr3JWSfy2PmMU71pamlRRRXwhynlviS68Sf8JHHZeKr7
S9L8FSyyz/abOGQ+bHG6+XbXcsn7uNZA43dn2MgPzYPqVRXVrDfW0tvcRRz28yGOSKVQyOpGCpB4
II4wa4nSbrUvBvjS18NzS3WtaRqqT3VjczM0txYeXtMkcztkvFl1COTuBYIc8GvWlJY2mowSjKCe
nR936kfCzu6KKK8gsKKKKACiiigAooop7bAeTfGHwNaQWM2v2ULR3BlX7SqsBHg5Bfb13FigOPXO
Opr5E/aw8FW3jn9n/wAY205ijl0+yfVbeeSAStHJbjzTsyRtZ0V49wOQJG6jIP314y0VvEHhbUrB
AzSyRExqpClnUhkGTxgsoB9vSvl3VNLivLe803UrNJ7eVHt7m0uogyupBV43RhggjIII9Qa/eeDM
wni8FKlVleUH+HQ8zER5ZXRgfDXxJc+Mvhz4W1+9SKK81XSrW+njgBEaySwq7BQSSFyxxkk47mvp
T9mvVLJf7Z07ytmovsuPM3MfMiX5cYxgbWbrnJ8z/Zr4A+Bvh/8A4Uj8evGPwu01d3hPUtOTxZpU
bTb3ssyLbzRMSgZtzAbcu21IkySzsa+tfhjqUulfEDQZolRna7SAhwSNsn7tjweuHOPfFfoJyn15
RRRQAUUUUAFFFFABRRRQAUUUUAFFFFABRRRQAUUUUAFFFFABRRRQAUUUUAFFFFABRRRQAUUUUAFF
FFABRRRQAUUUUAFFFFABRRRQAUUUUAFFFFABRRRQAUUUUAFFFFABRRRQAUUUUAFFFFABRRRQAUUU
UAFFFFABRRRQAUUUUAFFFFABRRRQAUUUUAFFFFABRRRQAUUUUAFFFFABRRRQAUUUUAFFFFABRRRQ
AUUUUAFFFFABRRRQAUUUUAFFFFABRRRQAUUUUAFFFFABRRRQAUUUUAFFFFABRRRQAUUUUAFFFFAB
RRRQAUUUUAFFFFABRRRQAUUUUAFFFFABRRRQAUUUUAFFFFABRRRQAUUUUAFFFFABRRRQAUUUUAFF
FFABRRRQAUUUUAFFFFABRRRQAUUUUAFFFFABRRRQAUUUUAFFFFABRRRQAUUUUAFFFFABRRRQAUUU
UAFFFFABRRRQAUUUUAFFFFABRRRQB8lfFrTYtK+I2uQxM7I0wnJcgndIqyMOB0yxx7Yr5n+Inxa1
H4V/HXQB4luZdP8AhjrGlfYYr5oYzawav5zMDNLjfGphAAydnJOMI7L94/HT4b3vib7NrWlxzXd5
bx+RLapt5iG9968glgSRtGSdwwOOfmrW9B03xNpc2m6xp1rqunT7fNs76BZoZNrBl3IwIOGAIyOo
BoA0PD/iDb9h1nRr5JEdVuLW8tZA6SIwyrKwyGVlPuCD3Br3f4e/Fa216GCw1WVbfViwjR8YS4OO
CMcK3GMcAkjHXA+KvjN8T/G3wn1aHXLbwjF4o+HcNl5mqzWE2zUrCQSjfNsY7ZIhEchVGcq5d0UZ
PoHg3xx4f+IWhxax4b1e11nTpMDzrWQNsYqrbHXqjhWUlGAYZGQK4sVhKeKjaW/ciUVLc+ofiR8S
F8FrFa2sS3GpzKJAsoPlpHkjccEZJwQAD2JPYHwbVdYvdcvGur+5ku52/ikbOBknAHQDJPA4GaZq
GpXOrXTXN5M1xcMqq0j/AHmCqFGT3OAOep715tpfjjXNZ+Nms+HLSwik8I6PpURvdSaGRJI9UkdX
W3V2YK6/Z3SQ7FO0uu5hkLUYTBwwsUvtdwjFRRyusftYeFofEV5pHhrQ/EvxEayjie6vPBmnrqNr
A0gYqjSK4BbCk8ZHUZyrAdV4++O3g74UWOiz+NdQl8NS6tGzwWs9tJcSKyBDIjGASKGXzFBwxBJ4
JHNdX4b8J6H4NsXstA0bT9Ds5JDM9vptrHbxtIQAXKoAC2FUZ64A9KvX1jbapY3Fle28V5Z3MbQz
286B45Y2BDIynhgQSCDwQa9As4b4d/G/w58UvEWv6Z4dXUL620iTyW1pbRjpt1IAvmJDcDKsybly
DgsGDJvX5q47wt8IfiL4i8YDxV8RPH93Y3Vrc27WXh/wTey2+lGKIhmE6yLul8xshgecZG4gqqex
6JoOm+GdLh03R9OtdK06Dd5VnYwLDDHuYs21FAAyxJOB1JNej+Dfg/4g8X+VP5H9m6c+G+13QK7l
O05ROrZVsg8KcEbhQB5H4k+GvhHxlfJe6/4V0XXLyOMQpcalp0NxIsYJIQM6khcsxx0yT615x4k/
ZD+Hmra0mtaJbah4E11JA66l4SvDYyKPLMZREAMaKynnYiknOTy2fv8A0z9nvwzZ2MsV213f3MkY
X7Q0uzy2wQWjVeByc4bd0HXnPMeIP2bZQ5fRNWRkLDEOoKQVXHJ8xAcnPbaOD145APgO60n4/fBv
S5Lqx1/Svi7oljbwNJY6hZva6qyRsRIkBjLCRzHg75Wd2I4Rm4f2T4Y/EzRfi34PtPEmgG7OnXHy
j7ZavAwcAb1+YYfaxKlkLJuVgGODXf8AiHwrq3hW6Fvq1hLZSN91nAKPwCdrDKtjcM4JxnmuH+Iu
l+I9Z8FaraeEdZi8P+JHjBsdQuIFmjjkVg21lYMNrAFC21iobcASAKAOyGvaiuktpf22f+z2YMbb
eSmQSRgdhkk4HBOCeQK83+N/xCl+Ffwp8SeKrdLWS6063DQJfGQQtKzqiBvLVmOWdQBwCcAsgJde
V+FPxs1jVfF998PvH+i/2L4/s906HS7eaXTtQs8ttuoZMN5acBD5jD5iozvJjTV8I/GGTxp8bPGH
g/TLGK60Lw3ZW4u9XjnQlL93fdAFDHeuwYzhSjwSq2dy4lRUdkBP+zzFrUnwg8O6l4g8RXfiXVNZ
t11iW5uo0TyvtIE3koFA+RN+BknuBtXai/WP7O/g6G7muvElx88lrIba1UORtYp87MMc/K4A57tx
0NeQaVpV3rmowWFhA9zdzttjiTqT/QAZJJ4ABJr678D+G/8AhEfCem6SX8yS3j/eMDkGRiWfBwPl
3MccZxiqA3aKKKACiiigAqO4giuoJIZo0mhkUo8cihlZSMEEHqCKkooA+f8Axp+z5qEN9c3Phxor
ixbDR2Usu2ZCTgqpb5So6gswOOOSMnzHWfCms+Hdx1LS7uyjWQxebLEwjLc8K/3W6HGCcgZFfZ1F
AHw5XgHxU/ZN0PVrPXfEHgC3/wCEZ+Jd7cm7t/EH9rXsPlyyTBrhvkdgu+NpVwEx8+OB0/S3xx8M
9E8Q6VqE0WjW7av5MzwSQ/uWedlJBYqQGO7H38jk+pr5RoAK9l+G3xL0HRfC1rpuoXElpPbbss0T
Mr7nZvl25PAIzkDrxmvhP9mCXxH8M4bj4S634U1p4tDvbz7D4mjsVi02eyZ/NjkeVpTmV3lb93GG
KgqGGUkI9d/4Wx4I/tz+xf8AhMvD/wDbH2n7H/Z/9qQfaPP3bPK8vfu37vl24znjGa5cRh4YqHJP
YmUVJWZ9saTr2na9D5un3sN2oVWYROCyBhkbh1U8Hg4PBq/XyXpupXOkX0N5ZzNb3MLbkkXqD/Ud
iDwQcV9S6Dq0evaNZahFtC3ESyFVcOEYjlc9yDkH3FfI47A/VbSi7pnLOHKX64v4geOpvD9zp2ka
QbWbXr59/l3Ku6W9suS87qmDjICKCy5ZuvymuwurqGxtpbi4ljt7eFDJJLKwVEUDJYk8AAc5NeLa
Dc/25cal4he4uLt9TuJPIkuAyAWiSyC2VEIG1dhDdMkuSc5rLB0FVlzS2R6WW4P65XUZbLVl06r4
0b7Pat4lhFojyO95FYRreuMnZGSd0RHzcsI1PyD+8SF0vS7XRdPgsrKBba1hXbHGnQD+pJ5JPJJJ
NWqK96MYx+FWP0Ohg6GGbdKNrhTJ4I7qGSGaNZYZFKPHIoZWUjBBB6gin0VR2Wvucxrfw/0i+0e6
tbPSrC1eby9/lQiHzVWRXMZdBuAbYBkZxnODjFa+j65BrCyqqtbXULFZ7OYr50JyQN6qxwGAypzg
ggitCsXxD4e07UdmoXD/ANn3dniVNThKxywquSRvII2YLZVsrgnirvfRnO4ezfPBG1RWX4Z1S51j
Q7a7u7SWxuH3BoZozG42sVDFCSV3ABsZOM4yep1Kh6aG0ZKSTQUUUUFBRRRQAUUVnDQ/EHjdmh0K
8GhWdtcmOfVpokmEuEOUhjOd+HIVmJTaVIG4hgJlKMFeTsjlxOKp4WHtKj0NGin2/gXxjYWsaPd6
NrM2WVncy2ZCg4VzhZAzMuCQAoU5A3DkZGrapf8AhTT5r3xLo9xpFnDIY3voXW6tyd21CDH+8AYY
ILxqASAeSAYjVpzdoyucdLNcJW0U7PzNSqlyt5falpmlaftW4vp9ss2fmt7dQWllA2sMgYVdw275
I89cGDRNTXxtNb2/hu8trkyDfPd7DMlnHtJDSIGU7mYBQhZW5ZsEIwr03wv4Xh8N20hMn2rULjBu
bxl2mQjOFUZO1FydqZOMkkszMzYYjERoq32jhzLNKdGDpUneT/A+Yf24P2efEOpeBPD3j74Qzalp
XxF+HdxNqel2ejxpJJqKzeSl0HDfNLKY4Q3O8yqskRSQyjHoX7Mv7Wfhr9pa11qztNM1Pwt4w8PO
kGueGdai8u4s5iMPtP8AGiyLJHkhHBT5403Ln3avi79p74H+Ofhp+0DoP7Rnwa8OXHinW0hltvGX
huPUnjOqWaW6ojRxfxMI49uxS/7yO1ZYXYPn5bHYKlm9D2NX+JFPkl572fk/wZ8Zh8Q4S956M+zK
K8K/Z9/bA8GfHbQ7wzn/AIQfxXpl4NN1Twr4huoYb62ut0ETBYywdo/tFwlursiFpPl2KxC17rX5
HisHiMFUdLEQcWj3YyUldBRRRXGUFFFFICK6ma3tpZUhkuXRCywxFQ8hAyFG4gZPTkgepFeLfDa+
ih+H+nmfVrK/SzhKS3dvIPKjReVDZClSsZTIYAjHPrXt1eV/GPQdDtba41WLQbzVPFF5E0dtHpiv
IzOkTqk00AYLJGnmBGLKwxIEIIbFfR5RXgnLDzXxNO68r7+WptSrPDy57XOe8K+FvGF7a6n4wsV0
9zqscVxbabdBRPcwK8jRqZE2rE5hdAC3m843FQMDf0rxNaatc/ZPLurHUBAty1jqFtJbzqjEjO1w
NwBBBK5Ge/Ir1auT8feFLvxBHpN5pgsv7V0u68+I3qkK8bI0cse9QWTKtuyARuRcg9uqOaxxVZxr
pJPZrp2T7m1HFTpPV3Rl1ycMz+JPGvmLbyx2GhebDvldk8y7dU5WPuqxswDNwfN+XI5q54007xvp
vhu9v4YtHsI7KNrq4khvpJZTDGC7rGHtgocgYBYEDPTuLmi6KNHF2Td3F9NdTefLNchAxbYiAYRV
AG1F7V+lcJYCNeu8W2mo9n1PXjWjiJcsNluaNZl14a0y6vGvTZxw6g3/AC/W2YbkcY4mQhxx8vB6
cdOK06K/W5wjUi4zV0dcoqStJXMm617WfB8lnet4hM+jrcQW1xb6tHG6xxSTxR7xMNjgopb5pGfP
VsnmtTxP44vtY1qTQvDFwLdbOULqeshFkWBgcm3hDAq0p/iJBVAeQWOAlxbxXUEkM0azQyKUeORQ
yspGCCD1BFcl/wAIne+EbHPhW5lMEMnmjRLqRWgkXGHRJGBeNifmB3Fd2cjBNfnmccJ0K9RYrCU4
qSXw2sm+55VXBx9opJe71Rf+Fvh3Sm8WyC+vNQfXdDed7OxvpFP7mbAe7DgbpzI28sScI0hXaMKT
7JXz94g8XaJq15o3lXsmnava6lChvgyRHTMuwnWSZj5QJjimXyyWD4GFcYNeoR/F7wjJJGDrCxQS
SvCl7NBLHaO67shbhlER+42CGwccZr8gznA4qpVU+WTezVtrfozy6sYwm1F3R2NcT8YLiM+Dxp7v
MG1S9trIRwbw0qGVWmQlOQphSXJJAwD61xepfEbV/FHii2trBr218KXsxgtr+3jFq06m2Epz5qmU
glZFDRiLaBkMxI25/jDS77RbOx1248TXt7FoMUkn2fVJAy3P7soiZUook+Z1EhVnJk5LYArbLMod
HF0KmJklqnbr6P5l06M5rntotzqqy5/D8X9sRavYXE2kaugZWvbEIHlQqAUkDKyuvCkbgcFQRitG
CeO6hjmhkWWGRQ6SRkMrKRkEEdQRT6/ZZwjUi4TV0+h9ZKnCrHlkrot6b8SNR0iYxeJLMXMEsuIb
/RbSV1RdmSJocu6/MCAyFwcjOzv13h3xdovi228/RtUtdRQIjuLeUM8YYErvX7yE4PDAHg+lcNWR
rXh2LU5ob22lOna1akNaapAo86FhnAP95DuYFDwQx+tfE4/hPC4i88O+SX4HjVsuteVJ/I9norzv
QfitHZTPp/jBrfSLvzStvqKq0djdIQzLh2JETgKQUduoBUtuwO/tbqG+tori3ljnt5kEkcsTBkdS
MhgRwQRzkV+WYzL8TgKjp14W8+j9GeLKLi+WW5LXnfjf7d4D1qDxPpl1HHpmoX1rba5b3r/6PHGz
JELtCWHluqhUOMqQVJHyZr0Sorq1hvbaa3uIY57eZDHJFKoZHUjBUg8EEcYNY4Wv7Cpdq8Xo13RM
ldEtFcb8NpV020v/AAy8N1bXGi3EixR3JZwbOSWRrVo5CTuTywE65UxlSBik+JHjDVfDY0qx0Sxi
uNU1SV4obm+D/ZINiGRhIU+bcyghVGM4Y5+XB1+pznifq9P5em9/u1CPvWNHxb480nwWbaO/a5lv
LtJWtLOztpJ5bgxqCyqFBAOCPvEDnrgEjzu6t9S+IGv3N54n01bbRbN9ul6PNIkqsSCGuJ1UlWcg
4UZIXLYGfma3oegz207arq93JqviG4gjiuLyUrhAqjMcQVVCR7stgAEk5OTW3X01ChSwStT1n1l/
8ie1h8Fa06n3BRRWXrfiC10FbZZT513dSpBbWcciLNcOzqgCB2UHBdc88Dk1pGLnKyPVlJQjd7FL
xRqmoSSRaF4e2S+Jb5cwqy7ktotwD3Ev91FGcEg5bACtyK7Xw/8AC/w/4d1S21SKC4vdXgt/s66h
qF1JcTbcckb2KqTk/dA+8wGASKZ8O/h5aeCdLgknVb3xDLEBf6rMxmmmchdyiRgG8sFVCrwMKCRn
JPX14uOzD/lxhpNRV7vbm/4HY+YrVpV5cz2CuAg1PTPhv4wutNu7uDRvD2oWi3enpPJBBaQTRtsu
IoxlSu4PA+3BBJkYck139FeTRrqmpQmrxfT9TnaPJPHnxKuLrxNFoGj65B4ZsoZSl54nuIhNbJcK
jlrL508vzMbGJLjGCPvfKfRPC/hex8IaSthYLIQXaWa4nbfNcyty8sr9Wdj1P0AwAAKXiPwgl14N
uNG0NYNGlj2z2P2eNI4obiOQTRkrtI2+YqlvlOQT3NWfCPib/hJ9Nkllsp9M1C1lNte2NwPmt5gq
sVDdHUhlZXXhlYHjoPSxFWNTCx+rLljHfu+zfX9EQvi1NLUtMs9Ys5LO/tIL60kxvt7mNZI2wQRl
SCDggH8K59vhf4YW5jubTSY9JuERo/N0eR7B2VipKsYGQsMqpw2cY4rqaK8qGIrU1aE2vmXZM4Tx
lpjeDdJ0nXdGEkdv4atzDLYKqyCbTz5fnKC7Ah0SJXVt3JjwQd1dta3UN9bRXFvLHPbzIJI5YmDI
6kZDAjggjnIqtrmkQ+INF1DS7hpEt763ktpGiIDhXUqSCQRnB7g15lqngvW/APhm5vLLxfrd7d20
UemaRYwpbJAqu6RW0ciOhRmDsoaX5WK56dD6dNQx1ONOpUtUTsr31T8/Uh3i9Foet0UUV4r0djQK
KKKQBRRRQAVWn02zury1vJrSCa7td32e4kjVpIdww2xiMrkcHHWrNc/8Qrqay8A+Jbi3lkguIdMu
ZI5YmKujCJiGBHIIPORXRh1KVWMYu19PvE9jN+FNpYx+FZL3T7OOytdRvrm7jWK3+zo8RlZIHEeB
tBhSHsM/eOSxJ7Kuf8D6tpmpeH7eDSra6sbfT0jszY30EkU1sViRhG4fkkIyc5IOeCetdBWmMcni
JuSa16ijsFFFFcZQUUVz/wAQLCbUvBesQ293qNjcC3aWObScm6DJ84EYBBYkrt25G4EjIzmtqMVU
qRi3a73E9jibW31qbxprsPgjXI49MsnknvLfUkNzZvqEuS1ujBQ8YUjzH2yNtaUDZ94Vt3E3xNbV
hJBaeE49M3qTbyXV0823jcPNEYGTzg7OMjg451/hrHbx/D3w2bWzgsIZNPgmFvbAiNC6B2xkknli
ckknOSScmukr18RjFGq4ezT5dNVr6u3UiMdNzzu6+MS+HbmWDxR4c1jREt3Kz6nFbtc6coz8jCdQ
GYNlB9wEM2CBg12Xh/xJpfivTUv9Iv4NQtGwPMgfO0lQ21h1VsMMqcEZ5FaVc3qngOy1C8ub63vt
U0nULiWOd7jT7+VAXQIoJhJMTZWNVO5DkCuZzwlZW5XB907r7t/xfoP3l5md4r+Jkeh3j6fpmk3m
t6lHcxWsqxo0dvbs4VgZZdpwuxtxKK+OA23cM8lNoOs65bPNrPifVo9SmUZ/se7a0gtvnZtsSLjc
MNt3SbmIA5HaYfD3xl4f1TUNZTUdP8X3d5bqs6TQLpszNED5QUorK5IZly+3onzYHFlNeij1SHTL
62utK1OZWaO1vItvmBQC2yRSY5CAwJCOxAPOMED6fD08PRglhGpPq+vno9UvkenhI0J/xN+zG6N4
U0bw7tOm6Xa2UixiLzYolEjLxwz/AHm6DOSckZrVorN8QalLpunk2ypJfzMILWNwSrStwpIByVXl
mxyEVj2q/frS1d2z3bRpx0Whekt4pnid40d4m3xsyglGwVyPQ4Yj6E+tZ3ii+m07RZJoH8k+ZEjz
YB8mNpFWSXngbELNlgQNuSCARXP3Ft4k8FWcklg7+K9PghOLS8lK3u4NuLCXDeaSGYbcLgIgXJzu
g8Rap4w0/wAJ3gudJt7u7khkh8/QriRpY3ZWEbrEyA4DFASHJHLY4wO6nhm5xlGSav3/AEZzyrLl
aaaYviaz/svTNP8AC1jPiXW/Ot576+PnzOot23yN86sznCANyqgAcDaD1EEbQwxo0rTMqhTJIAGc
gdTgAZPsAPaubu7WK18ZaHefYN2nT2Ys9PbmP7FIFkkYeSwGzfGoGQMjy9pABrp6+7yuEY4ZSTu3
ubYeK95mJ4ulk0/S01iBS1zo8yakiiZotyxnMiblB+/F5icgj5+RRHqzfELWn1y60q4tNNl01La0
gvJkkSSN5JHdtisQN8f2fcGGcrt5Ayduiu2WGoyrRxDXvrRPyHLCwnWVV9Ohh6d4I0TSdSjv7WxW
O5iR44mMjssKsxZljUkqgyzHCgfeb1NReLNGubqbTdW06GKfVdLkeSGGZiqzI6FZI85wpIwQxBAK
jsTXQ0V1R93Y29jDlcUrGKnjLSP+Ect9cmvYrbT54w6vK4znBJTAJy4ww2jJyCKxLPxT4g8USJee
H9PsF0QSELdajM6vdqG2sY1QEx4KsMuDnKnHUVo6r8PdD1TVLLUfsi2l9a3QuxPaqsbSsGDEScfM
CQDzz6EZOekrS8VsZctabtN2S7dTmNL8aP5cw1/TpfDs8cm3MxaS327VIY3AURjJJXG7qMdTiunp
k8Ed1DJDNGssMilHjkUMrKRggg9QRXKHR9d8MrLF4fWwuNKTfcJZXIKS72kLNDGyhVRME7SwYgnB
46LSW2hV50/i1X4nXUVi6L4z0XX47T7JqVq1xcxiRbTz0Mwyu4qUBJyBnI7YNa888drDJNNIsUMa
l3kkIVVUDJJJ6ACpaa0NozjJXTM/xNeSWOhXc0R2yBQobnIyQuR78145r2t2XhnQ9R1jUpvs2naf
byXdzNsZ/LijUs7bVBJwoJwAT6V6j8QJGXRIwrEBp1DAHqNrHB/ED8q8D+OWoaLp/wAIPF3/AAkW
rf2Fo91p0thPqX2Z7j7P9oHkK/lp8z4aReB+Y616OHXuXPjM5qOVdR6JHnPjq38YftGWfhS/+HPj
C10j4bT3Mdxd6pYXN7p+sTeXNNFcRxHZt2beiuoy6An5cZ9/rjfg1ouk+HvhN4PsNCnivNJj0q2N
veQ2ptlug0asZzGeVaQsZCDzlznJzX0l8Cvhzaa86eI7u4dhY3ZSK0VdoMihHVy2eQC33cdQMnGQ
es8A3/gJ8P8AUNBkvdb1S3lspZo/s0FvKNr7dwLsyEZHKqBz/e4wQa9koooAKKKKACiiigAooooA
KKKKACiiigAooooAKKKKACiiigAooooAKKKKACiiigAooooAKKKKACiiigAooooAKKKKACiiigAo
oooAKKKKACiiigAooooAKKKKACiiigAooooAKKKKACiiigAooooAKKKKACiiigAr8q/2Bf8AlKb+
0b/3Mf8A6fLev1Ur8q/2Bf8AlKb+0b/3Mf8A6fLegD9VKKKKACiiigAooooAKKKKAPyr/wCc6/8A
n/oWK/VSvyr/AOc6/wDn/oWK/VSgAooooAKKKKACiiigAooooAKKKKACiiigAooooAKKKKACiiig
AooooAKKKKACiiigAooooAKKKKACiiigAooooAKKKKACiiigAooooAKKKKACiiigAooooAKKKKAC
iiigAooooAKKKKACiiigAooooAKKKKACiiigAooooAKKKKACiiigAooooAKKKKACiiigAooooAKK
KKACiiigAooooAKKKKACiiigAooooAKKKKACiiigAooooAKKKKACiiigAooooAKKKKACiiigAooo
oAKKKKACiiigAooooAKKKKACiiigAooooAKKKKACiiigAooooAKKKKACiiigAooooAKKKKACiiig
AooooAKKKKACiiigAooooAKKKKACiiigAooooAKKKKACiiigAooooAKKKKACiiigAooooAKKKKAC
iiigAooooAK8j+OnxI/sWxbw9p0kT3l3Gy3jfeaCJgPlxjG5wT7gc4+ZSOu+Jnj6LwBoIuljS4v7
hvKtoGYAFsZLsM5KrxnHcqOM5HydcXEt1PJNNI800jF3kkYszMTkkk9STQBz/jjxlpnw98H6v4k1
iXytO0y3e4lwyhnwPljTcQC7NhVUkZZlHevn/wDZ78MeIPjJ8Q5fjj460v8Aspzbi18J6akhX7PZ
sJA0rjaC+5ZW2u5+bzJGCBfKxzj3Ef7cnxRigFrqFv8AB7wnI7tdKXiGtXh2gIQWGxdhJGFMiIzZ
MbTqE+woYZLiZIokaWWRgqIgJZiTgADuaUpKKu9gL3h/w/e+JtTisbGLzJn5LHhUXuzHsB/gBkkC
vYYvhdq2mtJDp3iK3FhuzDFfaZ5skQwMrvjljDDOTkrnnknrWx8O/Atv4R0xJZI92q3CA3EjYJTP
PlrgkYB64PJGfQDrq/D884sxFTFOOBlaEdNk7+ev4Hr4ZSo+8nZnlc3gTxrJeSWx1DR/sDSw4v7U
SQXKRhlM2InWVCxG5Vy2O59BS8O3FxcaLafbW3ahGvkXfAGLiMlJRxxw6sOOOOOMV7DXC+MPCd6u
sNrmkxyXbSxCK70uIxp5zA4SdS20eYB8jbmGUC85jVW1ybiepVr+yx0lZ7PbXz9T2MNjJQqXqu6O
Z128urPT82McMl7NNDawC4YrGJJZVjUuQCdoLgnHJAr0nwj4dh8I+GNL0aDy2Syt0hMkcYjEjAfM
+0dCzZY8nknk15roMl5feNPCV7eaTqum6a7XHkG6jiiLXRt32rJGzeYoWMXI+6AW2EFlINew1x8X
Y/21SGHpu8Vrp32/AzxldVqvuvRBRRRX54cIUUUUAFFFFABRRRQBzvj7xUfCHhm4vYljm1CQrbWF
vIyjzrmQ7Y0wWXIycnByFVj2rjNC0h9JtpjcXk2pX91Kbi7vJz800pABIXoigKqhRwFUD3qTxpHD
H8VNPe+jLGXSyulySSAosqyN9pCIW4co8HIXJVSM4BFXq/ozgfK6OGwCxaac6nXsux7OApKzqvcK
KKK/Sj1wooooAKKKKACiiigAooooAKKKKACiiigAooooAl8EqJPHOtM4DtDp1mIi3Jj3y3G/b6bv
LjzjrsXPQV31eX6BeS+GPHm87/7I11VimYsdkF4gCxOcvhRKn7vheWSIdWr1Cv5l41o1aecVJ1Fp
K1vS1j5fEJqrLmCiiivgznCiiigCjreiWPiTSbnTNTto7yxuU2SwyDhh1+oIOCCOQQCMEVwuqfCe
TSdtz4TvpbWTzFaXTdSuZJrWcFmMh3sHkjc7y25SQSoypyTXpFFerg8zxeAd6E2l26fcVGTi+aLs
zw658WDQdcvNJ8RwLo1zbtGEud7vZzLIjOpWZkQA/JIuGAyUYAkg40bnxFpNnNcQ3Gp2cE1uoeaO
S4RWjUkAFgTwCWXr/eHrXqWr6HpviC2W31TT7XUrdX8xYryFZUDAEBgGBGcEjPuajj8M6PDZ2dnH
pVilpZyi4toFtkEcEgJIdFxhWyxORzkn1r7ylxlFU17SleXXXQ9GGYVYxtJXOB8I+DbPxLruqanr
fhuO4sntbaCzfV7JN5ZXnMhWOQb0HzoPmVc4yMjBr0fTtMs9Hso7OwtILG0jzst7aMRxrkknCgAD
JJP41Zor4XMsyrZlWlVqOyfTp2POlLnk5vdhRRRXkEhXn9zdP4y+Imgy6ZFfHTvD8t215dyh4bWS
UpJb+Uisv76RWDfOp2oNwyS+Ba8cT6p4jvLbw74e1GfTphKsmqX0KYEVrgB4Vl2MEuGEiugGCAu4
lQV3dJ4b8P2fhXQbDSLBNlpZxLEmQoLY6s2AAWY5YnHJJPevWpqOEpe1bvOSaS7Jqzb/AEI+J2NK
iiivJLCiiigAooooAKKKKYBXyVNDJbzPFKjRSxsVdHBDKQcEEdjX0i3iK/1qWeLw9aQSwwSyWs+o
ag0kUccquUYRx7MzbCpz8yKeArk7tnz74mWZfEmrLcSRy3Au5hI8SFEZt5yQpJIGexJx6mv1zgWM
qVStCXVJ+en/AA5w4nVJnz58GfAOtaD8cvi5r3ifTPN1HU7m2k0zXF2NDLpx8xY7ePEalHjWKNZQ
WO4rESOFeT3zSdSl0fVbK/hVGmtZknRZASpZWDAHBHGRXhVvo/iHWf2uLrVdRs9QsfDei+GRbaXI
Lic2t7NNMrTS/IPJVhjY0Ujbj5UMgUhQye66TpsusarZWELIs11MkCNISFDMwUE4B4ya/XjgPs3S
dSi1jS7K/hV1huoUnRZAAwVlDAHBPODVuq9jYwaZY29nbJ5dtbxrFEmSdqqAAMnk8DvVigAooooA
KKKKACiiigAooooAKKKKACiiigAooooAKKKKACiiigAooooAKKKKACiiigAooooAKKKKACiiigAo
oooAKKKKACiiigAooooAKKKKACiiigAooooAKKKKACiiigAooooAKKKKACiiigAooooAKKKKACii
igAooooAKKKKACiiigAooooAKKKKACiiigAooooAKKKKACiiigAooooAKKKKACiiigAooooAKKKK
ACiiigAooooAKKKKACiiigAooooAKKKKACiiigAooooAKKKKACiiigAooooAKKKKACiiigAooooA
KKKKACiiigAooooAKKKKACiiigAooooAKKKKACiiigAooooAKKKKACiiigAooooAKKKKACiiigAo
oooAKKKKACiiigAooooAKKKKACiiigAooooAKKKKACiiigAooooAKKKKACiiigAooooAKKKKACii
igAooooAKKKKACiiigAry34n/Bi08SQXGpaLClrrZYyugbEd0cDIIJwrcZDDAJJ3ddw9SooA+J9V
0q70PUZ7C/ge2u4G2yRP1B/qCMEEcEEEV5b8R38QfC/4eQTfDLwnpV8ml3KzXHh+GIwebZ5Zp1tV
jAAmLEMODn58K7EKfvzx98M9L+IEEbXRe1v4VKxXkIG4DBwrA/eXJzjg9cEZOfmPxR4R1TwfqL2m
p2rwncVjmAJimAx8yNj5hgj3GcEA8UAeB2P7U3g3xN8PJfEfhaf+3dRNza6db+H5JUtLuS/uSqwW
7eYQBlicyLuXbFKyl/LNdj8JfAsnw+8FW1heyxXeu3Ukmo6zfRIii7v5mMlxJ8qJld5KrlQQioO1
WP8AhVfhL/hYf/Cdf2Fa/wDCWfZ/sv8Aae079mNucZ279vyeZjfs+XO3ivRvBfhO58beIrbSrZvK
8zLSzlCyxRgZLHH5DOASQMjNAHqXwF+HMVwg8TalAkqBv+JerMCNykhpCvqCMLk8EE4+6a9O1L4Y
+FNVgWKbQbJFVt4NtF5DZwR96PaSOemcflW/Y2MGmWNvZ2yeXbW8axRJknaqgADJ5PA71YoA5jRf
hn4X8PT+dZaNbrNuV1km3TMjKcgqXJ2nPpjoPQV09FFABRRRQBm+IPDum+KNONjqlot5alg+xiQQ
w6EEEEHqOD0JHQmvnH4hfBrVPB7S3dmr6npG5iskalpYUA3ZlAHAAz8w4+XJ25Ar6gooA+HK8/8A
gv8ACC2+DPh3VdMg1jUNel1LVbjVbi+1Ng0zySlQNzAfM2xE3MeWbc3yhgq/ZXjT9n/Tdana60SZ
NHmKuWtyhaGRycjHP7sZODgEAYwoxzzmi/s230k+dX1a3hhVlOyxVpGdc/MMsF2nGMHDdenHIA/9
nHwyk91qOvTw7vIxa2znaQGIzIQOoYKUGeOHYc9veaqaVpVpoenQWNjAltaQLtjiToB/Uk8knkkk
mrdABRRRQAUUUUAFFFFABRRRQAV82/Fr4S3fh7ULjVdKt3udInZ5Xjhj5tDyzAqo4jAzhsYAGD2L
fSVFAHw5Xzj+1J8Iorzwul74W+FHh/xRPPqKXuuvbxR22py26OJ5RDIqhy8pQozKxf58Kjl8p+nH
xI+Flh45sZJYY4rLWl+aO8C48w4A2y4GWXAAzyVxxxkH5n8QeHdS8L6i1jqlo9ndBQ+xiCCp6EEE
gjqOD1BHUGgDzv4X/Fzwt8YfDsOr+GdUivFMaPcWbOourNmLAJNGCSjZRwOzbSVLDBPqfhDxtqPg
++SW2kaW03Zls2c+XIDjJx2bgYbrx3GQfm34ufs32+ta5pnjb4e22leGviLp2oxXwvpBNBb36bnM
0VwISM+Z5jF32l3A2E4bIn8I/tA69N8SdI8EeOPhzqHgrVtajkl0uePUIdQtZxFHI8oeVNoVlCL8
q7j865CggmJ041I8s1dCavufVEmqXPxTvzJrV+VsbdyY9AtcpbyIHLK0+STOeI+yqCv3cMc9VXjM
cjRuroxR1OQynBB9RXX+GfGTrILXUpd0bYCXDdV7YY+nv+ftwTwypr93sfUZXjaFFKi48rfX/M7e
iiiuQ+uCiiigArm9cU65ri6BO7Q2D2puJkVXBvEJZGjEikbAhMbMASWDgcDOekrI13wnpfiSazm1
C3aWazYvbyRzSRNGxIOQUYc5Vfpiqi0nqZVYylG0TXorlLq11fwqtlcwajea3YRMkFza3USyTeWx
VRKjRRh2ZOpDbtw3cgjNaml+L9D1poEstWs7maZd0cKTr5hGM/czuBA6gjIwc0cvVCjVjfllozXo
rP1zXINBs0nmVpWlmjt4YIyoeWR2Cqq7mAJ5z16AntWXH4j1srKX8J3isJtqBbu2IaLI+YnzBhsZ
O3kZAG7nIOVscqsYux0lUdQ1q10ua1gmaR7m6Zlgt7eF55pSqlm2ogLEADJOMDvWNP4uu762SLR9
Gv5NQmj3D+0LZ7aG3JKjMrPjdjcTtj3E7Tj1rb/Z/wDD+p39rP411y+ju7rVYyllb28paO0g3Deo
AYqCzImVwWXyxuO4sBjWmqNNzkeTmGZRwkPcV29uxUa58T29tpt3P4QvWtdQcpFFayLJdQEn939o
jIVYgy5JO8hMYYg16B8KtK1HRfAemWur20lpqgM0l1HJLHKfNeZ3ZsxgLhixYAfdBAySM11lFeDW
xcq0ORqx8NisdWxaSqvYKKKK4TziOG1ht5Jniijjed/MlZFAMjbQu5j3O1VGT2UDtUlFFF7gFFFF
AHzD8bP+CfPw5+M3xO0bxvFNf+AtYsfOuLi88G+XY3d5eNNHNDdPLtZRIjeeS4TzHMqEyARqD2/i
74aeIfCvjC38V+HPHWraX4e2Y8RWGrX8t/FDZxRSv5tlHKkuycuU3EkgovAyOfZ68d/a+03X9W/Z
x8aweGNG1LX9cWCGaDT9Huza3kgjuIpHMMgBbzFRXYKoLMVCqCzAV0czxDjTq2kttbPf1NoTkna9
kanwGvte1Twrq174hs9e0+8n1q8MVr4iEYuI4Vk2R48tmTYwTcNoVfmO0bcE+k1+c3xa/a8+NEel
+FfENl8MfGPw7+EvhOfQb3xnda9aG21aZheBZbW3lnlQ3UD4iUsqK7EnzdkchVv0Zr8xzzLcRg5x
r10l7RvRdLW0/E9+jUjJWXQK8A/bO+K3xS+Cvw1sPFXwx0PSfEtxHqMNjf6XqFlNcSutw6xQPCIp
42ZvOaOPy1WRmM6kbQjZ9/rgtH+OngXXNIutSh8QQ20FtNcQPHfxyWs5aF2STbDKqyONyMAVU5II
GTxXl5dzxrxqqj7RReqtdP8Aroaztbex8oeG/wDgqt4Ts/hF4g1Hxv4cv9B+Jvh3y7C88JsBD9u1
BjMpSDcTJFGhgLSmVP3O9UzK5UP6v+zH+0FffHPx1rknjHwVqHwv8YWGnxx2XhXW7qU3UlmZC014
kUkUR2M/kxlth5hA3dh51dab4J+PX/BQr4a63oEXhfUtE0fwbceNP7asLCK4m1q5a4OnxrNOG5Ns
0cTxkgtE8TrwSNno3xb8Waj4D8afFvxVe6n4c0200/wbNHpv2qKS31eRkg86MQzjhoPM+0ZCBn8w
DPRAP0mvlWCeFcqFFwqVEnu/du7cq8vXvbQ8/wBtL2nJe9j6Uor5E/4Ji/HS9+M37Of2TXdWn1fx
T4b1KeyvbrUNTa8vbmKRjPDPJv8AnVSJHhXcSD9mbB4Kr9d1+Z5hg55fip4WpvF/f2fzR6MZcyuj
zr4szjUr7w74alaJLLUJZLu5WVl/fpblHEIVlO7c7oxwQdsbetOre8aeC08WR2s0N02n6tZsDbXi
mQqimSN5EeNXQSK4jCkE+4rhvDfiCTUpL3Tb9Fg13TH8m/t40kCK25gjoXUZR1XevXhhX7nwHjcJ
PA/VKelRNuXn5/oexgKkItwe7Nuiiiv1I9oKyvFWs/8ACP8Ah6+vw8SSxR4h884jMrHbGGORhS5U
EkgAHJIHNatYHxAuIrfwL4geWRYlNhMgZ2AG5kKqOe5JAHqSKzqNqDaM6jtBtDvD/gnTdCWC4aFL
7V1VfN1S5BkuJH2BGbe5ZlBA+6DgZxW5JbxTNE7xpI8Tb42ZQSjYK5HocMRx2J9akqO4aVYZDCiS
TBSUSRiqs2OASAcDPfB+hr+b61arWquU5XbCMIwjZIx/FH7ubQ7lfnlh1GPZAPvS70eJsf7iSNIe
DxGegyQ7xV4fk8R2NtDDevYzW91FdowUujtG24LIoI3LnnGRyAe1ZfhSwl1y/m8QatGrahDNcWdr
EkxkhtkSVo2MYKLhmK4ZjkkAY2g7Bq+M5Fh8H67I8STqthOzRSEhXAjb5Tgg4PsQfeupOVKtTjF+
9F7mOkoSk1ozm/Dfj621LZbajNa2148jQwTQtJ9lvSuxWaCR0UN87FdoJPHBI5rra86/4RW/tI4v
DHiTVLy+0FlhS1nt4YoreRUKBYJSELxtuCgHf8+QAQ3B9Fr9Kw9X21NTTT9P6Wvka4WpUlG0+gUU
UV0HaQ3l9babbPcXdxFa26Y3SzOERcnAyTwOSB+NYPh/wr4yWfUbrwXEPCGnTRH/AEXVoQkN1Pkx
iRINpaDao3biBvKxgoRk1reD9KtL34mXX9s2H2+dbYXWkTzMskNskbRiULGRlJfMZG8z5sqQAV2k
H16vzriPPJYabwcaae13JXXyR8xjq7qydO1rfect8PfFDeINFS1v2kj8Raakdtq1rOipLHPtGX2r
wUfBZWX5SDx0IHU1ieIPA/h/xXvOr6NY6hK0Rg86aBTKqHPCyY3L94kYIwTkc1z8dz4o8D2wsHtr
rxtEyGPT54VSK4VlEjBLuR5AuNojAlVeSG3LuK7vzqVOlim50Xyyf2Xovk/87Hl3cdyz438G6vql
ydW8Ma9JoGvC3+zM7xia3uY1LMiOjAhSHY4kAJAdxg544qS58V/EzUv7bg0iTS7fw28kcGk3NwAN
SvCjxXA80EqBEcoj7SGJb5lywTtbrRfF3iRZYr/WLXw5Yu5Uw6GrTXTRmPb/AMfMoAU7yT8sQICj
DZya6TRNEsfDek22maZbR2djbJsihjHCjr9SSckk8kkk5Jr0KeN+p00nyzmtFpsuqb69lvboCvzK
S0PPNC1618RWH2q18xSrtFNbzLslglXho5FPKup6j8eQQa0aq/ELQbvwzeXvi/Si9xa7BLrGmPJx
JGiAfaISxwsiIoyvAdVHRgCX/b7b7D9t+0RfY/L877RvHl+XjO/d0245z0xXrRcK0I1aOz6dn2Pp
sNiFWjrutyj4q8QweFfDt/q1wN6Wse4JkjexOFXIBxliBnHGc11PgLwFbeE7FLm5SO88SXKbtQ1R
sPJLIwXeqvtBEQKgKgAACrxnJrxxrfxJ4q1Oz1e/0j+0NBjjnlj8PXM7WG+RJv3S3ClX8wlVVgDh
MjnA+/6bdeMPE+pXSNp9lYaLY7WJOphrm4ZvlwDHE6og+/yJHyNvAOQLx+GqqlGjSktb8zv9y7/g
ediHVxE0oxdkdpNrmm2+rQ6XLqFrHqcyeZFZPMomkXn5lTOSPlbkD+E+lXq8N1vQdQW6tNam1mWX
xFJrNi63YVkgjUzeSkIiD5EQSeTKhwWLMS3Jr3Kvmcdg4YWMHCV77+q/Q4alOdJ8s9woooryDMiu
rqGxtpbi4ljgt4UMkksrBURQMliTwABzk1y3wwT7R4ZfV2inil1q7n1P/SZd8hjkc+Rn5mC4gEK7
QcDbjrmtzxH4c07xZo1xpWq2/wBqsLjb5sO9k3bWDDlSCOVB4Pauf+DviKbxV8MvD+o3HmG4a38m
R5ZTI8jRMYi5Y8ksU3c/3up616cI/wCxTlHfmSf3O35fgiPtHZUUUV5hYVxvxPZrTS9M1KS0ur7T
NKvhqN/BZyqjmKKGV1YhnQOFlET7cnO0cHGK7KszxJqWl6ToN/da3JBFpMcTC5Nyu6NkPBUrg7s5
xtwc5wAc4rrwsnCtFpX8hS2L1rdQ31tFcW8sc9vMgkjliYMjqRkMCOCCOcipa5/4e2s1l4B8NW9x
FJBcQ6ZbRyRSqVdGESgqQeQQeMGugrKtFU6korowWwUUUViMKKKKACuW+KF1DD4B163eWNLi9sbi
0tYmYB553icJFGOrOx4CjJPauprktS8rUvidolsfPk/szT7m+dV8wRRySNHFC7EfKWKC6AByQNxx
3rtwaXted7R1+7/gky2K3jC4l8H+JLHxT9p26TceTperRSCMJFGXfyLgOzKV2SzbW6grITj5c121
Udc0iHxBomoaXcPIlvfW8ltI0RAcK6lSRkEZwe4NZvgHV7vWvCGnXGorImpIjW16JAgP2iJjFMfk
JXBkRyMcYx06VrVft6CqPeLs/Tp+v4CWjsdBWR4k8SQ+Gra1d7W6vri7uFtba0sow8s0jAnAyQqg
KrsWYgAKea168t+LmtaT4q8M6xoel3c954hsNl1A2lWU15Ja3Mbkou+JSIZCY3TJYFdxPTrOBw/t
60VNPl6+X/AHJ2R1Pg3xyviRnsNQspND8RQo0lxpFwWLpGJGQSI5VRKh2/eTKjcBnpnS1fxfoPh+
4W31TW9O024ZPMWK8u44nKkkBgGIOMgjPsareMPAOgePbe3g17TY79Ldy8RLsjoSMHDIQcHjIzg4
HoKj0L4b+FvDdlDa6foNjDFDKtwjPEJJPMUsUcu+WLLvbaScrkgYFbyeBvz+8n/KrW+Tvf8AD5i9
7Y5H4b/EbTdN8KaDpep/brZhKmlafeS6VcQwX6Z220iMVZR5kYU4ZhyG4Awa9SrE8b+H/wDhK/B+
taQEgeW8tJIovtIzGshU+Wx4ONrbWyBkYyOaPBfiJ/Fnhmz1SW0+wTTb1ltCzsYHV2Ro23Ih3KVI
Py9QcEjBM4r2eIg8VSVrvVX77dvMI3Xus26KKK8osK8x+JFxcaD4y03W9Q3/APCOizaxW5Qrss55
JVLNMNuQj7IlD7tqlSCBuBr06orq2hvbaa3uYo57eZDHJFKoZHUjBUg8EEcYNd+CxKwtZTautn8y
oycJKS6HhfxOuNYlXTNK027/ALLttQkEdxqSxzF4G82IIqtHwrMWI+fAOCMipNLjuNP8bLb6/cW+
p3dzC8+l3nkLD5W0kTQRqXYghXQ7gNzLncx2DHe+Hfgx4S8P6alpJpNvrMinm81eGO5nYABVXcy8
KqqqhVAAA6ZyT5jYJZ/2poWpeHLXxJrXg21kuYIbiWJpIbd2QbDDGiefIijzYd0ikLnAbjn7zC42
hiKcqNLaN9Wkrt7a99NuqO2OKUqvNPS9up6NVTVtSi0fS73UJldobWF53WMAsVVSxAyRzgVz2ofE
ays/7REGmaxftpsXn36Q2DxtaIcbTIJdh5B3DGflVm4AJqHxJ8SF8LafPdajoGsWCxs0Ia8gEcRn
xKUiDgndu8o/PGHUBlJIzWVLC1ZTiuXfp1PVliqOqUinp9hc+OF07VtXvbeS1hmW7tdO05leGKRC
4UvMMmRl3AHaVXKng111ZHhHQl8M+GdN0wBQ1vCFk8tiymQ8uQTzgsWP49BWvX6pTpwoxUKaskdt
GHLBN7vcKKKK0NwooooAKKKKACiiigDP13QrXxFp5tLsMAGEkU0TbZIZB92RG/hYHofw5BIqivgf
RpJnuL2zXVbp1VXuNR/0hjgk/KGyqDLE7UCjnp0reop8zRm6cJO7Rwnivw1p+haTG1hHLbo1xxAt
xIYV3bmO2ItsXn+6BjJrxP4/aLoPiH4N+LLDxNPLaaLJZMZ7yG1muWtWVg0c5jh+dljdUkI6YQ7s
LmvoXx5btNoO9SAIZVds9xyvH4sK+ef2gNB0nxJ8E/G1lrgl/sxdKnupHgQvJG0KGZJFXem9leNW
CllDFcE4Jr08O7wPiM2goYiyVlY1vhPZ2Wn/AAr8G2um3/8AaunQaNZxW1/5LQ/aYlgQJL5bcpuU
Btp5GcGvrj9nH/kR77/sIyf+ioq+I/2avGGh+Mvgn4Vl0C6lurPTrKPSnN0kcc6yW6CI+ZGkjiNm
Cq4XcTtkU96+qvgD46TR9Uk8P3ZxbahJvt5Cyqsc23BBzyd4Cgc9QAB8xNdJ4p9D0UUUAFFFFABR
RRQAUUUUAFFFFABRRRQAUUUUAFFFFABRRRQAUUUUAFFFFABRRRQAUUUUAFFFFABRRRQAUUUUAFFF
FABRRRQAUUUUAFFFFABRRRQAUUUUAFFFFABRRRQAUUUUAFFFFABRRRQAUUUUAFFFFABRRRQAV+Vf
7Av/AClN/aN/7mP/ANPlvX6qV+Vf7Av/AClN/aN/7mP/ANPlvQB+qlFFFABRRRQAUUUUAFFFFAH5
V/8AOdf/AD/0LFfqpX5V/wDOdf8Az/0LFfqpQAUUUUAFFFFABRRRQAUUUUAFFFFABRRRQAUUUUAF
FFFABRRRQAUUUUAFFFFABRRRQAUUUUAFFFFABRRRQAUUUUAFFFFABRRRQAUUUUAFFFFABRRRQAUU
UUAFFFFABRRRQAUUUUAFFFFABRRRQAUUUUAFFFFABRRRQAUUUUAFFFFABRRRQAUUUUAFFFFABRRR
QAUUUUAFFFFABRRRQAUUUUAFFFFABRRRQAUUUUAFFFFABRRRQAUUUUAFFFFABRRRQAUUUUAFFFFA
BRRRQAUUUUAFFFFABRRRQAUUUUAFFFFABRRRQAUUUUAFFFFABRRRQAUUUUAFFFFABRRRQAUUUUAF
FFFABRRRQAUUUUAFFFFABRRRQAUUUUAFFFFABRRRQAUUUUAFFFFABRRRQAUUUUAFFFFABRRRQAUU
UUAFFFFABRRRQAVU1XVbTQ9Onvr+dba0gXdJK/QD+pJ4AHJJAFGq6raaHp099fzrbWkC7pJX6Af1
JPAA5JIArwP4zfFiy8V2MOkaJLLJZiTzLmdkaNZcAFFXJBKgk5DL1VSOlAHnni7xRd+MNeutTu3c
mRiIombcIY8nbGOBwAfQZOT1JrwPxB8YvBvxI8d638Frcarqd9faddWmp6hpMSPbaerROsiySkna
65Vc7GUPIiH5tyj2OvMfgL8D7b4I+HdStn1WXxHrurXr32p65dQhJrqQn5QTlmKjk/M7Hc8jZG7A
AOy8D+DdM+Hvg/SPDejxeVp2mW6W8WVUM+B80j7QAXdsszADLMx719A/CHwCtrDB4hvN32iRWNrD
grsUgrvPqSM47YOecjHKfCzwP/wlGpm9uuNOsnUsrJkTv1CcjGOBu9iB3yPfq/KOL8+dNPL8M9X8
T/Q7qFK/vsKKKK/GzvCiiuJuNWvfGniaXS9KuJ7PQ9Nllg1W/t2izcTBIyLaNw5ePAlbe4UMDHtV
lOSOmjRdZvWyWrYm7F3xPbr4uuYtBiMhtYbiKfUp4ZGjaEIRLFGkinIlZ1iYgcrHuOULRliJr7wv
rml2Ml/JqOkag8ltCLpd9zBMI2kRfMyN8XlxSDLhpN20lm3Hb0Gm6ZZ6PZx2dhaQWNpHnZb20axx
rkknCgADJJP41Fq+iWOvWywX9tHcoj+ZGWGHikAIEkbDlHGTh1IYdiK6I4iOlJ/B+r6it1L1Fc/4
CuZrnwhp0dzLJcXlojWNzPIxYyzwMYZX3HkhnjYgnkggkA8V0FcdWHs5uHYpaoKKKKyAKKKKACii
igDF8XeGx4p0WSzS6fT7tWWa1vo0V3t5V6MAeoIyrDjcrMuRmvPtJ1a4XVL7RNWCwa3ZuzFRGY0u
LcuRHPECzZQjAPzEq2QccV63XnXiyaa++IUVuzRra6bpyToFjxI8k8kinL5+4FgHyYwSwY5KJj9T
4FzPFU8YsDHWnK7t280dmFqSjVSj1HUUUV/QZ9IFFFFABRRRQAUUUUAFFFFABRRRQAUUUUAFFFFA
DLi3iuoJIZo1mhkUo8cihlZSMEEHqCK2/AOrz3FvcaTctJdS6UsUX29mL+epU7RIx/5bBQC47h0f
jftXHrT+GEQbRdQvyT519qd00i/wjynNsuPqkCE5z8xboMAfmPH0aH9mxnUjeXMkn27nk5hy8se5
2FFFFfzueKFFFFABRRRQAUUUUAFFFFABWR4i1eawthbaesc+tXSOtlBICU3AD95JggiJCVLNnuFG
WZVN7UtTs9Hs5Ly/u4LG0jxvuLmRY41yQBliQBkkD8a5/wAK6O15q114rvo5Ir7UreKK3tZ4lWSx
tVyyxE7QwdmYu4JIDEKMhAx7KMEk6s9lt5vt/mJ9jb0TSIdB0m2sIGkkSFNplmIMkrdWkcgDc7MS
zN3Zie9XqKK5pSc25S3YwoooqACiiigAooooAK5LVLvVPGVnqNhoU39j23760fWZo95LqWicQIki
sGRw/wA77cFBtVw25eourqGyt5ri4ljt7eFDJJNKwVEUDJYk8AAdzXP+C1kuW13VDBPbQ6nqBngi
uoXhmCJDFBl0YAruMLMM/wALKTgkgd1D3Iyq21W19rkvsdBa2sNjbRW9vFHBbwoI44olCoigYCgD
gADjArwj4z6TJY+MWuzuaK9iSRW2EKCoCFQe5G0H/gQ/H3yvPfjZoovvC0d+Avm2MoJZmIPluQpA
HQndsPPYH8fpOFcd9VzSDk9J+6/nt+JlWjzQPkn4ufFC5+FUPhzUH0eK+0K+1WDTdT1GW8MC6XHK
4Vbl/wB2ymIchizoASgyd2R6Jb3EtrPHNDI8M0bB0kjYqysDkEEdCDXIfFTwH/ws74ea74W/tW70
X+1LcwfbrM/PHyDgjI3I2NrpkbkZlyM5G7pWvabrv2z+zdRtdQ+x3L2dz9lnWXyJ0xvifaTtdcjK
nkZGRX9Enkn2x4N8QL4p8L6ZqgKF7iFWk8tSqiQcOoB5wGDD8Op61s18/wD7O3i77Hql14dnb91e
ZuLbjpKq/OOB3QZyTgeX6tX0BQAUUUUAFFFFABRRRQAUUUUAFFFFABRRRQAUUUUAFFFFABRRRQAU
UUUAFFFFABRRRQAUUUUAFFFFABRRRQAUUUUAFFFFABRRRQAUUUUAFFFFABRRRQAUUUUAFFFFABRR
RQAUUUUAFFFFABRRRQAUUUUAFFFFABRRRQAUUUUAFFFFABRRRQAUUUUAFFFFABRRRQAUUUUAFFFF
ABRRRQAUUUUAFFFFABRRRQAUUUUAFFFFABRRRQAUUUUAFFFFABRRRQAUUUUAFFFFABRRRQAUUUUA
FFFFABRRRQAUUUUAFFFFABRRRQAUUUUAFFFFABRRRQAUUUUAFFFFABRRRQAUUUUAFFFFABRRRQAU
UUUAFFFFABRRRQAUUUUAFFFFABRRRQAUUUUAFFFFABRRRQAUUUUAFFFFABRRRQAUUUUAFFFFABRR
RQAUUUUAFFFFABRRRQAUUUUAFFFFABRRRQAUUUUAFFFFABRRRQAUUUUAFZviDw7pvijTjY6paLeW
pYPsYkEMOhBBBB6jg9CR0JrSooA8tuP2dfDE08kiXOpQIzFhFHMhVAT0GUJwPck+9dz4a8H6P4Pg
mi0ixSzSZg0hDM7MQMDLMScDnAzgZPqa2aKACiiigAooooAKKKKACiiigAooooAKKKKACiiigAoo
ooAKKKKACiiigAooooAKxvFHhHS/GGnPaanapMCpWOYAebCTj5kbHynIHscYII4rZooA+R/iB8O9
Q+Ht9BFdyxXNvc7zb3ERxuCnBDKeVbBUkcj5uCcGvnH9oj9nf/he3/CMXVr4nu/CmseH7mSe0vra
Hzcb9hJADoyuGijKuGGMNwcgr+mHifwxp/i7R5tN1KHzYJOVZeHjYdHU9mH9SDkEivDtZ/Zx1m13
Npuo2uoRrGW2yhoJGYZ+VR8y88YJYcnnHWgD5H8J/DLVvgzfa7r48ceMPHGhLpTu3h/VnGo3j3EZ
Lh7eQlcMUygiCjczAljhQvp2g63ZeJtD07WNNm+06dqFvHd202xk8yKRQyNtYAjKkHBAPrVrVtJi
uoLzTNTs0mhkV7a6s7uIMrKQVeN0YcgjIKkeoNeT/Br4I3/wY8VeI4NM8QS3fgC8jifS9CvHllk0
ybzJGkSJmfasXz5+6WcsNxzGWlAPpvwb4kbUENndyA3CD92zH5pF759SP1/Amuprxy1upbK4SeBz
HKhyrLXsEEyXEMcsZ3RyKHVsYyCMg15mIpqLuup9xlOLdem6c94j6KKK5T3QooooAKpaxothr9k1
pqNpFeW7Z+SVc4OCMg9VOCeRyM1dqG+vIdNsri7uH8u3t42lkfBO1VGScDk8DtQvImXLZ82xj6X4
RgsNQgvbm9vNWureHyLeS/dWMK/xFdqr8zDALnLEDGetb1XfCfwpiukTVvGMFtrOqzW6KthPbq1r
YAqpdEQs4Z94OZCSSAAMDrU1r4UzeF5FvfBFvAkAh2XOhzTGOKcomEkichtkp2qrbvlfOWII3Hk+
uUpT5L/5Hy9PO6Eavs1G0e42uh+DGkro/wALfDkKlSs1t9sCxqVVBMxm2DLMcL5m3JJJ257155ru
s2WoWN7pElpq8l1dWkubG30ycXZiI2lxG0eQCW2h2AUnIzwcb3gfxt4ztfBsTX3gO6aGwjVEeNo7
Wa4t0YoxS06pKECsIuFbDbWX5FbPGRc6aSfU4s8rQrciptP5nrNFc14V+IGleLr3ULK38+y1Cyma
N7HUE8i5ZAEImERO8RsHXBYDr0FdLXgSi4u0j5LYKKKKkQUUUUAFFFFABRRRQB8/ft4fCfQPiz+y
546i16O4L+HtNuvEenTW0pjaG8tbaV4yeoZWBdGVgflkbG1grL137MfxMHxi/Z88AeL31L+173Ud
Ig+33nkeT5l7GvlXfybVAxOko+UBeMr8uDXqdfA/xl/Y/wBX/ZO+FPizx/8As+/ELxn4dvdFmm16
Twrc6hDdaO1sVK3OLeZQrNHB86vKZXItwoDOVZcMdgY5thlhnPlmneLe2u68uh24asqT16n3nXjP
wjt9b8SfG34neKr+3TTNKtZofDtjaA20xnaAb5LrzY0DrvEkS+W7Egx4P3VC/OvwX/a0/ac/aO13
RvEXg74Q+H9H+E9/qsNnLqmqTma4t4FdEupkZrm3NwEJkIMcOMqU+Zkavrv4S/Cew+FOm60lvcSX
2qa5qk+s6rfOWUXN1KfmcRlmWMbQo2pgfLnFeXlWTV8pnOeJa5mrJJ3trrc6cXiIzhyR7nGfCD9j
v4Z/Av4reK/H/g/S59M1XxDD9nayWbFlYxM6ySpbQgAIskiI5DFgu0LH5aZU+v69odh4o0PUdG1a
0jv9L1C3ktLu1mGUmhkUq6MO4Kkg/WvIPjd+2J8M/gTqkOharqk+v+M7maO3tvCPhqH7dqs0rtEE
TylIEbMsyMolZC4zs3nivMNO/aM/aQ+L9y8Pw++A1v4E05dSlgHiD4nXskCm3SNmUvYRrHcKz5iA
aMyoGLLlsF1+lqKo17avJRXeTS/M86MJzeiOa8H+DfDX7MX/AAUWsPDXheCTSfDPxE8GbIdD0+5h
+zQX9nkiWS3Vg6p9ntZNszq7PLPPhjmTZ9U/EvxVq3hW20eTTVsVjvL6OzmmvMuyF8hNkW9N+Wxn
D5VQTtYZK+LfBf8AZm8fW3x0Hxm+MHjHQvFXjBdHuNHstI0jRhHaaNG900kf2a5bbI22N5U3PH5m
2d1MjgZb2b4raXqV7o+mXumJLNJpN+t/NBbRrJNNCIpEdI1YgMxEmOoOMlcsAD8djMRgcdneH5pK
cLJSetm7v06W1Pfw0HCCUzAs/izPoY1qy1h11bxGLuNdN0yytjb/AGmN4EKlNxbCB1m3yFm27TnH
yrSaFY31ul3dardR3eq6hP8AarpoU2RI2xUCRjrsVUVQWyTjJ5NWdL1S01vT4L6xnW5tJ13Ryp0I
/oQeCDyCCDVqv2nK8hwWV1p4jDR1n+C7I+qw+FhTl7RO/YKKKK+mO8Kq6ppdprenz2N9AtzaTrtk
ifoR/Qg8gjkEAirVFLfRiaTVmcfNdap4E+zPe6h/a/h4yJBJcXm1Lqz3bER3kyFkTdncSAw3Zy2D
XZ1yc1nZ6r8Rdl6Yp5NP06KeztpVRtrPM/mSqCN24eVEAQeM/wC1XUXFxFawyTTSJDDGpd5JGCqq
gZJJPQAV+H8SU8PTxzpYeHK1v2ZhT0v2OR1CbWdN8V6gdJt7W7Wa2juntLp2he4IEiMInHy7l2w5
LKT+8UFwAgFG5PiD4kaWbM2sXh/R5ZHtr5zcmS7bYwEixbBsC71kjyxO5cnb2NvQVn02w1jxhr1m
kV/NCbhYoS7yW9okSsIMPja2QxYDALHJ7YpI2p2Gl6HoFtqF1Z69NuvNRuFtUmEJlSeRix2GMAzj
AAIJAwD3rno0pVJqNJJzVlf5a/d3OTV6Nuz6Fjx54qj/ANP0S3tJZL2C3F59okZY44GGWhkG45cC
VI9xA8tQSXYAEVteHtVXXNDsL9d2LiFZPnhMRJI5O0k4GenJGMYJHJ4bUtNjj8bPP4uW/wBW0WO3
SGxluLZbiNpjLGxO2BB5bFtqAFPnGQWxhTq/CazXTfDE1ijSyxWt5NElzIsqCYZB3COQAx4JKFRx
uRuSSTX12X4dYWDo2d9G30b8ma0Kk/btS2/yO0oorB8Xahe2NrZR2U62bXd0tq949s04g3qwRtoI
GTJ5agtxlhmvUSuz05y5I3Y3xRfTeH73RNftzcRfYLxFvJ7diRHZOy/aN8eD5i7VBwBkEBgRtr2L
SNc03xBbNcaXqFrqVur+W0tnMsqBgASpKkjOCDj3FeLWvw18PW/lNJY/bJV+aSS6kaTz3+f95KpO
13/eP8xGRu4wAMaV54X0y91BL9rXyNRVtwvrR2t7jO0p/rYyrY2kjGcYr5XOshp5s41Iz5ZJdtzx
6+DqV5OorJnstFeWr448QeGCk1/Na6zokIzdXEyeRdwpuUtKTGCkgVfMOxUQkKoBY9fUq/I8yyrE
5XNRrrR7NbM8epTnSlyzVgooorxjIK8L8ceD7rwzdJo9sl0ngzVLuFZJFRPLtTLNM8luoi2OiSMY
IwWBUCQjPQV7pXDfEq8VtQ8L6YDI7z3z3MkKoxRoooXO5+NuFle3Iz/FtI5HHvZPXqUq/LBXT3+W
t/U0p350l1IKKKK9tn1hi6w0UfibwfJeW8c2nx6qPMkdGk8uVoZI4DtCkAea6fMSNrbPXI9arzTV
dKtNb06exvoEurSddskT9CP6EHkEcggEUmk/EO88JyXdp4te4vLGNXuLbXLezaQGMHLR3CQp8jqD
w4UKyjsQQeTHYWeLhF0tZR0t39P1PCxtGSn7RbM9MoqjoutWPiTSbbUtNuY7yxuU3xTRnhh0+oIO
QQeQQQcEVer5SUZU24yVmjzCjrmsQ+H9F1DVLhZHt7G3kuZFiALlUUsQASBnA7kVS8D2Eml+CfD9
lKcy22n28LHY6crGoPyuAw6dGAI7gHisj4yQ303wt8Trp0yW9wLGRmaQZBiAzKvQ8tGHUe5HI6jo
PDbaX/YNhHok8FxpMMSwW0ltN50exPkAD5OcbcdT0rv5LYLnXWX5L/gkfaNKiiivOLCvO/iBazeJ
PGnhrw5qEUlv4bmc3rzKpkS/uIsutnIPuqm1TId4IfZhcFc16JXLePlvraHSNWsbCTVDpF99sms4
GxNLEYJon8oYwzgS7guRu2kA5Ir0MBPkrXW9nb1toTLY6mivO9Q+N2hyR2Ufh8Sa/eXlxDbxCOOW
K3TzGiG6SbyyFC+dEGABYNIqlQTxt3Fr41gjEkGpaBfOrqTbyafPbCRdw3DzRPJsO3ODsbnHFOWB
rU0nX9y+1+v9eYuZdDqaK5GTx1fx3iWreCvERkbbhlW0MfIcjLi42j/VtnJ4yoPLrmvb6jf/ABCu
LZYbXVNA0KHLXovYpLO6unMalIomVw6KjMS7jGSgVSylzUrBzXvVGlHvdP8Aq/QfMuhdt/GGoatG
Z9K8OXVzZq7Fbu4uYYo7mJWI3QYdi5bG5N4RGU53qCM3fC/i+w8WW9w1q3k3drK8F1YyyRtPbOsj
piRUZgMlGI55HIrXtbWGxtore3ijgt4UEccUShURQMBQBwABxgVyV94J1f8A4SjVNV0vxLJpyaml
rHPHJai4khWEt8tuzNsjDB2yGR8MzN3rSDw1ZSi/c7PXv136C1RZvviRo9rJqMVsmo6tcWDtFLHp
emz3I81VDGISIhj38gEFhgnBxzR4B8O3ek2NzqeseW/iLWHS61BkjRBGwRVWBSucpGo2jLNk7mz8
1a/h3Q08O6WtklzPd/vZp3nudnmO8srSuTsVV+856AVpVnUrU6cZUqC0e772+Wi6jSe7CvP10vxT
4El1yTRLGDxRp15dtfw2dxfm2uYJJXzNGhZDGY9x3jlCMvnceT6BXn/xH8TeIlupPDnhaynXWZtP
e/i1DEewbJUTy0EnyOxLDduK7FYMNxwp1y9TqVPZJJxe/NtZdW9/uFK25ieF7aX4jeONeXxjovkt
pkVm8Gi3Oox3ttbu6zguY4wELMuD+8DMM5BAKgem6Jolj4b0q20zTLWOzsbZNkUMfRR1+pJOSSeS
SSck1S8M+EbPwv8AbZYpJ73UL6XzrzULxlae4booYgABVHyqqgKo6Dk526ePxSrVOWk7QVrJXtor
aBGNlruFFFFeSWFct4HuoZbvxVbWssctnaazJHGI2DBGeKKaZc+vnSzEg9CSvAAA6muJ1r4ZxNqh
1jw5ef8ACOa080sstyqyTQyeZFskJg8xY9xYROWxy0Slg1ehhXSkp06suW+z3V/MmV90dbqWpW+j
6bd395J5NpaxPPNJtLbUVSzHABJwAelUfC/izSPGmkrqWi3sd/Zl2j8xAVKsOqsrAFT0OCBwQehF
cTF4C8VLoFt4a1LUNO8UaQLi1mmvtQaVLplS6E0iOjeasoKqFGWTA4INdB4m8A/2neS6toepz+Gv
EMnlh9Qtl8yOZVDKFmgJ2S4VyASNy4XBwMV0vD4SC5JVNW9Gtrea31/pE80ux1teba18StUt9Y8Q
T6VZQah4e8N+UupHbiWUlXafyJd+wtCvllo2AJO4ZB250tK+Fdr4dleXRtZ1TSpp4kju5ovs8sl4
6vI/nStLE5aQmV8kEdhgAAVLr/h+20T4Za7pT6rHElzb3atqOrSpEnm3LOS0jKqqoMkvZe4AFaYe
OFp1LJ897JXTXq/03B8zXYjuNS+IGobJtP0TRNLh/fKYNWvpJJz1ETHyUKLyAxUM+QcblPNb/hTQ
W8NaFBYS3kmoXAeSae6kRUMsskjSSNtXhQXdsKOgwMnrUvhnWP8AhIvDelar5P2f7daRXXk7t2ze
gbbnAzjOM4FaVcdetOzoKCik9bf56lJdQrzr45RvJ4V08wyrYzJqULpqskhSPT8K+ZX/AIWBXdFt
bCkzAE9K7ddc015LBF1C1Z9QQyWaiZc3KhQxaMZ+cBSDkZ4Oas3VrDfW0tvcRRz28yGOSKVQyOpG
CpB4II4wavBYiWBxVOvNPR37FLe55pRXMRXl58OvD9la+JtKu9OtrKAW51KFftNo/llY1bdHlk35
UgSKvUjqKu6h4mksoVeHw94jv2LYMdvo1wGAwefnRRj8c89K/f4YvD1Iqcaiafmj6uOMouKbkkbV
VNV1KLSbGS5lI+UfKpON7dlH1p2n6hDqlqJ4DJs3vGRLE0bqyMUZSrAMCGUjBHavP/G1+15rkkW8
NFbgIoU5GcAt+OePwHpXoUYe0fkY47GLD0PaQ1b2ItS8XalqEj7Z2tod2VjhO0r7bhyabY+LdUsW
GLkzpkkpP8+ePXr+Rryfxl8b/Dngvx94e8FTrqGoeJ9ckiFvp+nWjStHC7SKbiRjhREnlOWwSwAL
bcAmsrw/8f8ATJviXrfgTxVZf8IZr9tcgaUuoXKmHWbV32QzQSYALu3HlDLAnALFXCer7ONrWPiP
rdfm5+d3Pp618baXNbo8sxgkI+aMozbT9QOatW/irSrpyqXsakDP7wFB+bAV5ZRXO8NA9WOdV1a6
TPW/7b07/n/tf+/y/wCNH9t6d/z/ANr/AN/l/wAa8koqfqq7mv8AbdT+RHrf9t6d/wA/9r/3+X/G
rteL0Uvqq7lxzyX2ofiet61p/wDaul3Fru2tIvynOBuByM+2QK8nnhe3mkikG2SNirLnOCDg0yit
6VN01a55WOxkcY1Lls15nyra6JF+zn+1touneH4bXRPAvxEt3F1BO8YhS/hEpVLcZDR/NJCFQ5Um
5ZVHCBPrGxvp9Mvre8tn8u5t5FlifAO1lIIODweQOtfNVn4P8NftSfFSx+Idr4j1X+x/A+onTLTT
YRF9nnvredJzdRyB5FaGRWjXhVZgincMAV9K2NjPqd9b2dsnmXNxIsUSZA3MxAAyeByR1rc8w+1L
G+g1Oxt7y2fzLa4jWWJ8EblYAg4PI4PerFVNJ02LR9LsrCFnaG1hSBGkILFVUKCcAc4FW6ACiiig
AooooAKKKKACiiigAooooAKKKKACiiigAooooAKKKKACiiigAooooAKKKKACiiigAooooAKKKKAC
iiigAooooAKKKKACiiigAooooAKKKKACiiigAooooAKKKKACiiigAooooAKKKKACiiigAooooAK/
Kv8AYF/5Sm/tG/8Acx/+ny3r9VK/Kv8AYF/5Sm/tG/8Acx/+ny3oA/VSiiigAooooAKKKKACiiig
D8q/+c6/+f8AoWK/VSvyr/5zr/5/6Fiv1UoAKKKKACiiigAooooAKKKKACiiigAooooAKKKKACii
igAooooAKKKKACiiigAooooAKKKKACiiigAooooAKKKKACiiigAooooAKKKKACiiigAooooAKKKK
ACiiigAooooAKKKKACiiigAooooAKKKKACiiigAooooAKKKKACiiigAooooAKKKKACiiigAooooA
KKKKACiiigAooooAKKKKACiiigAooooAKKKKACiiigAooooAKKKKACiiigAooooAKKKKACiiigAo
oooAKKKKACiiigAooooAKKKKACiiigAooooAKKKKACiiigAooooAKKKKACiiigAooooAKKKKACii
igAooooAKKKKACiiigAooooAKKKKACiiigAooooAKKKKACiiigAooooAKKKKACiiigAooooAKKKK
ACiiigAooooA+bfj74ubWPFA0m2unex09QskSkeWbjnceDyQCF56EMMDJz4zceLNDs/EVroE+s6f
Brt1GZrfS5LpFupowGJdIidzL8j8gY+VvQ1uX19Pqd9cXly/mXNxI0sr4A3MxJJwOByT0rwfwJ8P
fEWt/tHeMviB4x0T7DBYW8ej+Fd89tOv2XdJ5sw2DejsRuG7DBbmRPmA4AObuPCeufHb9py11fWt
G1DQvBXw6kI0+HVLWSJtVvS7f6RA4C5iDwxN99wRFH8v75gv03Z2kuoXkFrAm+eZ1jjXIGWJwBk8
dTUNexfBnwXLab9dvoNhkTbZq4Gdp+9JgjIyMAHPILdiDXh5xmdPK8JKvJ69F3ZrTg5ysei+HdFi
8O6JZ6bCdyW6bS/I3MeWbBJxliTjPGa0aKK/marVnXqSq1Hdt3Z66VlZBRRRWIzkvifPcS+FptGs
rX7VqGvb9Ktw0gjjjMkMhaR2P8KIjtgAk7QAOc10mm6ZZ6PZx2dhaQWNpHnZb20axxrkknCgADJJ
P41yU+pJ4m+KFrptvJOYfDUTXd7tVFj+1TR7IEJI3N+6e4Y7eOVySeK7avSxHNSo06L0+0/nt+Fv
vJWrbCiiivNKOfurO78O3Mt5pVrJfWc7l7jS4WRXEjHJlhLsqgknLoSA2S4IfcJdLSNatNctmmtH
kIR/LkjmieGWNsA7XjcBlOCrAMBkMpHBBq9WRq/hDQfEFwtxqmiadqVwqeWst5aRyuFBJCgsCcZJ
OPc11qpCorVd+6/UmzWxZsNc03Vbm7t7LULW8uLN/LuYreZXeFskbXAOVOVbg+h9KvVyXir4ewax
Fp8+jTQeHNa03atjqVvZRSmGMI6GHaw5j2yPhQQAcHtgn/CuYvs+f+Eh8Rf2h5vnfb/7Uk3bvM34
8n/Ubf4dvlbdvGO9beywzSkqlr9Lar/gfj5CvLsdbRXG3XhXxZNp8sEXjiS3uEcm2ul0qAuVL5xO
DlXIXCgxiLuSG6CyzeMtNuY5XOj67Z7GMsNvDJY3AIKkeXvklRyRvG1jGM7fmAzifq0H8NWLfzX5
pIfN5HU0Vy0PxAtodWt9O1bTdR8P3F06R2r6hGhhnkbfiNZYneMP8h+VmDHIwDmuprnq0Z0Wudbj
TTCvN/EatL8TLljKypBpFuBGoUBzJNPkscZYjyhtycLufA+Y16RXnPxPspND1Kx8WwxzS2sERs9W
SFWkItuXSfaG/wCWTls4Vjtlc9Fr67g/E0sLm9OVZ2TuvmzejJQqxlLYfRTLe4iuoI5oZFmhkUOk
kbBlZSMggjqCKfX9QH1W+qCiiimAUUUUAFFFFABRRRQAUUUUAFFFFABRRVe8unhktbe3iE97eS+R
bQs2xXfaznc2DtUKjMTgnCnAY4U5VasKFN1ajtFatkykoJylsR3FrNr15HotpJJE9wpN3dQHD2kB
Vv3gPZ2YbE75JYBhGwr0q1tYbG2it7eKOC3hQRxxRKFRFAwFAHAAHGBWb4Z8Op4dspU803N3cy/a
Lq427RJLtVchcnaoVFUDJOFGSzZY69fzFxRn0s6xfufw46R/z+Z8zXrOtPm6BRRRXxZzhRRRQAUU
UUAFFFcJ4b8K6f4y0XRvEurfarjV72xS4E6Xs0X2bzVR2WAI4EQwFTKYZlGGZtzFuqlShKLnUdku
yv8A5Cb6Hd1xN38Rv7bt2g8F2v8Awkd7JvjW8U7bC2dZAhM0pIzjO8JHuZlAIAVlYxL8DvBX2mSd
9IkuHkuFu5RcX1xKk0qliHkV5CHPzP8AeBzub1Ndta2sNjbRW9vFHBbwoI44olCoigYCgDgADjAr
p5sJR96F5vzVl+Dd/wACfeZy+jeEtUuNUstZ8S6v9v1C13Pb2NinkWNq7xBGKqSXkbHmAM7dJDhV
rraKK5K1adZ3l07aIpKwUUUVzjCiiigAooooAK5bxJ4wu9L8QWOiaTpces6ndW73LRm8SAW8ayxJ
5kmQSEPmOcqGJMeAp5K9TXEeF/7R1zx1rfiAf6Hoiw/2PFbPtaS6kt55Q05I+4qs0qKuSW5YgfKK
9DCQh71Wok1FbPq+i01JlfZEq+F9f8RNI3iPWY7ezd1zoukxKbdo1kZtk0sqF5Q67FYKI1I3DBBN
dlR0orCtXlW3sl2SsNKwUyaGO5heKVFlikUq6OMqynggg9RT6KwjJxakt0M+XvFnh+Xwzr13YyRS
Rxo7GBpcEvFk7GyODkenfI4xivBdK+FGpeD/ANpa88W+H7C1tfCfiDRnj1qOK7aLOopMGW4MG0q7
spwCMdZ2JDNiX7I+OXh9ZrGz1mNWMsLC3m2qSPLOSpJzgANkdOS456V87/EXwnc+OvBWq6HZa7qH
hm8u4wINW0uQxz28isGVgQQSuVAZQQWUsMjOR/TOQ5gsywFOt9rZ+qPHqR5JNHVWN9Ppl9b3ls/l
3NvIssT4B2spBBweDyB1r6V+Fvxeg8cbrDUFistaXLLHHkRzr1ymSTuA6rk8DI4yF/NW5+K3xX+B
/wDYt78WLHw/rPgyTbZX+v8AheO4a4sZTtVLi5RgAUdsg+WgAJ4wdkb/AElb3EtrPHNDI8M0bB0k
jYqysDkEEdCDX0Bkfb9FYXgfxJ/wl3hPTdWKeXJcR/vFAwBIpKvgZPy7lOOc4xW7QAUUUUAFFFFA
BRRRQAUUUUAFFFFABRRRQAUUUUAFFFFABRRRQAUUUUAFFFFABRRRQAUUUUAFFFFABRRRQAUUUUAF
FFFABRRRQAUUUUAFFFFABRRRQAUUUUAFFFFABRRRQAUUUUAFFFFABRRRQAUUUUAFFFFABRRRQAUU
UUAFFFFABRRRQAUUUUAFFFFABRRRQAUUUUAFFFFABRRRQAUUUUAFFFFABRRRQAUUUUAFFFFABRRR
QAUUUUAFFFFABRRRQAUUUUAFFFFABRRRQAUUUUAFFFFABRRRQAUUUUAFFFFABRRRQAUUUUAFFFFA
BRRRQAUUUUAFFFFABRRRQAUUUUAFFFFABRRRQAUUUUAFFFFABRRRQAUUUUAFFFFABRRRQAUUUUAF
FFFABRRRQAUUUUAFFFFABRRRQAUUUUAFFFFABRRRQAUUUUAFFFFABRRRQAUUUUAFFFFABRRRQAUU
UUAFFFFABRRRQAUUUUAFFFFABRRRQAUUUUAFFFFABRRRQAUUUUAFFFFABRRRQAUUUUAFFFFABRRR
QAUUUUAFFFFABRRRQB4H+0X4btNPn0nUrPT0t3uGmW6nhj2q75Vl3Y43HMhz1OD1xx8eftN+G7nU
vAOn+I7R4jL4J1WDxabSYlFvI7NXd4A4B2MyFsNtYZABAByP0f8AHnhSLxp4XvdMcIJnXfbyPj93
KOVOcHAzwcDO0sO9fId9Yz6ZfXFncp5dzbyNFKmQdrKSCMjg8g9KAMPwn4ktvGXhXRtfsklis9Vs
ob6COcASLHLGrqGAJAbDDOCRnua7nwr4q/sf/Rrnc9qzDDZz5XXJxjkE4/WvmPVNQ+Mvw8+JPi2X
SvC8vxN8K6vJBeaaJtctbFtMYR7JYAHjBK5VcAZAADEs7yGveKiUVNWZ0UK08PNVIPU9oorF8Iah
/aGhw5Xa0H7g8cHaBgj8CPxzW1Xjyjyto/SKNRVqamuoUUUVJqFUbPQY/iFrl7okt+bfTNPSCXUI
Lc/vLpZfNxAXBBiXEYLYBLK+AV6m9XOeI/t3hWPUfFHh+5+w6rDbh7mJsG3vY4yG2ypg5IUOqspV
huxuA6RNSlFqDszzMyjVnhpKi7P9D3iiiivkj8tCiiigDjJJrXwd411nU72GPT9I1S3tWk1WQoIh
cp5qFZXJ3IDGIQu7EeQQCHfD9nWb4m0b/hI/DeraT532f7faTWvnbd2zehXdjIzjOcZFc9ZeNtS0
eRLXxZo0mnOEydW04Nc6c+FTczMBvgGWb/WqFAQnecZroa9qrrcrc7OiiiuckKKKKACiiigAoooo
AKKKKAPMPiR+0J4Y8Aya5pltIfEXi3SrWK6l8O6e6icLI6pGZHYiOFSXX5pGUYI65ALl/aB0CDxF
c2Gp6brWhaNbaaupS+LdVsvs+hLubHlfbWbYX77h+7II2uSyg+QfA/xbqHjT9pn41eAviLfabret
+EtRF7oUarbLu0e+hJjh8tYElk8mKSNJGd3UtcKCCVR2+lr7w7pWqaDLol5plnd6LNB9lk06e3R7
d4du3yzGRtKY42kYxxXj5lm1PLK6w7puT0bd++uh6dLCKpHmufHf/BNz9lu1+Ffw4PiPxZ4G0O18
byXztpniSGUXk13pzQgw3ETmRxBvE8yERrCzIqeYhIyftWoLCxttLsbeysreK0s7eNYYbeBAkcUa
gBUVRwqgAAAcACp6/PsyzCpmWJniKnXZdl2PWpw5IpBRRRXlmh5BG1jb/Ezxda2gtrM5t3ks458v
LKYw8tz5XRAwliQkfeMZJ5NblRfFLSbjTNQs/GFudQu49OglhvbKGWLyltPLkkeVUcj596w5Ktkh
AMHFNsb6HUrG3vLZ/Mt7iNZYnwRuVgCDg8jg96/qPhTH0sbllNQfvQVnrc93AVFKnydUT0UUV9ke
mFFFFAHO6ulzfeJrOPTJora9s7d5JrieIyoIpGCrEU3Lne0ZbcDlfIweH5xNc1zU77Z4T1ZNP0q8
1SykRtREzPbtu2xlIlYIXlJY/Ju+UFTl/u1ueH0S38WeKI3tvLuZZLe6E+F/eQmERqMg54eGbg4x
nI61J4+kC+EdRQWqXs0yrBbwyRpIrTu6pESr/LgSMh544r8XzrE+0zWUJxWlkv8APz+ZxSi5QlNO
xe8RaKviHRbvTnleFLhdpZSRkZB2tgglTjawBBKkjIzmvPNdvL7w74m0zUNVtLfSmmv/ALNd63bz
MtrdxCJ/KV4N+Q3JG58hCgO5l4HqMEK20EcSFysahQZHLtgDHLEkk+5OTVHXJ9ItYLebWZLKKGOZ
XhkvmRVWUAlSpbowGcEc9a8LL8ZPDVkkuZXLq01JKadmhIJ47qGOaGRZYZFDpJGQyspGQQR1BFPr
g/h14xWfTNL0W702806+to1sm85BtEiRBlDDO5C8YLruUA7XALbTXeV+mnXRqxrR5ohXMa5dQ6x4
o0jRo5opPs0jaheRJcEOojC+UrIvXLyxuA2B+770+8vNc1XVdQ0/T5rPSobZdv2meNp53LopV0jy
qhQTINxLAtGRjg1r6TpaaTbPGJpbqWSRpZbifb5krE9WKgDgYUccKqjoKv4dRNur7q2LtFFFQdAU
3wH4ih8F3tt4W1Ce4/s+5fbpF5csGjjJ4+xF+uRjMZb7wbYDlBl1U9W0uPWNPktJZJoQxVlmt5DH
JG6sGR0YdGVgCPcV5eY5fSzLDuhV+T7M4sVh1Xhputj1yiuB8BePbm4vV8OeI2jTXVQtbXaLsi1O
NeroOiyAffj7feX5Txs6n8SvCej/AGsXniTS4ZbXeJoftaNKpXO5fLBLFhgjaBnPGM1+F4jK8Vhq
7w8oNtdvzPlZJxfLLRmj4n1xfDehXeoGL7RJGFSGDdt86Z2CRR7sHbudlXcRgZyeBXneieH47Gaf
U7uKKXXr4mW9vBlyWbBMaM3zCJcKqr2VV75Ncv4w+IPiXxfpOhXJ8IXkWjR3Vpqkkml6ks8k8eAy
x+VsVmw7IxBGMx9Rw46vQfFWk+JrWO40y/iuo5N+0AlX+QgNlThhjcvUfxL6ivpcNl9bBYe8l70n
rZ3t5Ox6eBjHmbnv0uatFFFQe4FFcl4n8RMgikiW8/sWzulGq3lqQo8jJSVEYBpMoWDMUUYEbgOr
jjuNH+HvgjUNKSfSrCzuYpWd11WznZ7h2LkuRdq3mE7twPz9Mr04p15RwsIzq317L89dzza2MVOX
Ko3OP1zTrvQdUHirQhJ/aVsu+709HdYtTiVGGx1XrIoY7GIODgEEYx6b4V8Vaf4y0dNQ0932bjFL
BMuya3lX70Ui/wALqeo+hGQQTiL8NcsBN4m1qeHPzxE20Yde67kgV1yO6sGHYg81j698M18M2Wua
54W1HWtP1b7I0wt4J/tQu5oopREHEyyO/wB/btBxwpAyAa4cRUwmOiqbn+86O2no/wDM8fEVITlz
01buel1438L/AAXepea6ltrut6Vp+m3baZYizaL7FLDGFVmEU0bfvt6P5kiqFZ2faTlq7f8AtvxP
r1v52i6XY6faSS7I7nWnnSdUWTa7ta+Wp5AYqDIuQVJ25IGt4U0F/DWhwWMt5JqFwHkmnupEVDLL
JI0kjbV4UF3bCjoMDJ6159OpLA0KkG1zStpvt1/Q5WuZpnLWcmp+CdSutEsINU8RedFazWk2qTTy
KZGZo7gPdFGWNVSJJdpGSzsFB3KovaH8TLTxBoun3llpuo311d28c32aytneIMyhnQXLhISU+YHL
jlSuN3y12VFc08TSqK9SneWmt/6/rqPla2ZyV1q2v65cWVlbaNqnh+GWU/atSleydoYxG5GwCWXL
FxGvKEbWbocERR6f43itr3TRqenSo7uLXXplJuooyMrvtlRY3dTlQwdVI2sVOCp7KipWL5VaNOK+
XXvr/wAN5D5TjbzwP4b0Tw7dT6obq6S2t1kudWvLqaW98uErLkTA+YoDxh9kZC7gSF5qz8M7o3vg
62uBLdT281xdSWst60jSvbm5kMDEyfOQYthBbnGKveOL99L8E+IL2IZlttPuJlG905WNiPmQhh06
qQR2IPNcJ4K+MHg/RPCfhLSLjWkk1NtMtIxbWcMty/meWqeWfKVsPuGNp+bpxyK9GNPE4zByklKb
5vXoRpGR6tRXE/8AC0PK/wCPrwl4ptd1p9ri/wCJb53mZ6RfumfZIeflfbjHzY4rSn8eadL4P1nX
9Nb7fFpkVw0luwaGRZIVJaJ1Zd0bcdGXPIOCCK814LERaTjvp5F8yOkoryn4e63rXhbRfDR1q5ut
c0PW7e2eHU5sy3FldTKp8mY9Wid2wknVSQjcbTXq1LFYWWFny3uu6CMuZBRRWN4i8YaR4T+yDU7p
opbt2S3ghhkmllKrubbHGrMQB1OMDIz1Fc9OjUrTVOnFuT6Io2a82+Cdjp02jXepJB9t1Zbuexm1
+UNI+pJGwRZkld3YxsqJwG2hlbA4qPxB8W/DniLS7jR9JibxHeXrSWM+mnzbQxx4AmaZmQNEgD4z
gksdq5IOMnwj8VovAug6JoHinTL+zmtLc251K1tjNZGOJX2NuVmfJjjBIKgjkkKvT6mhlGYRwNRx
pSu2tNnZX6bsXLJ+9bRHsdFZvhzxHp3izRrfVtJuPten3G7yptjJu2sVPDAEcqRyO1SX+uabpVza
W97qFrZ3F4/l20VxMqPM2QNqAnLHLLwPUetfLOjUU3TcXzLp1HfqXqKihuobiSZIpY5Hgfy5VRgT
G20NtYdjtZTg9mB71heNvFUnhOxsnt7A6leXl0tpBAZhEm4qzszuQcKEjc8KxJAAHNaUcNVxFWNG
nH3nsG+iOiorgPAPjzUtW1+88P8AiAWC6tHaR38LacsixyRE7HBD5wUcdd3zB1OBg139aY3B1sBW
dCurSQ2nF2e4UUUVwiCvL/ip9r1Xxl4U02w1O1tZrHztYe3uLVLkM0bRxxFkJBAPmS4YEcgkfMoK
9z4u8RQ+EvC+qazP5bJZW7zCOSQRiRgPlTcehZsKODyRwa818E3lzreltreo3D3Oqagxa43wmL7M
UJX7MinlUjYOMEnLF26sa+kynDzjfGNe6tPVtfodFCiq9Tkexau9W8e6tJbsNT0rw8IrcxyLZwG8
FxKykGT94EMYU7WVRu5zuLDiuE8d+E9S8P6fPfaNq91b215b/ZPEF1dyS3k91bnZH5hRgwJRPMJK
7SFzjA4r0q+vrbTbV7m8uIrS2TG+adwiLk4GSeByQPxry681KT4k+KLaJkvdG0uFfM0W+ktpR9pu
xiRJwCvlsoSN8K5yVY45b5frcvi+bnjFRgt9Pz7/AI2PQrYehTjyJXkzsNX8A6Y2nyNo+nafpWrw
lZ7O8htYkaKdGDxknYfl3KM8HIJFeneCfFVv428KaZrlquyK8iDmPJPluCVdMkDO1gy5xg4yOK8o
1G+8ZeH9DvHW00/xDPBHmKaJ3gmlwo5aDawZg244VxuHAAPFekfCu0hs/hv4bEESQrNYxXLrGNq+
ZKokkIA4UF3Y7RgDOAAABXh5xTvhVUm7vm0flbXz7WOXF8qlHlVnY6qiiivjOZ9zhPGfjB4T0vw2
0Wt6Ov8AZer6hfB7029zJH9pQRSAkxhtpO8oS2OpJzljnya+vrbS7G4vb24is7O2jaae4ncJHFGo
JZ2Y8KAASSeABXp/x0mkbxRZRF2MS2asqZO0Eu4JA9TtH5Cvn74xfB3w/wDHDwePDviI3cdqlyl3
DPYyiOaGVQQGUkMpyrupDKRhj0IBH9H8MxnHK6UqkuZvXX8EeVXk3K3RHK6f4XsviX8etJ+JGm+I
tK8R+FtD0abTbKPT9Taf7LqbyEyyBY8x/NbyBTlsn5MrwpHp2seE9D8Q32nXuq6Np+p3mmyedY3F
5axyyWsmVO+JmBKNlEOVwcqPQVhfD/4P+DvhXNqEvhTRItGbUI7eK5EMkjLIIEKRkhmIDYZssOWL
FmLE5r2T4W+A/wDhPvETW05li06CMyXM0PDDIwiglSNxbnB6hW9K+qOc8G+I/wCzv8Pvi3rkGseL
PD/9q6jBbraRzfbbiHESszBdscij7zsc4zz9KveFfgz4Y8A+CNY8K+E4Lvwzp2p+c8ktheSm4ilk
iEZlikkZyjhVUg9AVBx1r7H/AOGcfDX/AD/ar/39i/8AjdUdT/Zr02byv7O1m7tcZ8z7VGs27pjG
3Zjv69R07gHwd/wyz/1V74q/+FN/9qo/4ZZ/6q98Vf8Awpv/ALVX3F/wzL/1Mn/kj/8AbKP+GZf+
pk/8kf8A7ZQB8O/8MxXtj/pGm/GL4lRajD+8tpL/AFtbu3WUcoZYWjAlQNjKEgMMgnmu4+JvhLxp
4p/s3/hEPH3/AAg/keZ9q/4k0Gofat2zZ/rSNm3D9Ou/noK+p5/2Z5VgkMPiFJJgpKJJZlVZscAk
OcDPfB+hrG/4Zx8S/wDP9pX/AH9l/wDjdAHzH8OPA/xB8M65PdeLPib/AMJppz27RR2H9gW9h5cp
ZSJfMjYk4UMu3p8+ewryr4wah8d7zxZaeF/7LtYPAut61bWv/CSeD2uF1OwtGus5d/MzE4iT55PL
MQ34zzivuPVPgD4tsPK8iG11LfnP2W4C7MY6+YF657Z6HpXn99Y3OmXT215by2lymN0M6FHXIyMg
8jgg/jQB5x8DvgzpPwL8A2/hrSppbxjIbq8vZshrm4ZVV5AuSEXCKoUdAoyWOWP1j+zt4N/4+vEl
1F629nvX/v5IMj6KGB/56A1x3w/+D2reL7q3uLyCXTtFb52uZAFeRcAgRqeTuBGGxt69SMH6ft4I
rWCOGGNIYY1CJHGoVVUDAAA6ACgCSiiigAooooAKKKKACiiigAooooAKKKKACiiigAooooAKKKKA
CiiigAooooAKKKKACiiigAooooAKKKKACiiigAooooAKKKKACiiigAooooAKKKKACiiigAooooAK
KKKACiiigAooooAKKKKACiiigAooooAKKKKACvyr/YF/5Sm/tG/9zH/6fLev1Ur8q/2Bf+Upv7Rv
/cx/+ny3oA/VSiiigAooooAKKKKACiiigD8q/wDnOv8A5/6Fiv1Ur8q/+c6/+f8AoWK/VSgAoooo
AKKKKACiiigAooooAKKKKACiiigAooooAKKKKACiiigAooooAKKKKACiiigAooooAKKKKACiiigA
ooooAKKKKACiiigAooooAKKKKACiiigAooooAKKKKACiiigAooooAKKKKACiiigAooooAKKKKACi
iigAooooAKKKKACiiigAooooAKKKKACiiigAooooAKKKKACiiigAooooAKKKKACiiigAooooAKKK
KACiiigAooooAKKKKACiiigAooooAKKKKACiiigAooooAKKKKACiiigAooooAKKKKACiiigAoooo
AKKKKACiiigAooooAKKKKACiiigAooooAKKKKACiiigAooooAKKKKACiiigAooooAKKKKACiiigA
ooooAKKKKACiiigAooooAKKKKACiiigAooooAKKKKACvLfjR8TLTw/pd3oNqEutUvIWimXPy28br
glsfxEHhffJ4wG9OuLiK1gkmmkSGGNS7ySMFVVAySSegAr4y8Sa1L4k17UNTl3h7qZpQjuXKKT8q
ZPUKMKPYCgDmPFniS28G+FdZ1+9SWWz0qymvp44ADI0cUbOwUEgFsKcZIGe4rz/9mbxL4t8b/Cmz
8UeMbrzdR1u5mvre1FkLVbO1L7YokHV0Kr5iu2WKyry2Ax8q+KnxE8ZftE6p47+E3w40m1trHTrm
PT9X8VXmpPAsa7XMkPkhBJ80kMkJK+YrKGyNrhh9K+E/Ddt4N8K6NoFk8stnpVlDYwSTkGRo4o1R
SxAALYUZwAM9hQB618F/D9vrGrajPeW1vd2sEAQxXEYf53bKkAgjojc+9e51xHwe0mTS/BcLybg1
5K1yEZCpUHCj6ghAwPo34129fzhxNjnjMyqWfuxdl8tz1qMeWCCsTxX4kl8O2tt9l02fV9QvJWt7
W0gkjj3yCKST5ndgFXEbZPJ9AelXdcv5tK0XUL23tJL+4treSaO0izvmZVJCDAJyxGOh69DXE+E1
1r4gr4X8VXeradFpkby3sWl6fbmTl45IkWS4L8vGrsG2oo3bgRwCPEw1BOLr1bci/F20Wmupq30R
1Ph3xZb+Ipbu2FpfadqFpg3FlqFuY5EBd1VgwyjqxjfDIzDA61yMmra78QPGWvaHp+of2L4a0nbb
XGpafhrq6naMl4o5GBSPYWG7ALqVXkbvlva/4P1+w1jVdX8J6haxXmrIUu4NRRQiuIRHDNHIsbPl
CoPlvuRt7/dJzXU+G/D9n4V0Gw0iwTZaWcSxJkKC2OrNgAFmOWJxyST3rscsPhoutSs3JKy35X13
+5E6y0YaB4c07wxZva6bb+RFJK9xKzO0kksjnLO7sSzsfViTwB0ArSoorxZzlUk5Td2zQKKKKgAo
oooAKKKKACiiigCtqWm2+sabd2F5H5tpdRPBNHuK7kYFWGQQRkE9K5qTR/FGh3iPpOqQazpx2odO
1pikkSgPzHcxoWPWMYlR2IUkvk111FdNPESprl3XZ/1p8hNXOb/4Sy8035dZ0G+tccfadNRr+BmP
IVRGvndOpaJVBBGT8paJfih4YW5e3u9Wj0m4RFk8nWI3sHZWLAMonVCwyrDK5xjmuporSNShvKDT
8n/mmLU8UnhfwLYw3OkXNv4k8H3MvlaesF8jXcLYf9xFuO24UMgVFDeYMlcPtrcsNXtdSeWOGRhP
DjzraaNopos52743AZMgZG4DI5HFdxb+ENBtNWOqQaJp0Opl2kN7HaRrMWbO5t4GcnJyc85NZfjz
wTo3iXTri8vfK03ULa3k8jW1YxS2eEcBzIrKSi72YqW2nnNfqmU8czoOGHxMXOO1/tf8E7qGLqUV
aWqMeiuFb4mx6Tp8M9/bXOpR3MhSyvNMsZkju8sPLVY5trK5Rg2MshAO12IKjV/4qXXZpwpXw1Yq
0ap5kcdxdyAEF2BDtHGD90ZDnqcDgV+tVc6wNGiq06mj+/7tz244iM17up0tFc1qGl6/paw3enan
ca08TM0thfNBCsybGwqukAIbdsIyQODkippPGEOntEdXsrjQreVvLS51CWARF8FtuUkbBIVjk4HG
M5IBnB51gcav3c0n2ejL9ovtKxv0VV03VrHWIGmsLy3voVbYZLaVZFDYBxkHrgj86tV7id9Uappq
6CiiimMKKKKACiiigApPDcyWfj5fOCsL6waK3kkOPJeN9zRpnq0qvuIGDi1z82PlWqN5KLLWvDd+
4JhttTRXVfvHzkktkx9HnQn/AGQ3U4B+d4hw/wBayqvT/ut/dqceLjzUWeo0UUV/Jh82FFFFIAoo
ooAKKKKAOf8AHl1Nb+FbuO3lktri8eHT47iJirwNcSpAJRjnKGTfgEZ24yOo27W1hsbaK3t4o4Le
FBHHFEoVEUDAUAcAAcYFYHin9xrPhy9ueNNtbs5kj++tzKv2eDI7xnzpFOOQzRHhQ5HSV2VPdoQS
63f/AAP67k9QooorjKCiiigAooooAKKKKACiiigDI8UeLNI8F6S2pa1ex2FmHWPzHBYsx6KqqCWP
U4APAJ6A1k/CfzW8AaXLceebufzbi5efy8yTPK7yupj+Qxs7MyFeChU96s2f734j6rv+f7PpNn5O
7ny/MmufM2+m7yo846+Wmfuit+2tobG2it7eKO3t4UEccUShURQMBQBwABxgV6VSUKND2CXvOzv8
tvxIV27ktFFFeaWFFFFAEN5aRX9nPazp5kEyNHIuSMqRgjI56GvCfiF8L5PCcJv7KZrnTNyoRICZ
YyQeWIGNuQOeOWAx3PvlcB8bbSW48GpJGm5Le6SSQ5A2qVZc+/zMo49a+y4XzCvhcdTownaE3Zro
YVoqUbnxx+0v4A1b4ofA/wAUeGtCSKXVruOF7eKaQRrI0U8cpQMeAzCMqM4GSMkDJG58H/iVbfGD
4baJ4utLOXTotSjctazMGaKRJGjkUMPvLvRsNgEjBIUnAsfFTwbe/EL4ea74Z0/WP7An1W3No1/9
lW52RMQJV8skA7496ZyCN2RyBU/w+h0PS/CtloGgapFqtn4ejTRXkS4jmkikgjVDHKU4WUALuXAI
J6Cv6JPJPqr9nPxDPqHh2/0mUZTTpFaJ8j7shY7cY7MrHJJ+/jjFeuV8+fs6+J4rHWrzRJlRTfL5
sMgUbi6AkoSFyQVyRk4G045avoOgAooooAKKKKACiiigAooooAKKKKACiiigAooooAKKKKACiiig
AooooAKKKKACiiigAooooAKKKKACiiigAooooAKKKKACiiigAooooAKKKKACiiigAooooAKKKKAC
iiigAooooAKKKKACiiigAooooAKKKKACiiigAooooAKKKKACiiigAooooAKKKKACiiigAooooAKK
KKACiiigAooooAKKKKACiiigAooooAKKKKACiiigAooooAKKKKACiiigAooooAKKKKACiiigAooo
oAKKKKACiiigAooooAKKKKACiiigAooooAKKKKACiiigAooooAKKKKACiiigAooooAKKKKACiiig
AooooAKKKKACiiigAooooAKKKKACiiigAooooAKKKKACiiigAooooAKKKKACiiigAooooAKKKKAC
iiigAooooAKKKKACiiigAooooAKKKKACiiigAooooAKKKKACiiigAooooAKKKKACiiigAooooAKK
KKACiiigAooooAKKKKACiiigAooooAKKqalq1jo8CzX95b2MLNsElzKsalsE4ySOcA/lXOab8WvC
GqztFDrlujqu8m5DQLjIH3pAoJ56Zz+VAHXUVU03VrHWIGmsLy3voVbYZLaVZFDYBxkE84I/Ouf8
RfFDwz4Z8xLvVIpblN4+zWv72TcvVCF4Vs8fMRz9DQB09xcRWsEk00iQwxqXeSRgqqoGSST0AFcj
ffGDwdp909vLrcTyJjLQRySpyM8MilT17Gvm7xp421LxvqjXd9M5hRn+zW5I2wIWztGAMnGAWIyc
DPQVz9AH23Y31tqdqlzZ3EV3bPnZNA4dGwcHBHB5BH4VYr4jsb650y6S5s7iW0uUztmgco65GDgj
kcEj8a95+FvxuTVN2m+J7qKC7GWi1CTbFHIOu1+iqw7HgEcdfvAHsdFcpo3xT8K6/fLZ2WsRPcvj
YkqPFvJIAVS6gFiSMAcmpNa+Jnhfw9P5N7rNus25kaOHdMyMpwQwQHac+uOh9DQB09eKfHv4dwSW
tx4stZfKnj8tbuFySJASsasvowyoI6EDPBB3bt9+0N4Wtbp4oo9QvY1xieCBQjcZ4DsrcdOQOleY
/FL4vT+ONthp6y2WirhmjkwJJ265fBICg9FyeRk84CgHlWvWd7qGh6ja6bf/ANlajPbyRW1/5Kzf
ZpWUhJfLbh9rENtPBxg15V+yBr2p+Jv2dfCWpaxqN3quoz/a/NvL6dpppNt3Mq7nYknCgAZPQAV6
rr2iWXibQ9R0fUoftOnahbyWlzDvZPMikUq67lIIypIyCD6V4r+xg9zpnwjvfCV7FEt54P17UNBn
nglLx3EiS+a0i5VSFzMVAIzhc8ZwAD6t+HPgu68Ww6s9hrt1od7brEsckcSTQsGYlt8bD5iAmAQQ
RuPUEium8QeF/GfhjUGTSLI+M9OmAZHnuoLS4tmAAZH+VUdSeVKgEfMD0BNT4C38keu6nZAL5U1s
JmbB3bkYAY9v3h/IV7bXyeOxNWjiWlqioY3EYeX7uVl+B4m2uX0bFG8L+IQ8bMs4GnMwhAkCZyCR
ICW3Dyi52gnGBVjStdsNa88Wdwsktu5jnhYFJYWDFSrxsAyHKtwwHSvZKwPEHgPRPE+oQX1/ayG+
hiMC3Ntcy28nlkhthaNlLLkZAOQCTjqawhmCv78T2aOf1Yy/exTXkcTWX4oMa6HdPLPa26ptcNfO
Ft3YMCscvrG5AVh3ViO9dRpfwl8uV49W1y81PT441itbeFntZBtz+8lmR98rkYBwVUnJ2Zxjd0/4
ceGtNminXSIbq6ikEkV1flrueNgQRsllLOoBGQAQASSOSa2ljqUdtTsxGe0ZRcIQbuXPB/iNfFvh
mw1hbaS0W6j3iOUEcZI3LkAlGxuViASpU4GcVsUUV4Mmm20fEvV3CiiipEFFFFAHIw/DPTtOmX+y
b/VdDtD5glsLC9YW0iyOGZVjbcIec4MPlsNxwRxg8D+If3tz4Y1B501vSdyhbw5lu7QOVhuQ2T5m
5Qu9h0k3AhcgV11ZviDQ49fso4Tcz2M0UyTwXlrsE0LqeqFlYcjchyCCrsp4Jrf2nMrTK9TSoriL
zxJ4r8P27Rv4Zn16Kz8xp7+G5iR54RINhiiHMk3lksylYlLIwTIKirP/AAtrwj5G/wDtyDzvO+z/
AGHa/wBt8zzPL2fZtvm7t3GNme/Tml7Ge619BWZ11Fc/pHj/AMP63qDadb6lHHqauUOn3iNbXWdg
fiGUK5G05yBjGfQ1pavrum+H7ZbjVNQtdNt2cRrLeTrEhYgkKCxAzgE49jUOEk7NBYvVzXjzx5Z/
D/TbO8vLO+v/ALXdpZQ2+nxLJK8jqxUBSwznaRxzkjiulrjPHlxYeKbG98HwiO/vtQQ204WPzk08
MhdZp8AhCAA0YbBdwoBAyy1SinNcy0Bbhb/EK4/4TXTdB1HQLrRU1K3mks7i8nid5posF4wkLOFA
Q7tzMM4IxXZ1z+r+FtEvPCK6Z4gWPVNMtLcCS51VgzgJGVMzSHG19u4mQYIyTkVF4J1aXUk1aB9Q
/taCyu0it78+XuuI3toJwxMYVDzMQCqgbQvU5JucYyXNBWsP0Pl3x78TPDfw1/4KaeHh4j1L+zv+
Eg+HFvoOm/uJZfPvp9ZbyovkVtu7Y3zNhRjkivsKuJ+NnwT8J/tBfD3UPBvjLT/tul3X7yKaMhbi
znAIS4gcg7JFycHBBBZWDKzKfnH9nX9pqf4c/FPW/wBnb4x+MbHU/G2g3lrYeH/Ekiyo/iCCeDzo
UnLKUS4VDEpLSZkeVUBkcGST5jP8tlj6axeHTcoK0l5Lqv1+89XB1kl7Nn2JRRRX5iesFFFeT/Ff
9q74RfBG4ktvGfj3SdK1CKZIJdNhdru9hZ4/MQyW0CvKilMHcyhfmXn5lz00cLXxMuSjByfZJsTk
lq2ela5YTaromoWVvdyafcXNvJDHdxZ3wsykBxgg5UnPBHTqK8YXx74f8F/DTTfEWuTR+F9AjitI
fMvJd0dssrxww75BnCFpE+dsAA7n24bHhXxS/aq8WftTahoXgP8AZuh8WWuj6hq4sNd+J1vo5jsL
O0NuDMkTzKrLIizb8loJQ0KLGW81Wrwv9oj/AIJYeMfBOhjWPhn4p1Lxd9q0yY+KbbUHZbm9miQ3
ReKOMFpkmmhjVIDvdZTCS7gs8X7BwnUhkKdLHzUJ1bNRe6tfftfomVRxboNyhG5+jdFeC/sQfFjS
Piv+zr4YOk297b/8I3aWvhy7+2oi77m3tIPMePa7ZjO8YJweuVFe9V+1RlzK6PqqdRVIKa6hWPq/
ieDS9RttOitrjUdSuFaRbOzCF1jHWRyzKqrn5QSRknAzzXF20nh1tb1C81++1C11hr2ez+1SzXNp
DFErM0UKyJsjCmNUkAJyxbPOa7rw/oek6TamXSYYhHdfvmukcyPcbiWDtISWf7xIJJ68V8RmfEn1
PmpwpS5ls2tPUyjUlU0Vl+ZU8M6fqX2zUNW1aNLW7vVhjSzjmEq28SKSFLBFy2+SUk8jkAHiqnjr
zNQk0XRrW7+yXd5exz7t6KfKgZZHYb0YMwITCjnJBPyq9dXXI6v4N1TUteu7+PxA9pDPCtrHHHbn
zbaElTKIn37QzlfvlCRhcdBX5l9a+tYqWJxMrN6/PoFSMo0+WOoWur6p42RbjRLu307QWb5NRCGS
5uApTdsjdQsYyJUy4Y8ZC4waoeGZdU1vXbm+vruynttNe60yBYFPnsRKoZp/4Q2IUOFAB35wBgV2
Wl6Xb6PZra2qusKs7/vJGkYszFmJZiSSWYnk965m+1GDQvGd2HuorewuLNby8aZSiQzB1ijcyk7R
5iqV2/8ATHI6nPrZPVpSxThGGmtnbX5i5eVxlUfr2MfxlcXmk+Iba8hs724ikWKRJbCxa9aOSFbh
Crxh48Ky3ZIbfnMeNpzkaMXiKe38T2uk297ZeJYdStvtGmLYsI74qI0kAuI3KojNG5cHKAiNsKCw
USw+PdLkzM7Pb6W0zW0WqzlEtZpFBJVGLZI+VhuxtJUgEnGei+Hvhm1vPF1/rSQWkC6XLNaJClsN
7zzR28r3G/PDbTs6ZwWJbBwPczLFrAUZYtS2vpum+nmcWIbot1aM93scj52qJren+I7jQNR0jSbp
V0yV74lJS7uxiZoF3bVV1Kbn2km5GMiuvruPF/huPxd4bv8ASZJmtjcJ+7uIywaGVSGjkGCCSrqr
YyM7cV5xoOq/21pNveGCS1kcFZbeVWDwyKSskZBAOVYMvQdK48izh5tTm6itKL2XbodGAxEqjlGb
13L9FFFfUHsBRRRQBl+JPDdh4r0mXT9Qi8yB+VZeHjbs6nsR/iDkEiuW+Hy6P8OJNX0jUprLS7tp
xdLcS3CJHcQuWEYTed4CbWBVi2CSdx3V3tZ+peH9P1e8tbq8tVuZrVZEi3klQsi7XBXOGBXjkGuT
FYeOLpOlN2Rx1sOpSVSCXMjcguIrqCOaGRJoZFDpJGwZWUjIII6giuD+KXh6z8RXWiWMZ+w67c3I
NnqUQQPEIgXYE5EhUKXIC8bwuSuRm74ZuJfC90NBmsHSynvphp91bpGsIR1afYy79wKnzVGFAwq9
M1Y17UP+Ed8V6fesfKsb6M29/dTpiC3jiEjRkybgI2Z5dvzAhs8YI+b4H6vVwOKcFurteZz1LTp2
mvU6uub8S60s/wDxJNOuPO1W5kSCaO1mUTWkLYMkx+YFNqZKtj7zJwc4qit/4svLptQ0+O1fR3uS
RZX9vJDeCFAqkJkqNzssjKJMYDKSecKfDf8AtaxtbrS9X8qa5g2XT3MOB+9nLSyxOB8odGJPynBV
0OBnnmjh/ZRdaTTa6f12G6nO1BKyfU6fS9Lt9Hs1tbVXWFWd/wB5I0jFmYsxLMSSSzE8nvWba6zd
/DPULi8JmvfCd1K015AMyS6dIxLPPGOrREks6DlSSy8bhS+LPEF14dtbGS10/wDtCS6vYrMhpDGk
XmEqHZgrYXdtHT+IfQz+GPEMHibR4b2IeVL/AKu4tmzvt5h9+JgQCGU8cgZ4PQiud05zpudWPNCW
/wDXR+ZNanSrfutmj0zTdTs9Ys47ywu4L60kzsntpBJG2CQcMCQcEEfhVmvDY/Elz8P/ABTqOoaX
aRz+HJLiEa9HtfNtIVJe4iVSckI8TSYTkKvJO8p7lXyOYYF4OSad4y2/yPn5wdOTiwoooryiAooo
pAFFFUdX1zTfD9stxqmoWum27P5ay3kyxIWIJCgsQM4BOPY1UYub5Yq7AxPilpc2tfDnxHZ20Edz
cSWMpjheAz72C7gFQEHfkfKR0bacHGDpeEIbG38J6JFpcz3OmJYwLazSjDyRCNQjHgclcHoPoK43
4neMvDWqaNe+GB4q0uy1S73RbJrlhFmNg0kM7xsDErgGM5ZSQzAZIxXZeENQh1Xwnol7b2kdhb3N
jBNHaRY2Qq0akIMADCg44A6dBXsVIVaWBipXXvN9un4mas5GvXG6l8M7e9XXYbfWNR0ux1p3kvbK
yS2ETs8axyMC0LMCwXJIbqSeprsqK86jiKlF3gy2k9zE8R+D9O8VeFLjw9fid9PmiWIt5zGUbSCr
b2JJYFVOWzkjnOTnmrPR/iAlnpWkPqml21pbfurrWo2kmvriNCNjLHIhRJGVcOWaQZcsOgB9ArNk
8SaXDryaJJfwRatJEs8dpI+2SRDv5QH72PLfOM4xk4yK6aGJr8rhGPMlrqr28xOKOWX4S2mmrJd6
LrWsaXrzool1Z7x7p7lljZFM8cpaOQDdnG1cY+UrXnniTXfFPifxKkNtZWU8mi3lxbxa+oltraVf
J2ywNbNIWYeeqjzAxAMYIHBz7P4q8Vab4N0W41TVLiOC3hRmVWdVeZgpby4wxAZyFOFzzXl/hDS2
0XwrpNk8C200NrGssaYwJNo39OCS2ST3JJr9B4VpVMVUlisRry6Rb/z307bandg8Oq1Te1ifw9rE
fiDQ7DUotoW6hWQqjhwjEfMue5U5B9wa0K47T7y78B6c0Gs7r+1+1bzq8SxQxr50oJMqtICpEjtn
aCAu0+oHY1+myVndH0tKXNG0t+pl2tvrXhm5urnw5qUcSTpIz6bqYkuLUzM5femHDREszbtuVO7O
3IFZ2vpqvjvVtOt/Eej28trZxXkE11bzmO3uElMJiZY9xcMNhBVuAVDqxIUDpaK876jhvbrE8i51
1+VjnlgaMpc9jnm8FWlmzXWjzXGjaxl3XU7eV2mdmcSHzixPnqWUZWTIIyOKgtdO8U694oGteKtU
iYW202Wm6XK4tEOx0ZmR1yWw5w2SeSM4wK6iiuj6vR9oqrguZdbalvB0XNTSs0Q+G9Sj0j4oWUD3
TRjWtOlgEBQFZJbd1kQggZUhJZ+pweO+K9WryvRbr7B8RtBd4pGiu7W7sVkTbhJCIphuyc4K28nI
B5x616pX49xdFRzBNK14r5nz+MVq8/66BRRRXxJxnD/FmR103Qo2kmisZdYtlumhj38Dc8QY7TtU
zrAueOoGRmuQ1fTtS0PUbvWdEt31OW6VVudJkuREkjjaqzIzAhWCjaRwGAB6qN258ZNeOn3HhbTr
lzZaReX5mvNQd1SJDAvmxRMzKQN8iqeoJEZA6nFuvucvlKjhacmtJX9Gr9fP/gHrYGKnCXe5wes+
Kl8SeHdIu7CN4Y31y0t7u3uoz50BS5XKsFyEbcqH5yBg+pUV0fiTTb69GnXGnNb/AGuxuxcLHdFh
HKpR43UsoJU7ZGIODyBxXD6Z4OfW/GWsD7be6dYaXftcRW/lQsXu5R5hn3GIoQFYBQ291BBJTgF8
PhnUfAfiTRNSjuZb+C8kkt9auIo44lmeWY+RI0ec7hJNgsCSFXAwOD9FKlSjaFOaT1du91e1/Q2j
Ob1nHTa/odPD4b1TVnM+t6vcRDzmkTT9KmMMKJgqqmVVWVzzuJ3KCT93Ao+Afltq2vRafqEljpun
sbRvDLGWb7K3mNtlaV2Kh2KzZSIlcFSSSK6en/C+FZtU8XX0kUsdydQjs/3sm7EMdvEyBQGKhS0s
jjGD+8554HhYrESlhKsGu1rbb9v13McdTUYxku53tFcj4g+KOgaHbymO9j1C6Cbo4LVt4ck4ALjK
r75OQOx4B8M8QeLNU8TXEsl9dySRu/mC3DERIcYG1M4GBxnr1yTk1zZRwti8yvOp+7h3a39EeDUr
RhtqbvxX8SWviLxMTZrHJDaoIBdRsT53OT7YBJAx15OSCMfPvx0+M0nwgsfDaWGjReJNd1/VY9Ls
dIbUUs5JWcH51ZlbKh/LUkgAGVckcZ9OrwfwP8G9W1n9ozxZ8UPGFlLZtZyDTvC9odRE6x26xGKS
42rwqyBmZYyflM025c7Xr95wWEhgcPDDU9oqx5kpczuz3ivp/wCA+iy6P8P4JJd4a+me7EboVKqc
IvXqCEDA+jD6nwDwH4Ul8aeKLLTEDiF233EiZ/dxDljnBwccDIxuKjvX1/bwRWsEcMMaQwxqESON
QqqoGAAB0AFdpJJRRRQAUUUUAFFFFABRRRQAUUUUAFFFFABRRRQAUUUUAFFFFABRRRQAUUUUAFFF
FABRRRQAUUUUAFFFFABRRRQAUUUUAFFFFABRRRQAUUUUAFFFFABRRRQAUUUUAFFFFABRRRQAUUUU
AFFFFABRRRQAUUUUAFFFFABRRRQAUUUUAFFFFABRRRQAUUUUAFflX+wL/wApTf2jf+5j/wDT5b1+
qlflX+wL/wApTf2jf+5j/wDT5b0AfqpRRRQAUUUUAFFFFABRRRQB+Vf/ADnX/wA/9CxX6qV+Vf8A
znX/AM/9CxX6qUAFFFFABRRRQAUUUUAFFFFABRRRQAUUUUAFFFFABRRRQAUUUUAFFFFABRRRQAUU
UUAFFFFABRRRQAUUUUAFFFFABRRRQAUUUUAFFFFABRRRQAUUUUAFFFFABRRRQAUUUUAFFFFABRRR
QAUUUUAFFFFABRRRQAUUUUAFFFFABRRRQAUUUUAFFFFABRRRQAUUUUAFFFFABRRRQAUUUUAFFFFA
BRRRQAUUUUAFFFFABRRRQAUUUUAFFFFABRRRQAUUUUAFFFFABRRRQAUUUUAFFFFABRRRQAUUUUAF
FFFABRRRQAUUUUAFFFFABRRRQAUUUUAFFFFABRRRQAUUUUAFFFFABRRRQAUUUUAFFFFABRRRQAUU
UUAFFFFABRRRQAUVm614k0vw3B5up6hb2KFWZRNIAzhRk7V6seRwATyPWvB/iF8dNS1PUZbXw7cv
YaWqtF56oBLPnguCRlB/dxhu55wFAPoqivjj/hO/Ev8A0MOq/wDgbL/8VWtpPxe8W6PazwRaxLOJ
OQ92BO8bZXlWfJ6LjByPmJxnmgD6xor5V/4Xb40/6DP/AJKwf/EVyOpatfaxOs1/e3F9Mq7BJcyt
IwXJOMknjJP50AfbFZP/AAlmh/bvsX9s6f8AbPM8n7P9qTzPMzjZtzndnjHXNfJc3jLW7jQRosup
3EulhlYW7vkfKAFXJ52jAwudoIBxmsagD7jor5f8A/GjVPBkElpdRvrNhtAhhmnKtCQAAFYhsLgY
24xwMY5z0mq/tJ3d1p08VjoqWN267Y7l7nzRGf723YMnHTJxnGQehAPfKK+P774keKdQunuJdf1B
JHxkQXDRJwMcKhCjp2FH/CyPFP277X/b+oeb5nm7fPby85zjZnbt/wBnGMcYxQB9gVU1LVrHR4Fm
v7y3sYWbYJLmVY1LYJxkkc4B/KvkP/hO/Ev/AEMOq/8AgbL/APFVR1TXtT1ryv7R1G7v/Kz5f2qd
pNmcZxuJxnA/IUAfR2qfH7wlYeV5E13qW/OfstuV2Yx18wr1z2z0NZN9+0jocdq7WemahPcjG2Oc
RxIeecsGYjjPY/1r5r1XXtM0L7H/AGlqNrp/2y5SztvtU6xefO+dkSbiNztg4UcnBwKyvGvxI8Lf
DmxF34n1/T9EiaOSWNbydUkmEYBcRR53SMMr8qAnLAYyRQB9aeFP2gNE1ycW+pwvokzNhHkfzITk
gDLgDack9RtAGS1epV8HaDrdl4m0PTtY02b7Tp2oW8d3bTbGTzIpFDI21gCMqQcEA+tfTnwR+JFt
rWj2vh+8k8vVbOPy4d+AJ4l6bcAfMq4BHUhd2T82ADp/i1qUulfDnXJolRnaEQEOCRtkZY2PB64c
498V8a+LPElt4N8K6zr96kstnpVlNfTxwAGRo4o2dgoJALYU4yQM9xX2x4/8Pt4o8G6tpsYd5poS
0SowUtIpDouTwAWUA+xPI618gXFvLazyQzRvDNGxR45FKsrA4IIPQg0AeB/sT+G7nRvgPYarqD6h
Jq3iS9udavJNSJMkkkj7FkBYBirxxRybmJLFy2cEV9U/DLwbbeL9ZkW8nVba1USPbhsSTAnGB6L6
kc8gd8j558K+J/E/hj4v6x4S8Y6pa6lp2uedqnhS8SOKBxFGR9osXUMCzxLJEykKxZPMYtwVT2zw
r4kn8J65BqMC+ZsyskJYqJEPVTj8x1wQDg4rzMyp4irg6kMLK02tC4WUlzH09DDHbwpFEixRRqFR
EGFUAYAA7Cn1Q0PWrbxBpNtqNoWNvOuV3rhgQSCCPUEEenHGav1/LtaE6dSUKi95PX1PaW2gVwng
WyXSPHnjqxt0ktrN7i3vxbybm3yzIxlnVig+R2XbtDNhon+6CBWv8QNZuNH8PqLG9gsNRvru20+1
mnQPteaZIyyoSN7KrO4X/Y54Bqz4X8H6d4Tin+yCee7udhur+8mae5uWRAqtJIxJOAOAMKMnAGa7
qVqOFm5v49EvRp3/AEIerRt0UUV5ZYUUUUAFFFFABRRRQAUUUUAFFFFABRRRQAUUUUAFeUePIbLx
D8S4dH1Vzd21ppcd/babKu6BpGlljkldcYZlAjVdx43sQMkmvV68M8GQ3PiDxFrvi2/eS4+2XEkG
lTyh0b+zwwMYCEgBDgEAoG6sSd9fSZNT1qV27cq09WdGHi51oq1zs6KKK9W7Z9QFFFFAHN+JLb+w
/tHiKyEUMtvGZL9PL/4+oF2ls4IzKqIQhYkDcwxhsjet54rqCOaGRZoZFDpJGwZWUjIII6gjvWLr
mu6gmqf2To1pb3N/9ka5eW8kkjhgBbbHkqjbixDnbkHEbc1f0LTP7F0PT9O8zzvslvHb+Zt279ih
c4ycZx0zX7Lwo8V9Vft17n2TCL99qO36l6iiivuDcKKKKACiiigAqhr1jNqGk3EVq6x3qgS2skn3
Y50IeJzwchXVTjBBxyCOKv0VnUgqkHCWzJlFSi4s7XQ9Xh8QaJp+qW6yJb31vHcxrKAHCuoYAgEj
OD2Jq9XI/DGYf8I3NYsx83T724t2i7RIZDJCg7bRDJDgDhRheMEDrq/j7McP9UxlWh/LJr8T5Jpp
2YUUUV5wgooooAKKKKAK2p6bb6xpt3YXkfnWl1E8E0e4ruRgVYZBBGQT0rN8L6lczRT6ZqMnm6tp
uyK4m2hRcgoCtwqgDCv83GMB0kUFtmTt1zfiqO50eVfEen2c+oXNrF5NzYWoHmXduXBO0ZG6SP5m
QHOd0igAybh2Uf3idF9dvX/gkvTU6Siq2malbaxptpf2cnm2l1Ek8Mm0ruRgGU4IyMgjrVmuWUXF
uLKCiiipAKKKKACiiigAooooA5a8tYV+KGjXCxRi4k0a+jeUKN7Ks9oVUnqQCzEDtuPrXU1y1law
t8UNZuGijNxHo1jGkpUb1Vp7ssoPUAlVJHfaPSuprtxTtyQ7Jfjr+pMQoooriKCiiigAqtqOnW2r
WM1neQrcW0y7XjboR/Q9wRyCM1ZrO8SXcun+HdUuoG8ueG1lkjbAOGCEg4PHUV04dSlWgoOzurCe
x8w6lax2Oo3VvFOt1FDK0aTpjbIASAw5PB69e9eJ+E/CH/CD/tLeK5dI0y7i0fxVo0Wq6ldGw2Wk
V9DN5SJFOpCl5FkmkkjZd24Bwx3kL7HXmP7Ovj7V/it8No/GWqvFGutXtzNZ6fDGAthbxyGBIS/W
VswtIZCBkykBQABX9XU01BKTuzxGe4/De+n0/wAfaBLbv5cjXsUROAfldgjDn1ViPxr7Ar5R+Da2
J+I2kG/dEQMxiEiqVaXadgJJGDnkEZO4KAOcj6urQQUUUUAFFFFABRRRQAUUUUAFFFFABRRRQAUU
UUAFFFFABRRRQAUUUUAFFFFABRRRQAUUUUAFFFFABRRRQAUUUUAFFFFABRRRQAUUUUAFFFFABRRR
QAUUUUAFFFFABRRRQAUUUUAFFFFABRRRQAUUUUAFFFFABRRRQAUUUUAFFFFABRRRQAUUUUAFFFFA
BRRRQAUUUUAFFFFABRRRQAUUUUAFFFFABRRRQAUUUUAFFFFABRRRQAUUUUAFFFFABRRRQAUUUUAF
FFFABRRRQAUUUUAFFFFABRRRQAUUUUAFFFFABRRRQAUUUUAFFFFABRRRQAUUUUAFFFFABRRRQAUU
UUAFFFFABRRRQAUUUUAFFFFABRRRQAUUUUAFFFFABRRRQAUUUUAFFFFABRRRQAUUUUAFFFFABRRR
QAUUUUAFFFFABRRRQAUUUUAFFFFABRRRQAUUUUAFFFFABRRRQAUUUUAFFFFABRRRQAUUUUAFFFFA
BRRRQAUUUUAFFFFABRRRQAUUUUAFFFFABRRWT4n8T6f4R0ebUtSm8qCPhVXl5GPRFHdjj9CTgAmg
DWrifHXxW0fwSlxbtKl5q8aoy6epZSQxHVwpCnblsHnGPUV5d40/aB1DVPtNpoMP9n2MkYQXMo/0
oE/eKkNtX0HU9wQcY8joA2fFHi7VPGGovd6ndPMdxaOEEiKEHHCLn5RgD3OMkk81jV88fED9oe/8
aeLdP+H/AMFtS0XWvEl5HcSX+tTCWey0qFYQySB40aNmZnUBsuquoRlJfg0z9iXwdYWOn3Y13xLa
+NYZGuLvxhpuqSQX93M4cSk7i6oreYeg3YABdssWAPoeivI/AHwb8Y+APFqTp8V9a8QeERI0r6J4
gto7y6kZodmDesd6qHAcKqqOMY5ZjR+KH7N8nxo8WzT+L/GOoXng2ONzp/hiygS2W1uGhWPz2mBJ
lZT5jqHX5S+OU3K4B3Hxa+K2h/BjwVc+J9fMrWcMkcKW9qYzPPI7ABI1dlDMBucjOdqMe1eVeLvg
3f8AjD4k+CfiboFlqEerX97p1zevr2oy202gWEce+W3gto8DdMN8cqOzgNIwCgO7p6B8RfgfpvxO
+GmneCdY17xAunWn2fzbyC8UXV75SFV+0OyMJMtiRsry6q3GK9HoA+ePGvjj4kfBfxqPGPjPWtPv
vhfdarJp82maTpzyyaVauoFrdvIFDlt67ZQWZQXwgcuqp9AWN9bapY297ZXEV5Z3MazQXEDh45Y2
AKurDhgQQQRwQag17RLLxNoeo6PqUP2nTtQt5LS5h3snmRSKVddykEZUkZBB9K8G0X9kO60eae2T
4w/EWHQoY4YdM0+y1gwNaRom1kZsFXXgbQqRhQMfN1oA+h6K8c+F/wCzfF8I/GD6xo/jrxVfWN19
om1HStWu47iG9uZSn79v3a4cbCSwG9jt+cKGV8PQfgD46134h6dqnxN+IP8AwmWgeHbmPUNDsrS0
Sw8y8ABE1xHEoH7tgdg3PnJJKgujgHseq+O/DWha5Z6LqXiHStP1i82fZtPur2KK4n3sUTZGzBm3
MCowOSCBU8PizQ7ix1S9i1nT5bPSpJYdQuEuozHZyRDMqSsDiNkHLBsFR1xWH4/+Dvgn4pQuninw
zp+rytGsIu5ItlykavvCJOmJEXcScKwB3MDwTnzjxF+yH4cuvhNY/Dzw9quoeGtCOqwalqskcjTz
akEjCOrlmCqz7Y34UorRqRHQASWPhz9prxFrGo+GviJ460e20GRdIlbw1qLWem3UgBkMsTeWyyt+
8KFgc4RDjayM/f8AwW+E2mfBT4eab4W02T7V9n3S3N80KxvdzucvIwX8FXJJCIiljtzW74N8D+H/
AIe6HFo/hvSLXRtOjwfJtYwu9gqrvduruVVQXYljgZJr03wZ4J+1axpz+IbW8stIvFV7a58v9zO2
7aIncHMJYsmwsB5m4hTnGcataFGPNNibS3O8+Bfh1rPSbrV5VXdeN5cJ2gsI0JDEHOQC3GOPuA88
V6hTIYY7eFIoo1iijUKkaABVUDAAA6Cn18BiKzxFV1H1OKT5ncKKKK5yQooooAKKKKACiiigAooo
oAKKKKACq1jplnpn2j7HaQWn2iZribyI1TzJG+87YHLHAyTycVT8ReKNO8K21vPqUssaXE3kRCG3
knd32s+Asasfuox6Y4rnbj4zeEorWCWHU/ts81x9nFhawu94rBiHLW+PMUKFZjlRwvGSVB2jTqSV
4p2NI05yV0jrtS0yz1iyks7+0gvrSTG+3uY1kjbBBGVIIOCAfqKyND8A6H4ektXtLSR3tE8u1a8u
Zbk2q7dpWEys3lArwQmMgAHOBWvpmpW2sabaX9nJ51pdQpPDJtK7kZQynBAIyCOvNWajmnH3bkan
Nf8ACsvB/wD0Keh/+C6H/wCJrc03TLPR7KOzsLSCxtI87Le2jWONckk4UAAZJJ+pqzWbo/iXStfl
vYtPv4LueymaC5hjf95C6uyEOvVeUbBIwQMjI5qm5yWt7D1ZmfEfQbnxH4M1Gys4YLq7Hl3ENtdR
h4rh4pFlWJwWUbXKBDkgAMTV7wraaJb6JbT+H7O1s9MvUW7jFnbiBJA6ghyoA5K7eozwK165rwn/
AMSnUNW0F/3ksEz6ksy/daO6uJ5ACOzKyyKRyCArZyxVaTbpuPYOh0teTftT/Bfwz8efgd4k8L+K
9Sg0HTlh+3x69OkRGkyw5cXOZMBVUBlc7kJjeRd67iw9ZrxL9tmOWb9kv4qrD4eg8TuNBuGNjcyR
xrGoGWugZARut1BuFA+YtAoUhiCHh7+2jyuzuhLc+Yv2VPGX7Rf7RWpeJ9D8e+LtZ8P+FP8AhG54
tI8UaT4ak08axNLPmHUbe4ks0G0Qv8qq0DlPKZU3CVx9KeFtP+NuieDP7F1yXQtXuEnbS7fVdPaX
7atmuxYr6YzSBZJygkLoCvzlCMjcB0f7Lv8AybP8I/8AsUNI/wDSKKvTq/Oc0zRLF1IU6EFGLtay
3XXS259LTh7qbZ+eMP8AwTn1j4z6b4W8Xal4/wDFfgLxDo+mLZ6Ra6larPqOmzRahLcLPJOt0Wfi
SUoFZWUvG27CeWfZ/gR+wL4Z+Htx4n1b4l6pB8cvFOuzQM+seMNJiuWgihjKIqee0z7iCQzeZgqk
ShRsy31PRXPieJMyxEZU/acsX0SSt1sna/4hGjCPQq6XpdloemWmnadaQafp9nClvbWlrEsUUMSK
FRERQAqqAAABgAAVaoor5pzlKXM3qbn5f+AYfEv7BP7S2l/Dzxp4k1e/+E+t2+oHwlFa21xqCLJN
dp5UTrHEha5xCm5IUkCPd5VVE7vX37Xkv7afwBuvitq3wi8Y6dcWMV54G8TwXtwmr3yWlk1jJJE0
+9ijHfvt4AuOzP8AKxK49F8K+IIfFXh6x1W3G2O5j3FMk7GBwy5IGcMCM45xmv6j4Xzb+1cBGc37
60l/Xnuepls2uak3tsatc63gPTIPMbTWu9Dd5Fl/4llw0UYYbefJyYjkKAcocjrXRV5yqya14m13
SfEeqX/9lRXiw2oUi1tbnzYtwti6KGZ1Eg+XzMuMHbwa9nM69DDYd1MRHmXa1z0q0oRsmtztPCd9
PqfhXRry5fzLm4soZZXwBuZo1JOBwOSelatFFfz7UkpTckrJnRHRJXCuYHw50b/hKX15luJbpmWV
oZp2khMy52y7Wz8yhiq84UdADzXT1j6h4mi0/WItOWw1O+laPzZZLCxkuEt1O4IZNgJG4owGAfun
OBzWlGdaDfsm1da+hnV9mknUJvEOixeINGvLGTYjTQyRRzNGHMTPGybwPXDkdRwSO9bvwbtLa1+H
umiG0a0umMgv/NIaSW8RzHPIzZO4mRGwc9NvQAAcnD4im8TXklh4VSLVZozbme/jkiltbVJJCpLj
zVZmCJI21f8AZ9a7T4ceGNV8K6fq1vqlzbXDXGpTXUH2QyeWsbhTwrklCzh3KgkAucGuHMpuOEdG
c7O6duv9ani42dOclybnW15Hfaf/AMI3481bTlaT7HqKf2taqySEK7MVuUVySpw+yTaMYM/TFeuV
ieJPCOn+Kmsje/aENrIzq1rO0DsrKQULoQ2wnaxAIyY0znGK8/I8zWV4r2k78jVnY5qNV0aimjzj
VPEmmaPNHBd3kaXUhUR2qZeeQs21dka5ZstxwD3qrca9qVrJp9xN4b1K00e6uTatqF4ojMbElYyY
eZAruAuXVANy+or1Tw34Q0fwjDNHpNhHaGZt802S8szbmbMkjEs5yzY3E4zxUnibw9a+KtDutLvG
mjgnCnzLeQxyRsrBkdGHRlZVYdsjkEcV9hLjKMq8Y06doX1b3t6f8Ods8wqt+7ojg6K53Tda1PT9
S0nQtd02a01aaxM8sjywybmTYpbbCzbVYl8M20ZXAyeB0VfpEJxqRU4O6fVHvUqsa0eaAUUUVZsc
744mu9O0+z1ayiS4n026W4+zyHasiMrROC+QEAWVm3nhduTxmuyrzbxNq0ni+4tND8ParYzw30c8
d7JCUuPLQoFywV8qNrOQ2Mb1jUkBjW9B4BS4tbODWtX1DXoreNVNvdOqQSMCp3OiAGTlBxIz9TnJ
5r4/PY0ZTg5StJb97HmublUlyK6/C5h+KvH2o3nhV73Rbe70dFtxeSajfwR+WkZjd40Tc+Hd2Ea/
KGCiTnDcDD8Ia34xXWLux0i30/VdMuJJ7hdSnNw8SHlFQ3LKDNtKoMgMSBgMAMr0Go6xY6p4otdP
SV9O8OeHmMl5MVWKyknTyhBCJAwAKM+Sh4ygGD1Gr8PbpbfwvPKzNDokE0rafPd5Q/YvvIzb2JCj
LBS2MoqnAzXFzQoYZpUk2+/n+vX0OHllUqq89v6+4o3um+K9St7XRdXstN1ayku4mm1KOXyx5MUk
b/vYGU5ZwhGEJXLY4AyY7jSbPxN4/ludJnu7Sex2i91K12eV5ypIiwhWBV5dsx3MQ2wIqjBY4q6t
4g1rx1qP2bwhfvYQ20Md0l9PYypFLIchondxjHlyRyKPLbPByMA13miaPBoOlw2Nu8skce4mSeQv
JIzMWZ2Y9WZiSfc9q5alSWHgm7KT6Lz6tG8IKrLTVLr/AJEFn4btrfQZ9JmeW9trjzvPacgPJ5rM
0mSgUDJdugGK3Phj4qe8sz4d1W4dvEWlJskMwKtdwBisdypLNvDKF3HOQ+4EDIzBWZrGhQ6vLZ3H
mzWV/Yy+da31qQs0LdGAJBBVh8rKwKsDyOleDWjHFQdOq99U+z/y7jxOG9rFcm6PU6K8k046v4L1
SxurK71bxBpzp9nv7G7uhcSthGKTxtNIoR92Ayg7SG+6Corobb4qeXHaf2r4a1nTTKAsskUcd5HE
+0kj9y7SFcjAbYOozjNeDVyqrF/unzL8fuPFnRqU3ZxO6rifHnxOtPCLW9rZtp+qavJdw2smnSak
kEsSycLIVwzEZZOApOG3dAa5O1uvFfiqxZ7/AFq50zTbq+e7SzjthbX0dtvJigaaN/lGAhbA38lS
3WuZ+HeladdJPq06T3fiOOQWl/c6hIZ5oriKMRuquxPB5OQTkNjoAq/UZPw5TxFVvEzTUd0r/noa
08LUqSinpc9Fs/irfLNcW9/4TvvPjKssmnXEM0DoRwQ8rRHdkMCu3jAPRhT/AA/Yy/Ea+TxJq8E8
eh+UP7I0i5Eex45YAHuJlR3DswkkjCtwq5+XLE1n1meFfEUvw41C70iPRtQ1HRrx/tVgunRoUtHI
PnRMZJVVEJCuoAAzI4Fe3mXD0MPRlUy2Fp9vLy/rY6MVgfZJShdo9a03TbPR7OOzsLSCxtI87ILa
NY41ySThQABkkn8as1ieE/Gej+NdNivNKvoLndFHLLbpMjy2+9chZFUna3BGD3U+lbdflFaNWnNw
rXUlvc8teQUUUVgMK8V8caHpUnxZu7V4VefUdOt9TkaOaVJoZreVo0lVhjaSrKAUYEeW2R82T7VX
j+pbdS+J3iC6muhJc6aI7GGBUjBjgkhglyxC72zJvxuYgfNgDmvt+EYOePdtlF3/AAOnDR560UN/
seS61iLVNT1G71m9giMNu94IwtupPzFEjRVDNwC2MkADOOK0qKK/Y6dOFKKhBWS6I+rhTjTVoKxx
UVxd/Emxna3kis/DM0ixqxRzcXsaP+9wVdfLRtpTBBYjcSBkCu1rlNS8J38d5qL6HfW+lwaouLtW
idmjk2uDPFtkUCRsoDwPu7skjBn8J3l7b3V9od8zXMmnKjR3kjszzxSNJ5e7KKCwVACwLAnPOciu
iWq0OanJxlaa1fU6SiiisztCiiigDM+Sz+IfgzUJbiCGL7RcWJWdEOTLAxXazfdbdEqjbyd+M4JB
9jrw/wAaan/YtjYahKrHT7O/t7u8aMIZBHE4lAQO6AlnSNepPzHAJwK9rtbhLy3hnQSKkiB1EsbR
uARkZVgCp9iAR3r8m4yo2xFKr3Vvuf8AwT5bHRUa7t1JaKK8e8U6xF8QPE2qaXBql8+gaei2t1a2
++3jmut06TRu+1XcBfLyqttORnNfJ5VllTNK/sYOyW7OSnCVSahHdlb4qfErSfEUml+H9O1iMaNd
XZj1fVIZCLbyli8z7N53CnzQcEo+Rggg5Iqz4w8UP4ds/Ls7K41HVZ4ZntreCIuPkTJZ+RhQSgwD
uJYBQTU82l2Vxp4sZbO3ksQqoLZ4lMe1cbRtxjAwMemBWZoPg3T/AA7qE93atcO0kMdtGtxKZRbx
JnEcZbLKpJyVyRkDpiv12jkGHoxp01J8sd/N9z3aWEqUU4xe/XsTfD+TSl0iWDT9QTUbtZpJb+Vo
hDM1w7tvaSLAKEsGADDooHOM1uarpVprmn3Fhf26XNpOu2SJ+hH9CDyCOQQCK5vxFoNzdX+n6tpL
xW+r2cihmkJVbi3J+eB2APB6glWwRkYJzWYuo+I/EEkOjajZ3GnyW90r32oaW5it5oPLZ1WN2Iky
X2K2zpg/MM4rixGS1vrCnRlo3v1RrrTXs5Rv+pqeFPEE9jeDwzrRcapbLstr11cR6jGqg70ZusgB
G9cnnJBIzjl/EXiKUatqyaZd3NvZXjKLmNJyY53RTGXAB4DJtUgcMEUkZFUPEWlS6H4jtJ01q/1G
5t4gI5LyXfJb5jaNgpBCjcpUtlN2VVt3JzmV9Nl+TU6NR16qTutul+58xj8VJr2HZhXmPx0+M0nw
fsfDaafo0XiXXdf1WPS7HSG1FLOSVnB+dWZWyofy1JIABlXJHGeOtf2ePFvij4zx+PPG3j26lg0X
UZ5PDuk6LiFYLUyhkSV9gB3x7opVClnULmUgYrv7z4B+AdS+JK+Prvw7FdeK1kjmW+mnldRIkYjj
cRF/L3Kqrg7cgqGHzDNfWHhnOfE74C+IPGGv3eueHPir4q8IX11+7ezSc3GnRxGAwsIrfcmxzw+/
cSrZYANgr3Pwt+HGmfCTwJpnhPR57u507T/N8qW+dXmPmSvK24qqg/M5xgDjH1rv/DHhjUPF2sQ6
bpsPmzycszcJGo6ux7KM/qAMkgV7P4S/Z1t7OeK48QXiX4CsGsbYMse7OAfMyGIxzgBee5A5AL37
Ovh9tP8AC95qkiur6hNtTLAqY48gMAOQdzSA5/ujjufWajt4IrWCOGGNIYY1CJHGoVVUDAAA6ACp
KACiiigAooooAKKKKACiiigAooooAKKKKACiiigAooooAKKKKACiiigAooooAKKKKACiiigAoooo
AKKKKACiiigAooooAKKKKACiiigAooooAKKKKACiiigAooooAKKKKACiiigAooooAKKKKACiiigA
ooooAKKKKACiiigAooooAKKKKACiiigAooooAK/Kv9gX/lKb+0b/ANzH/wCny3r9VK/Kv9gX/lKb
+0b/ANzH/wCny3oA/VSiiigAooooAKKKKACiiigD8q/+c6/+f+hYr9VK/Kv/AJzr/wCf+hYr9VKA
CiiigAooooAKKKKACiiigAooooAKKKKACiiigAooooAKKKKACiiigAooooAKKKKACiiigAooooAK
KKKACiiigAooooAKKKKACiiigAooooAKKKKACiiigAooooAKKKKACiiigAooooAKKKKACiiigAoo
ooAKKKKACiiigAooooAKKKKACiiigAooooAKKKKACiiigAooooAKKKKACiiigAooooAKKKKACiii
gAooooAKKKKACiiigAooooAKKKKACiiigAooooAKKKKACiiigAooooAKKKKACiiigAooooAKKKKA
CiiigAooooAKKKKACiiigAooooAKKKKACiiigAooooAKKKKACiiigAooooAKKKKACiiigArzj4vf
FL/hB7VdPsF3a1dR70dlykEZJG/nhmyDgdOMnjAb0evlj44zyzfEzVUkkd0iWFI1ZiQi+UjYHoMs
T9SfWgDkdZ1zUPEV815qV5Le3LZ+eVs7Rknao6KuScAcDPFYeva3ZeGdD1HWNSm+zadp9vJd3M2x
n8uKNSzttUEnCgnABPpXzx+1N8UviH8P/FWgQaVdS+FfAFxGj6j4ws9FGpyWUxkeMpLGzbVi+e3P
3QxJOwuQUPZfsy/ALw/8DfB87aPrH/CSXWt+Xcz60mFhuYgGMHlIrMoQLITkMxYuTnG1VAMP9nf4
mfGT4naXda/4o8L+H9K0CfTjPpGwzW017OW/dk5eUpCVViXKZIeNkDjNavwh/ar8KfE6+07w/eiX
w548uZLiGfwzcQ3DyW0kJkLK0phRN2yMsQcEE7eor2qqP9g6Z/bn9tf2da/2x9n+x/2h5C/aPI3b
/K8zG7Zu+bbnGecUAef+B/jvpPiXxF4t0LWki8K6toevDRYrXUbgo16JATaSxl0QFpwkhWNSxwoO
SGBPHfEKH9ouDxImqaBJ4Vu/Dun6iZU0LTZDFfapZmZcRSy3MbRxv5YOWRlxucjcQorv/EXwD8A+
KvHtj411Lw7FN4ns5IJotQjnlhbfCwaJ3VHCuy4UZcE4VVPAAHoFK9twPnnTf2xLb7dNoGq/Drxg
vjiykmXUfDmi2Q1GS0jQpsm8wFA8TiRNrKMZz/CUZ8LwX8TfiGvj7xp8Qr/wP46i8Byxw2MPheVB
cXxuFZVS6t7RxG0UXlj94qF8yS5zIEYxfUdFLmXcDz/4QfGrQ/jPY6xLpVrqGlXmkXrWN9pesRxw
3kEgAOXiV2KqTvUbsHdG4x8prD8N/tafCLxVfPaWXjnT4JUjMpbUklsY8AgYEk6Ipb5h8oOcZOMA
47m3+HXhyz8fXXjWDSooPE91ZDT7jUI2ZWmhDKwDqDtZvkQbyN2FVc4AFT+JvAnhrxt9m/4SLw9p
WvfZd3kf2nZRXPlbsbtu9TtztXOOu0elUB5V8XPix8TPCGuaZrPgnwPa/ED4fSadFczz6dPuu5pZ
GcL5BR2LJtMD5WFwVLcgcrueKfG3xNXw34K8QeFPAtrq/wBvtxNrfh2+vvsd9atJCroqSybUHlvu
V9yFj8oCj5ivp1jY22l2NvZWVvFZ2dtGsMFvAgSOKNQAqKo4UAAAAcACtWx0HU9UhMtlp13dxK20
vBAzqDgHGQOvI/OsqlWnSV6kkvUdm9j5j034h/tJ3euJFcfCrw/Z6dNqMW2SbV4/9HsyzCRZGSZi
z7Sn7xY+Njfun3AL0nwx+NPxD8ceNZdG1n4O6h4T0y1keK91e81MNHGwWTaYlaFPtCs6Bd0TMAGD
ZwRn36bwrrVvC8suj38UUalnd7Vwqgckk44FUbSzuL+4SC2gkuZ3ztihQsxwMnAHPQGs44mhNOUZ
ppeYcr7Hz18OP2OvDHhnXJ/E3iy4/wCE08ZvrTa1HrmyWw8uUssgHkRzGM4lDP0x8+MYAr03xJ8H
fBPjLxUniPX/AAzp+uatHZDT0k1KL7RGsIkMgAifMYbczfPt3YJGcHFeqSeA9WtJNPW+hFmb18Ro
7AybAhZpCgOQq4VTnGGkQd+L+teAxbWnm6e8szpy0UhBLD/ZwBz7d/5zTxVGsr05Jrutjtp4KtVp
upGOiPmvWviN4f8A2dNc8JeDbjw3/wAI78Pru3+y2XiKOUG0tbzcx+zzgjKblG8zOx3MzE5CyOvr
+k6tFdQWep6ZeJNDIqXNreWkoZWUgMkiOp5BGCGB9CKzvFXhXSfHHh2/0LXbCLUtJvo/KuLWYHa4
zkEEcqwIBDAgqQCCCAa8q0r4pfC/9neHRfhjqXjmU39jHHDF/a7vPLFHI5MSTTJGI4lVWUAOVCxh
CcLgnrOE/Q34VfE628ZaPBbX13Emvx5SWFgIzNjJDoM/N8oycdCDwBivP/j94C+wX0fiHT7Xba3H
y3vlJ8qS54kbn+PODwBleTlq8cqSG4lt3LxSPE5VkLIxB2sCrDjsQSD6gmgDn/F3g3TPG1np9vqU
W77BqNrqltKqqXint5llRlLA7c7SjEYJR3AIzmsn4V/FTSfi54dudV0q21CwazvZdOvNP1W2MF1a
XEZG+ORMkBsMp4JxuwcEEDsq8x+E/wAL9W+G/jX4kTvqMVz4Y8Q6qus6da7g08FxKpN2ZD5a4Uv5
YQBmwqDOCSSAfTHwi8SaxB9q0bTNOsb3O68L3d49vt+4hGVik3Z+XsMYPXPHoMfijxPdRWaReC57
a7kx57ahqNultD8hJw8TSO3zAKP3YznJ214z8N9Wk0jxppbpuZZpRbOiuVDB/l59QCQ2PVR9a+k6
/C+L6NPB4/n9kmpq99d9u56VBuUd9jjdP8J6lq/i638R+IzaxzaajxaXYWErSRweYoEsryMiF3b7
oXaFVR0LHI7KiivgK1eVZrm2Ssl2R1JWCiiiucYUUUUAFFFFABRRRQAUUUUAFFFFABRRUVrdQ31t
FcW8sc9vMgkjliYMjqRkMCOCCOciqUW1dICWivP4PjNpmp6lfWmkaVqmtR2pXdeWggWCQEsu6NpJ
U3ruR13AYyhwSME0Na+Jes+INHlg8KaJe2N/MAg1DW4lt4rbMYZj5ZJd2UkIPkKbsnLKOfWhlOKl
JRlHl9enqVGMpfCrjvjNqzakum+CrO7S3u9abdeMs4jkjskOZNvOdz/dA2sGAkzwCRZt4IrWCOGG
NIYY1CJHGoVVUDAAA6ACuetvBMNrpMiLcySa3IqO+tTs8s7XCR7FlJdicAZ+Tdt2sy9GIOvoeqf2
xpcN0Y/Ilbck0O7d5UqsVkTdgbtrqy5HBxkcV9PGlCjQjSpO6W/m31PdwtH2F+fdl6ik5rO1zXI9
Cgt3eC4u5riZbeC3tUDSSOQTgZIAAVWYliAAp5qaVKdaap01ds9CUlFXZpVxOr+Lr/Xn+xeDwl4V
mjiutWCpJbW6ODuKEuPMkQFWwAw5weTin/8ACO6z4sm83xDc/wBn6U8e3+wrGZvmymD5067Wb7zg
ovy8LycHPW29vFawRwwxrDDGoRI41CqqgYAAHQAV+mZTwrytVsd/4D/mc/v1dNl+P/AMPwn4audA
GoT3+oLq2pX0wlmvRarAzKqKiIQpPACnH+8ffO/RRX6TTpxpRUIKyRvGKguWIUUUVoUFFFFABRRR
QAUUUUAWfh/KbfxJ4ksVAMTra6gWP3vMkV4WH+7ttYyO+S3PIA7qvNtNmFl4+0KdwSlzBdaegXqJ
GCTgn/Z220g9cleMEkek1/MnGmG+r5xUa2kk/wCvmfMYiPLVkgooor4Q5gooooAKKKKACiiimBzf
hv8A4kus6loTfurZdt3psX8CWxVVeJM8nZKGJUZCLNCBgEKOkrI8UaRNq+ksLNo4tTt3W5spZCQq
TpyoYgZCNyj7eSjuO9WdF1eHXNPS7hWSMF3ieOQAPHIjskiHBIJV1ZcgkHGQSMGuut+8iqy9H69/
mStNC9RRRXGUFFFFABRRRQAUUUUActa3C2/xQ1KCQSI91o1q8BMbbJBFPcCXDYxlfPiyM5+cV1Nc
/wCLrWaOOw1aziklvNOuEcrEpZnt3YJcKVHzOBGTIEXkvFHwxAU7drcw3tvFc28sc9vMgkjliYMj
qRkMCOCCOciu2vapGNVdrP1X/AJXYloooriKCiiigArC8dXcVl4N1mSZ9iNayRg4J+Z12qOPVmA/
GtqaaO3hkmldYokUs7ucKoAyST2FeE/FzxpF4j1OGxsJvN0+0zl1J2ySngkc4YAcA47tjIIr6jh7
K6mZY2CirRi7t+hjVmoRZwFeK/su30cOi+NPDOmaVFpfhjwr4mv9G0tftbzzsqyGSQSblHyh5fkO
4nawVslDJJ6B8RrbTPE3hvUvBd1rVrpWo+J9OvLCzSZ1M0m6FlkeOIsDJsVgxA7dSOtJ8K/h7ZfC
n4eaF4UsH82DTLcRNNhh50pJeWXaWYrvkZ225IXdgcAV/SS00PIPUvhjpsuq/EDQYYiiut2k5Lkg
bY/3jDgdcIce+K+vK8f/AGdfC7WOi3muTIm++YRW5KgsI0JDENnIDNwV4/1YPPFewUwCiiigAooo
oAKKKKACiiigAooooAKKKKACiiigAooooAKKKKACiiigAooooAKKKKACiiigAooooAKKKKACiiig
AooooAKKKKACiiigAooooAKKKKACiiigAooooAKKKKACiiigAooooAKKKKACiiigAooooAKKKKAC
iiigAooooAKKKKACiiigAooooAKKKKACiiigAooooAKKKKACiiigAooooAKKKKACiiigAooooAKK
KKACiiigAooooAKKKKACiiigAooooAKKKKACiiigAooooAKKKKACiiigAooooAKKKKACiiigAooo
oAKKKKACiiigAooooAKKKKACiiigAooooAKKKKACiiigAooooAKKKKACiiigAooooAKKKKACiiig
AooooAKKKKACiiigAooooAKKKKACiiigAooooAKKKKACiiigAooooAKKKKACiiigAooooAKKKKAC
iiigAooooAKKKKACiiigAooooAKKKKACiiigAooooAKKKKACqmq6raaHp099fzrbWkC7pJX6Af1J
PAA5JIAq3Xin7S99PHY6DZq+LaWSaV0wOWQIFOevAdvz+lAGP4o/aK1K+R4dDs00xNxAupiJZSuR
tIUjapwDkHd14PGa8x1rxJqniSfzdT1C4vnDMyiaQlULHJ2r0UcDgADgeled/Fz4iSfCvwDqniZN
A1DxEtjG0j2unbNyAKT5khY5WIEDcyq5UEttIViPKr5/2j/iGtw9lD4a+FFmkjGCGeVdTv3KwHar
OFeExPKQCwVXQLnDYxIAfSuja5qHh2+W8028lsrlcfPE2NwyDtYdGXIGQeDjmtLxh441TxxPZy6n
IjPawiFRGCqsc5Llc4DNxkgAcDjivCvhfofxH8F3FxcfEf4gaV4j065t7WKJRp8dm0F88hRo0kXY
HQs0aLuXdIzLhY8Yk7K3+Ivhy88fXXgqDVYp/E9rZDULjT41ZmhhLKoLsBtVvnQ7Cd2GVsYINAB4
48a23g3wr4n1VBFf3mh6VLqsmnCcJI0axyMm7glFcwyKGIIyrYztIrzH4N/Eb4mfFzxPa69f+G7X
wT4Cj05XW1uJftlxqks6JNFLFKAgREjZMnBGWdCGbPk5P7KngLxHY618QfF3xBiluPHl5qp0iTUZ
rNYI57W2jjVJbb90h8qQ/wAQG1xDGcZUk/RtnZ3GoXCW9rBJczvnbFChdjgZOAOegNJtJXYGJ4b8
J6H4NsXstA0bT9Ds5JDM9vptrHbxtIQAXKoAC2FUZ64A9K9K8DfC+98ZW8l3JP8A2fYj5Y5mj3mV
gcEKMjgc5OevHPOPRPh/8KbPRbE3Gs20F9qEy8wzKJI4B12gHILerfgOMk+iV83i815bwofec8qn
RHhP/CiNf/5/NN/7+yf/ABFPh+A+ttMglvtPSIsN7I7swXPJAKDJ9sj617nRXn/2riO5HtJHkP8A
wz//ANR7/wAk/wD7ZXR+E/hDpXhq8t72aaXUb2HJVpFCxK2eGCcnIHqTzz1xju6K554/E1I8spaE
ucmcD4v+EGneJr5762uG0y7lbdLtjDxuecttyMMeMnOOOmSTXG2fwF1d7hFutQsoYOdzw75GHHGF
KqDzjuK9woqqeYYinHlUhqpJaHgGrfBXxDYzYtEg1KJmba0UgRgoPBYORgn0BPQ8+taz+Dvim5uE
jkso7RGzmaa4QqvHfaSfbgd6+iKK6Vm2IStoV7WR5VD8BbNtJRZdTnTUyo3yIoaENnkBSAxGOM7h
6+1Y9/8AAXU45gLLU7S4i28tcK0TbsnjADcdOc/hXttFYRzLExd+Yn2kjzjwf8GbLQ7gXeqyR6rN
5YCwNF+5jYj5jgk7/QZA9cZxjZ+I15JZw+H3axvtR0/+1oWvIdPtnnkVFSR45CqDdtSZIWOOSFxg
52nrq8/htdP8SeNtR0bxNoP9rX8EJu4Li6to57CG1aVkhSPJJSRgpL7lDMyPyUSMDH2068/aVXew
ruTuzstF1q08Qael7ZPI9uzyR/vYXicMjsjqUcBlIZWGCB0q9Udraw2NtFb28UdvbwoI44olCoig
YCgDgADjAqSuJ2voQFFFFIAooooAKKKKACiiigAooooAKKKKAOE+MOmald+G7bUNMuLC2l0e4bUJ
ZNS8wxCFbeZHOI1LEgPnA9PwPN6XeNqOl2d2yLE08KSlI5BIqllBwHHDDnqOD1r1+vG/F3h61+GO
qWt7Z/arbwteySrcw/I1pp87tH5ZHG6KNj5ueSisw4UEV7OBrq3sn8j6TJ8bGhP2NTaX5jfDOreL
/C+k6VbNeaZfWljbWts9hHZMrmOPhzHKZRmRl4BYBSVXhMsa29e+Jer32mzWuh+Hryy1CZHjS81K
e3SK2JRtsmEeUuQ235duDnkiqtFd8sPSlLmcT6OeS4SclJJowLHwnBcaXZJrwbXb6KFVkk1KeS8U
SbRvMfmk7AxHO0DOBkcDFubwtotxbQW8mkWElvb7vJia2QpHuOW2jGBk8nHWtSiuj0PWjh6UI8sY
qxzXhWTX/wCw5tDZV0LQ7XU7swizLw3FzA0rsihlZTEodiQV5ZQowFyX1NF1DSPh94og1G6uLfSd
LubS7F/dTzCNSyILj7TcyORkJHDPmRySDJzwzEaNfMf7enwBi+L3wf1LUtH8Kf8ACQeN9LiVtPnh
ndLiGESLJMI41OJmZFZRGQSS+V+bAMOnGV4tWT3PKxGXUo4WpGnHV6npPi7/AIKKfDtNT1DQfhtp
HiX4z+KbWG6d9P8ABmlS3EMTQsqK0sxUDyXkdVE0KzLjnnKBuVm+A3xL/bA+JNvqv7QPhi38IfCv
RoZBpfw7sfEP2iW4viiKLy6mtgBIuJJwuJI2QoqhNrSNL9J/Am80bVvgv4I1Xw94csfCOj6tpFtq
sGh6ZGiW9n9pjE7RqERFOGlbLBV3Ek4Ga7qvybH8R1KMp0MLS5GrrmbvL5Wsl+PqfKUsJCNpPU5j
4Z/DTw38H/BOm+EPCGm/2R4d07zPstn58s3l+ZI8r/PIzOcu7HknGcDjArp6KK+BqVJ1ZupUd29W
31PQ20QUUUVmAUUUUAeS/tIfFPw78MfC2hr4m1qy0DTde1ePSDfXqMwhZ4pZEkVhxEyvGpEz/JGc
M3SrsCRaPpcaTXTtDawgPdXcgLFVXl3Y45wMk/Wuk+I3wt8I/Fzw7NoXjLw9p/iPS5FceRfQhzGW
QoXjb70UgVjiRCrLnIINfBHgvRIfgl+3l4J+CvhX4qeK/FHhW40abT9Y0DX9Rnnl0t47RruJYT5M
cCI0SWyo0JZ1BmXMZKmv2fgvOcLhMHVoOL54pzfmkdNHFLDPVXufYsVp4t8TaXaXGk2mn2NlqLfu
NSkujLJDbnJW4MBjAJZACqb8guu4ABsdpYfDnQ7DwqfD4glksnkWeeVp3W4nmDq/nPKpDFyyqdwI
6ADAAFdFa2sNlbRW9vEkFvCgjjiiUKiKBgKAOAAOMCpa+EzbiTHZtJe0laMXdJaehlUqTqu83c82
8beF/Dvgvwve6xJDq1yLcIqw/wBv3cYZ3dUQF2mwq7mGWPQZPOMVR0+4fQ9D83Wrm3tRG75kkuS8
cUZkPlIZXCliFKLuYZYjJyTXp2p6bb6xpt3YXkfnWl1E8E0e4ruRlKsMggjIJ6Vytn8J9Ds9bt9T
eTUb1raUz29tf38tzBFJtVVdVkJ+ZcMVJJIMjHsm3LC5lT9i44mUnK977/LfQ1o13RbluZdjfQ6n
Y295bP5ltcRrLE+CNysMg4PI4I6074Wzafb6/wCMLU3VvJrEmoLMyM0YuDALaDZkAAmNWdlBI7nk
kkmaX4VHS5mbw3rMmjW73DTHTZ7dLizQMp3LGg2OgLYfCybQc4XBxTl+DukTeEYdIu5ZH1BZzeNr
lvFFDeC5aVZXljYKfLJKqvHIVVXJwDXTVxWDnSlBVHaVltquuv8AwGaYnE+3hFJao72ivMtNk1f4
T6hb22v+JE1nwxf3H2e2v9WuBFcWLbJ5dsjFSJQwRF3M64OAFA4rrfD/AI+0DxVfT2elalHd3EKG
TaEZRJGHaMyRlgBIgdSu9CVz35FeDiMFUp+/D34fzK9v+AcCkup0FFFFedZvYoKKK8y0HStS+LGk
2Os61rcY8O31uz/2Bo7NGh3b1Cz3KsHkIViroAi716fKc9lDDqadSpLlivv9F9xLfRHEeP8ASPDn
ww8VX2oaZrVx/wAJXqkpvm0i7tjMl5HJI+YY3jhLRsWzt+YjKqGBHI7Ssrxd4Ksvh94tg8RaVafZ
dI1JYtMubDT4Sscdw0gEU7KCFVMZQkAYJGAxc1pTzx2sMk00ixQxqXeSQhVVQMkknoAK/c8jqRrY
GEo1HP1tp5Hv5Z7tOV38uxyVxGfFPjq90mS8v9Pt7LT8hYbtrd5ZJGGJoguC4QAqSxKhiBt6k1vF
vhmXT5oNS1m6l1/Q4fMhuFNsEubaCRF3yb4mTIDRgHamdkkgORWz8NdPjbw9Z6jI893eSrJGt5dP
MzSxCQhZFWVmKCRVRyFwDx2Axc+Ivh6bxT4L1XTbY4uZYw0Q4+ZkYOF5IA3FQMk8ZzXjYnM5vGun
CbUL2f6tGkoOdNzerev+SNLUNU03wvp0BuGS0tQyW0EMUZJLH5UjjRQST6Ko6D0FZT+Oo7OC1udS
0fU9IsbhlX7ZeLEI4iw+XzQsjNGCcDLKACQDio9D8PXN94ifxLrdla22o/Z47a0t4nMrWseGZ9zk
AFyzkEqMADAJyc9XXgVHSpy5X7z6u/5f5m0eeautDzW68LxeMPDfjKfTWU2WrMTZ29qwCyTwMQZS
SxTMsiAErgFFUk7icR/ZdIHhOHxHrN3/AMJRPcZltrMzyyWk1y5k2xQwMW+b5/LAKkqEztUhq7K8
8D6FeXQujpsVveeYZftdnm3nLEEMTJGVY53HPPOaqWfw70TRRczaLY2+mak8PlQ3vl+a0DBCiuoY
nnB5xjd/FmvQjjKco8nM9+3ytffa2pyuhJPmsv68iTwBE8nh1NSmXbc6tI2oyDzWkwJDmNctj7sf
lpgAD5eK6OvPPDvxG0Dw14XtLHV9St7S90xv7LnhjLytviym8KF3FWCht2MDOM5rpvD3jfRPFUjR
6Ze+fII/OCvE8RZNxXcodRuAYEEjIB4NceKw2I551HB8t97afedNGrT5YxUlc3aKKK8w6gooooAy
dQ8V6NpF8bO/1S1sbny1l2XUqxZViwBBbAPKt06d+orF8ByTXHhe2up12vdyz3g+ULlZZnkU7Qzb
cq4ONxxnGag0TT/J8TeKLfUIlurma6hvkuHhQB4SoEK8EnMbQuBnByA3Vq6ev0nK8FTwtP2kZXck
jOjGU37R+aCiiivcOwwPhzquk/CrUZ9L1WCW0XUbl0g1yV0jtDEqtMiSZk2xMGkmUBERW4IHXHq+
seL9H0HR4NUvL+NbG4aNLeWEGXz2f7gjVAS5I5G0HgE9BmuBvLG21K2e3u7eK6t3xuimQOjYORkH
g8gH8KwLbwDp1nrlrqNs8tslrLLPDYwrGlujyRJE5ACbuVjQ9eoz3Ofjcw4ZoZhifrDm1f4vP07H
z9XLpKX7t6P8Dtbj4wW0tnGdL0DWtQvZIGl+zS2ptFiYAYSSSYquSWx8m/7rHkAZs6H8SxdeILHQ
9X0/+zdSv1le0a3n+0QSiNQzLvKoyuBk4KbcDhiTisaqd7pMF9cw3DSXUFxCjxpLZ3ctu4VipZSY
2UkEopwfQVNThTAexlCmnzdG3/SNJZbaD5ZXkeuV5j42trPR/iDZTRiKG41uykE2dqmV7Zk2Edy2
yZ85ydsa4wFOa3hzxx4p03SrbTbnRYdQmso/IbUrzUDD9r2syq4VVmbJRY2YsQdztxxVJbPVNY1a
21fxDewXl/bxulvbWtusdvab1jEmwnMjElPvM3RiABnFeNkORY7AY/21Sygrrff+t9Tkw2HrKrGX
LaxqUUUV+mn05i+NNYk0LwvqN5C2y4WPy4XygCyOQiMS5CgBmUkngAGjwtodtpVk1wl1/aV3fbZ7
jUmwWuSRwRjgIBwqjgDp3JzvEni2Ldd6Lp1m2r6sWjtpbd7aRreESjh52C48vackDJPTjkjR8IeG
f+ET0WLT/t91qO3B8y6fO3Cqu1B/Cny8LzjJ5rTaJxp89a61S/Bm1RRRWZ2BRRXP+PbpYfCl/bgb
7m/jNhbRBlVpJpRsRRuIHVsn0AJ7UiKkuSLl2L/hfRNZ8fX+n6o23S/CUU8d3BvQ/bL9onV43wRi
OFmAIz85CDoHyPYawPA2rDWvDNtOthDpaxSTWgs7d98UXkyvDhDtX5f3fHyjAOK36/Ac6zDEY7FS
9vpy3SXY+OnUlUk5TeoV5H4ggudB+JF8t1JAbTX83VmBN84aCG3jdShQcn73DtwnQck+uV5N8StS
jHxQ8NWk9tA6pZXHkTfaImlEshBJ8oneqhLdx5gBBMm3jmvU4TqThmSjHZp3/P8AOxph5ONaLXcs
0UUV+1n2AUUUUAeY+Mv+RkvP+Af+gLXwx+2x40Wx+Iui+GPGWpeJbL4X32lLdzWvh21g8y9vUmlG
zzZSo2qDC7KS4BEZ2AsHX9AfHHh6SSRtSt13rtHnKM5GP4vpjAPpjPrXF169KSlBWPzrH0p0sRPm
W7uc58N77w5qXgHQJfCFxFdeGFsoodOkhdnUQooRUJb5ty7dpDfMCpDcg13HhW102+8RWFtrE0tv
p00nlyzQsqsmRhWJbgKGIJJ7Zr5V8Vfs+SfCf4neGPHHwntJdIW+1W30zxJpVnCk0LWE90jyzIr5
MSqVVWWIYVcMvlhHJ+la2PPPs3w94V0nwram30mwiso2+8UBLvySNzHLNjccZJxnitavMfgD4mfW
vB8mnzzeZc6bJ5Sg7iwhYZjyTweQ6gDoFAx6+nUAFFFFABRRRQAUUUUAFFFFABRRRQAUUUUAFFFF
ABRRRQAUUUUAFFFFABRRRQAUUUUAFFFFABRRRQAUUUUAFFFFABRRRQAUUUUAFFFFABRRRQAUUUUA
FFFFABRRRQAUUUUAFFFFABRRRQAUUUUAFFFFABRRRQAUUUUAFFFFABRRRQAUUUUAFFFFABRRRQAU
UUUAFflX+wL/AMpTf2jf+5j/APT5b1+qlflX+wL/AMpTf2jf+5j/APT5b0AfqpRRRQAUUUUAFFFF
ABRRRQB+Vf8AznX/AM/9CxX6qV+Vf/Odf/P/AELFfqpQAUUUUAFFFFABRRRQAUUUUAFFFFABRRRQ
AUUUUAFFFFABRRRQAUUUUAFFFFABRRRQAUUUUAFFFFABRRRQAUUUUAFFFFABRRRQAUUUUAFFFFAB
RRRQAUUUUAFFFFABRRRQAUUUUAFFFFABRRRQAUUUUAFFFFABRRRQAUUUUAFFFFABRRRQAUUUUAFF
FFABRRRQAUUUUAFFFFABRRRQAUUUUAFFFFABRRRQAUUUUAFFFFABRRRQAUUUUAFFFFABRRRQAUUU
UAFFFFABRRRQAUUUUAFFFFABRRRQAUUUUAFFFFABRRRQAUUUUAFFFFABRRRQAUUUUAFFFFABRRRQ
AUUUUAFFFFABRRRQAUUUUAFFFFABRRRQAUUUUAFeN/tCeCft2nr4niuNsllGlvNA/RozJhSv+0Gf
kHgg9sc+yVXvrGDU7G4s7lPMtriNopUyRuVgQRkcjg9qAPzy+MHw1tvjB8Ntb8I3d5Lp0WpRoFuo
VDNFIkiyRsVP3l3ouVyCRkAqTkeSfAn9oTwx4X+APwsbxrrFroN1qlvJpliTDL5LrazfZgzuAyx/
KIizOyrlmPAHH1F4n8Mah4R1ibTdSh8qePlWXlJFPR1PdTj9CDggiuc1vQdN8TaXNpusada6rp0+
3zbO+gWaGTawZdyMCDhgCMjqAaAON+Gvxx8LfFrxF4q0rwzcS36+HZIYrjUFVfstw0gfBhcMS6gx
OC2ADgFSwINeqeFreC88SaZb3MC3FvPcxwvG7MAQzBTypByM5HPUd+lct4b8J6H4NsXstA0bT9Ds
5JDM9vptrHbxtIQAXKoAC2FUZ64A9K3tNvpNL1C1vIgrS28qzIHBKkqQRn24rnxEZTozjDdp2HHf
U9tm+B/h+SZ3We/hVmJEaSptUZ6DKE4HuSa6Xw34J0jwpubT7XZO6CN55GLu4HueBk8kAAHjjgU/
wj4ptvGGjJf2ytEd3lyxN1jcAErnuOQQfQ9jkDar+bcdmWZ80sLiqstNGrnrxhD4ooy4fCui28yS
xaPYRSxsGR0tUDKQcgg44NTa1odj4hsTaajbrc25YNtYkEEdCCOQfp2JHer1FeT9bxHMp+0d1s7s
05V2PPZvgf4fkmd1nv4VZiRGkqbVGegyhOB7kmtGH4R+Fo4URtOaZlUAyPcSbmOOpwwGT7ACuxor
0p57mc0k68tPOxHs4djn9J8A+H9Fm8200uFZdysHlzKylTkFS5O0/THb0roKKK8ytiq+IlzVpuT8
3ctRUdkFFFFYc0tkxnlPia6k1b4oXGy5ZrPSNOW1MJgIUXEziV8OQMkRpASBkDeOhzmaqnia3utA
+Jcqy3No2na/E93ChBWdZ4Y4ImTrhlKAMMDP3uy5Nuv6ByVU1l9H2W1vx6/jc+my/l9hZHm3jDRZ
dO1KW4Clra4cur9cMeSp9Oc49vxryf4j/BDwL8W/IbxZ4btdVng2iO6y8NwFXdhPNjZX2Zdjs3bc
nOM4NfTd7Zx6haS28ozHIpU9Mj3Ge461wmpeA72CRzaFbmHd8qlgrge+cD24P4V9XSrK1pHz2Py2
cZudFXTPmf8A4VL8af8Aovf/AJZ1l/8AF1k69pPx9+FsJ1+z8Waf8WbC2jZ73QbnR49OunQOhJtT
BnfLsEnDHA7JIxAH1IvgzUFhmmuTBYwxLvaS4lAUKASTkZwBjnNc7DdwXRYQyiXADdCp2sMq21gC
Aw5GQMgg11KUZbM8SpQq0knONjhPhX8cfC3xchuYtKuJbDWrOSWK88P6qqwalaNG4RzJDuJC5Zfm
GQC20kMCo5z+3tT/AOGwv7F/tG7/ALH/AOEE+2f2f57fZ/P/ALQ2eb5edu/b8u7GccZxWr8Tv2c/
BPxUvo9Vv7GbSfEkMiTQeIdFl+y38ciGMq/mAEOwESqpcMVGdu0812X/AAhOi/8ACcf8Jf8AYv8A
iov7O/sn7Z5r/wDHr5vm+Xs3bPv87sbu2ccVRgdn4P8A+Rt0T/r+g/8ARi19Q182fDfSZNX8aaWi
blWGUXLuqFgoT5ufQEgLn1YfSvpOvxLjucZYulBPVL9T0cN8LCiiivzE7AooooAKKKKACiiigAoo
ooAKKKKACiiimld2QHFfFrVtNtvCdzpN4t1d3esI9paafYTeVcXDEc4b+FFHLswKheGDZ2nhfDPh
HW9D0ebTl8UXlhZTxqTZ6ZHEiwysgE5jd0ZlVn3MAgQKWOAK0NAmj8Saxq3itoT/AMTCXyrCSQuX
FkgCpgOo2LIytLtA/wCWgySa36+7oR+p0fq61e7vrr5eh7GGwcJR56ivc4bwzpqeCdfubBrTUJLb
ULlbewvJrhZo0hSAyLCAX3qqkTgfL0IyT1ruayvE/h6HxNo81lKfKl/1lvcqDvt5h9yVSCCGU88E
Z5HQmn+HdSl1bRbS5uFRLvb5dzHGDtSdCUlUcngOrDOSDjgnrXVXn7eKrPfZ/oz0KcfZvkW3Q0qy
r7wrpOoXT3UthEl8+M3sAMVxwMcSphxwMcHpx04rVorkjOUHeLsbyipbo5hdI1/Q4Hax1h9YhhhX
ZZ6lCjTSMoPyrOpTBYbRudXwRnnkUmg29pr+t3viFrZXZWFnZTSw7ZEjjDBzhhvRvNeZDnGQi8dz
b8S6tc28tlpenjGo6j5ipOVJW1RUJac/KQdrFAFOAxcDI5q5oWmf2Loen6d5nnfZLeO38zbt37FC
5xk4zjpmv0/hXBTqSeNqx8l59zmUVz2Wy/MvUUUV+mHUFFFFABRRRQAUUUUAFFFFABRRRQBTh8y4
8deFbaKFpDFLcX0rgqFSJLd4iTk5JL3EYAAPUntXp9efeEIhd+Pb6VyQ2n6ZGsW3oftErl930+yx
4xjq2c5GPQa/mvjnEe2zeUP5El+v6nzOKlzVpBRRRX56coUUUUAFFFFABRRRQAVzeh/8SnxXremH
5YbrZqlqPur848uaNF77XQSsR/FdDIBOW6Sua8W/8Su80jXh8sVjK0N5IOSLSYBXPPAVZFgkZjja
kTnOMhuzD+85U/5l+PT/ACJl3OlooorkKCiiikAUUUUAFFFFABXJfDeGTS9N1TQmXEWi6hLZ27ee
8v8Ao7Ks8K5YZGyOZI8EnHl9cVpeNr7WNN8KaneaDbwXWrW8Rlht7hHdZNpBZQqfMWKhgoHViKo/
D/RxZ6W2qDXbrXjrKQ3r3NxDHCjsYUUSIiopQMip8rE42jvkn0qcbYScpPRtWXW6/wCA2T9o6mii
ivNKCiiigDzr416/Lpeg21jbyyQyXzsHZMYaJR8yk9RksvTqAQfQ/MXxO+J3h/4ReD7vxH4ju/s1
jB8iRoA01zKQSsUS5G52weOAACxIVSR9NfHDRWvPD1rqKBmaylw+GAUI+ASR1J3BBx6n8PkH9pnw
jH45+A/jLSpdTi0eL7F9se9nieSOMW7rcHcqAttPlYJUMQDkKxG0/wBA8Gql/ZcXT3u7+v8Aw1jy
8RfnOc+Cej+IPiF4w1r4l+ONKu9OmW4lsPCmj6paGCbS7AEh5vLLtsmn4Dsw3Yj+VvLdQPpz4b+B
Z/HniKO0xLHp8fz3dzGo/drg4GTxuYjA69zggGvOPAnib/hNvA/h7xF9m+x/2vp1vf8A2bzPM8rz
Ylk2bsDdjdjOBnHQV9Rfs3WMEfhXU7xUxcy3vlO+TyqRqVGOnBdvz+lfdHMeq2NjBpljb2dsnl21
vGsUSZJ2qoAAyeTwO9WKKKACiiigAooooAKKKKACiiigAooooAKKKKACiiigAooooAKKKKACiiig
AooooAKKKKACiiigAooooAKKKKACiiigAooooAKKKKACiiigAooooAKKKKACiiigAooooAKKKKAC
iiigAooooAKKKKACiiigAooooAKKKKACiiigAooooAKKKKACiiigAooooAKKKKACiiigAooooAKK
KKACiiigAooooAKKKKACiiigAooooAKKKKACiiigAooooAKKKKACiiigAooooAKKKKACiiigAooo
oAKKKKACiiigAooooAKKKKACiiigAooooAKKKKACiiigAooooAKKKKACiiigAooooAKKKKACiiig
AooooAKKKKACiiigAooooAKKKKACiiigAooooAKKKKACiiigAooooAKKKKACiiigAooooAKKKKAC
iiigAooooAKKKKACiiigAooooAKKKKACiiigAooooAKKKKACiiigAooooAKKKKACiiigAoorifiZ
8TLTwBp4VQlzq865t7UngDp5j46KD+LEYHcgA7aivkPUvid4r1WdZZtevUZV2AW0vkLjJP3Y9oJ5
64z+VVP+E78S/wDQw6r/AOBsv/xVAH2PXjH7S15EmlaHam2RppZpJVuDjciqoBQcdGLqTz/AOvbx
y48aeILqCSGbXdSmhkUo8cl5IyspGCCC3IIrGoAyvFkckvhXWUi0eLxDK1lME0i4dEjvm8s4gZnB
UK/3SWBADc8VzfwQ8B6n8MfhT4b8L6xqv9s6jptuYpboFivLsyxoWOSkasI1zj5UX5V+6Mr9oTxV
r3gPwVY+J9Gv4rKw0bVbW81yNzCJLrTQxWeCLzfl81tybRuViRhTuIU+nUAYfjjwbpnxC8H6v4b1
iLzdO1O3e3lwqlkyPlkTcCA6NhlYg4ZVPasL4U/B3QPg/pd9b6Qbu9vtRuWu9R1jVJRPfX0pZjum
kwN2NxwAAOWP3mYn6S0X4S6V4u8L6dqVjeXOnzzRqJVkUSJuUFHIXIIyyk/e79B0GppPwH062m36
hqM98oZSscSCFSAeQ3LEg8dCCOfw8uWZYeF03quhn7SJ4rDDJcTJDCjSyyMFSNASzMTgAAdTX0R8
L/BMng7RZPte3+0Ltg8wUkhFA+VM5wSMsSR3bHIANb2i+FtI8OqBp2nwWrBSvmKuZCpOSC5yxGfU
9h6VqV4GNzF4iPs4KyMJ1ObRBRRRXimQUUUUAFFFFABRRRQAUUUUAFFFFABXEeF7ePT/AIm+NUnu
oFu9Q+yXcFn5aCU26QrEZt4+Zl8xXXafuFc8eYCe3rzr4xaLNrS+HBdJIfDFvfNJq72sxinjjaNo
gxbIAgxI4lOchCSOAxHRRs24PqVE9Forz7w3fyfDnUrfwrqo2aPcTMmhakXdkwWLLZSlySsiD5Yy
Th1UAYZSD6DWc4OD8hNBRRRWYgooooAKKKKACo4bqG4kmSKWOR4H8uVUYExttDbWHY7WU4PZge9c
18VI5m+HHiR7e9utOuLexluY7iylMUqtGvmABhyASuDjqCRxms638D3fgya6ufB8kCfbJlmvLDV5
7iaOd9/zyLKXZo5GVjuYq4YpHwMEnmr4rD4XlVaVua9u2lt/vOinRlVTceh3VFchovjTUZNfstH8
QaPBol3f2jXVn5WoLcLIyY82E/KhEiBlb5QykbiG+U119bxlGcVKDun2MZRcHaSCiisjxh4S0rx7
4W1Xw5rtr9u0bVLZ7S8thK8XmROMMu9CGXIPVSDVLfUStfU8z+In7YXwb+E/xCt/A/izx3YaN4ml
8ndaSxTOkHmnEfnzIhjgyCGPmsu1GVzhWBPb+E/iT4F+LFtqVv4Y8U+HvGVvbosd9FpOoQXyRrIG
CrKI2YAOFfAbrtb0NfktoX7O3hX4HfthXHwU8c2mk/GWz8WWdu51aOdrPUNLkO6clwZ/3TnyyzoJ
DI8TxMpPmNDJ9F/ED/gmV8HfFWnBPD1vqfgq/jilEc9heyXMTyMBsaaO4LllQjO1GjJDMC3Qr9I8
uocsXGb16ns4fLKmKp+0pNaH1tdfB3V9IYf8Iz4nMFhBE4g0nVbUXEe75iqecCsixjKgZ3EBerDi
sTwf4gm8U6Bb6lNp0umGbJWGVg25ezg8HBHqB+IwT8o+Gfil8av2WvFGifCXxhc3Piv4ea9NpvhP
wr40gsba1/swfZjEEEMDB9++SJQ00u7bbSOgkOQPqnUPEnh7wKugaVfahb6X9vnTTNMgnkIM0gQ7
Y1zyThe/t3IrphCrBNVHfsfSZSsTTlOOIlpHub9FfN//AAUE8Uav4Q/Zn1y+0XxPH4cupJ4rOSFo
onfU4Zt0UtrGX5VtjmXcgLhYGxgZI8p+J3hG/wD2IPFvgH4o+H9Z8cfETwF5EujeJG1XU4b77LYv
5X2QQ/u12IJCzKRhSyJHvTzfmblCMowm7OV7fI9eti1Sny8t0rXfqfc1FV9N1K01jT7W/sLqG+sL
qJZ7e6tpBJFNGwDK6MCQykEEEcEGuU+MvjzUPhf8L/Efi3TNB/4SW50W1N62m/bFtfMhQgzN5jKw
GyPe+MEts2gZIq7O9jtlOKi5PY4X9mnwFr/guy8Z2t5ZRaYdE8calP4XsxJH9ntdLmZJ1hiSPcsK
SrPMCNu5d4JXMaAfTHhfxdPrN9cafqNlFp2oRxrPGkNyZo5oySpKsyISykDcNuFDx8/NgeZfBzWv
+Es+F/hjxM0H2e48Q6db6zPHv3lJLiJZSm7ALBAwRc87UUdq6i809bqSKZJp7S7hz5V1ayGORM4O
PRlyqkowKMVXcpxX5NnEaeNxNTnVnfR9jw5YOM6alT3PSqK8503xTc+CLF4tQS41LRYS8p1Brlpb
m3Qku3mhzmREG7DKxfG1QjEFj6NXw2Jws8M9dU9meVOnKm+WSCiivNPGnj7WZ/EGoeHPDBsbe6sk
hN7qF5vdrfzVcgRxbdrOFCOCW284I641wGX18yq+xoLX8ETGLk1GKu2el0V5E3i/xz4fSFohp/iu
2RnMkUyfY7x1J+QCRT5RK55OxchOmTUf/CQeM9f1K5uZ9QbwtaRy+VFYWSQXPmRhTmUyyITlmIwN
q4VMFcndX0keEcwdTlfKl3vp/n+B0fVa3Ny8ruew1+WPxu+Ieg2n/BRi81r4geM9C+ENr8PruxuL
SbQ9Gury/wDEKPHDIyXNxBCrnfbYifzGKRKyxokoMsjfdBvPGWqabZaVqmrxxwQyvJdalp8hhu75
Q+YkwiKIFxjdsZidoAIySaWofD3w9rFvewalpw1SO+wLz7fLJcG6QBR5cxdiZI/kX922UO0ccV9Z
kOQVsvnUniGveTjpva611TWq7of9n16yvtbuereBfHWgfEzwjpfijwvqlvrWgapCJ7S9tidsi5II
IIBVlYFWVgGVlKsAQQN2vzK/Zz8eeLP2K/2lLf4SeMNZvLH4G6uNRk8P6h4qurS2t7UqPN84XALA
ZaIx+T5kWTdLK0UbSbD9x/Bj9p74Y/tBtqq+APFCa6dLaFLsNZ3FqUaUSGMDz403EiGU/LnG05xx
Xw+c5DiMtrS5IuVPdSS2Tdld2smcPM4vlno0epUUUV8qWFFFFAFbUtNs9Ys5LO/tIL60kxvt7mMS
RtggjKkEHBAP4VieMvBf/CU/Y7m21W+0TVrHebW+spMY3bSUkQ/LJGWSMlD12AZGTXkn7WH7Y/hn
9kqDwv8A29o+pavc+IZZltRZbFiiSFoRM0jE7hhZwVCq24qQdvWvf69RU8XhKVPE2ajK/K+jto9C
Lxk3HqclN4f8W3ErTnxfBbSr5flW9rpKC2OHJfzVeR5G3LhfkkTGM9arQ/C2H+zdNhn8QeIjd23l
G4uoNZuk+1lVw4ZWkYKrnkhcEdmFdtRWf16utItL0SX5D5UcbZ/C+x0W5kn0LVdY0J5nkkuRb3n2
hLiRypMjrcCUb/lHzABuTkmrkkug/CD4d3FzdTfYPDvh3TpLq5uTEWKQQxl5ZWWNcs2FZjtXJJOB
k14H+2D+0Z8UvhB4v8AeEPhf4N0LxNr3i77W9pJq14w/49Y/MuIjFuhVfkeJ1kM5ztkXy87WPnMX
g/43/tOatp8/xnksfAXgTTLmxnl+H2kiC8TXZ7dfMeW6m3Pi3acqRAxcFUClQ6LO/wBhl+Q47Nad
OtXqJUpa3v7ztp9+9r7F06U6suWnH/I9G179rj4QfHqzT4f+DvEzeJNc8Q6XPf2ENlGYMPbzDbFJ
54Qo7GOSTYRu8qF34DRF+w1ix1vxLp02l/YP7Mhm2w3dzJcocxFgJPIAV92U3gFxGRuU4zkD56+O
X7Cvwm8SWNvq1hoDeEJ4NTiu76+8NsYJFt8BJAkW141CgI/yoMFGYcs276u021lsdOtbae8m1GaG
JI3vLkIJZ2AAMjiNVQMxGTtVVyeABxX1eIpx4foxo4Ju0rv3t7+u34HsYXD1KUpwqPtt2LNFFFfG
t3dz1wooopAFcZ8WNN+2eFGujaRajHp0n2uWzm4WaII6SDdkbSEdmDDJBQYBNdnWL4s1yfRNNjNn
EtxqN1MlraRSByhkbPzNtBIVVDOenCHkV3YGU44mDpq7uY1knBplbQdG0vS7dpdLhiCXX757lWMj
3G4lgzSEln+8SCSetGueHbPXkiM/mw3MG4293aytFNAWUqSjqcjg9DkHAyDioPBfh7/hFfC+naWX
8x7eP942cguxLPg4HG5jjjOMVtV+sPsbwhGVNKUbeRy6+C576FX1nX9S1G/VSIrm3lNosDYcb444
8ANtcglt2fpxVaHVvEPg/VNOTXtc02/0W6maOS+uYRazRN5Tsq8HZtzGOTyS2PSuxqG8sbbUrZ7e
7t4rq3fG6KZA6Ng5GQeDyAfwrjrYOhWg6coL7tvQzlh42vDR/wBbljRtc0/xDYpeabeRXts2Pnib
O04B2sOqtgjIOCM80a9a3V9oeo21lN9nvJreSOCbcV2SFSFbI5GCQcjmuQ1/wlb6fpuraloq3Vjr
Hlvcq9jM4M8ys0ih48lZMsxGGU8NgYGMM8Qatc+MfDbafJ4T1Ke2u2EdwfPityiq3MkfmMHJDKCo
dE3DGcDivka2SVKNaLo+9G/3GM5SinGa1t0IPBfhu3vIdD8QLrupapMlqVWS4ePLq/LJIVUswVyS
FZ22kYB4rt65jwjq32e3TSNQSWxv4ZJI7eG7SKMzQglo/L8v92+2MqGCfdIOQOM9PX3KiopJKyN8
OoqmuUKKKKZ1BRRRQAUUUUAFFFFABRRRQBx3jTT10u6sta02ZbLVpr61gkUylEvlLbPKccgna5O7
azAJx047GuY8a3Vnfwx+Hnsf7Yu77a32ETNEFjVwTLI68ogIHPVjwAecafheO/h8OabFqa7dQjt0
Sf8Ae+aSwABJbuT1PXknk9To/hVzkp2VWSjt+pqUUVS1nVodD02a9nSWVI9oEcCF5JGZgqoqjqzM
QB7msjqlJRV2Xa5/x3blvDN5exTS215psb31rPC2GSVEYjPYggspUgghjQ+reJI42k/4RZpFZZDF
HHqERlVgcIJQcKoYc5Rnx6VN4b8WWPiO3iEc0UWoeXuuNPZ/31uwO11ZCAw2txkgdvWsqdWlWTUJ
KXfU5pVIVU4X3Lek2DTW9hrOl3EmhXswW9khs5/MtJpHTLebGp8uYHdy4wx2qQ4wCOrX4kSpGqSe
GtUe7XiWO3aBox6MsjyIGUndjo4C5ZE3Lnz7wfdQ6L4k1HwxG5lt441urQfbDObeMJEjQsrEsmCQ
y9iHOMYxXa1+WZlg408Q6daN7beh5/1WnWV9mt7HReHvF9vr88ls9pdaXfIvmC1vfL3vHkAupR2V
gCQDg5XK5ADKTwOt6XNonxR1iWQeZb65bRXkEgjQbGgVYZYy2dx4aJhkY+dscg5sasdT0+4tdY0W
OGfUrMMptpztW6gbaZIQ3RGJRGV8HDIAflLVc+KcnhPX/AqazqKm8aEt/ZT28jw3f2sgqkURA3rJ
vXBQqdpTLL8hxz5ZL+zcfCrSjeE/daWrX9aHnTi8HWUlqkV6Kq6XHdQ6XZpfSrNfLCizyRjCvIFG
4jgcE57D6Var9hPqovmSYUUVi+JJbrz9Htra8lsftV4YpJYVRn2iCV8DerDqi9qaV2TOXKrmDdeI
NU8ceHbxPDttcWS3TNHZ6vJJGsZRWAdiM+YhO11GEJ+6eP4Yrfwulxda1pJMwntpVu7S5uGDloZQ
flZ/vNiRJRl8sBt5Ndhoukw6HpsNlA8siR7iZJ3LySMzFmdmPUliSfc1S1bw9NdaimpafqMum6gs
awsdolhmjD7gskZxnGXAKlWG889q1jPlemh59TC+1inUXM+v/APM5I2jdkdSjqcFWGCD6GvKPCtx
/wAK5+L+r+Eribbo/inzvEGh+dLnZdAj+0LVd8zMcs6XKqqKv76f+5Xtmu6Pq1lsvNV+xm4uWJca
ejrEjDtluSSOc8c544yeF+JHi+TwB4B1/wASxaZLrDaTZS3hsoZUiaQIpY5ZzhVABYnk4B2qxwp9
SMuZXPhK1KVGo4SR6d8MfF3/AAhfjC0vpG22cn+j3XH/ACyYjJ6E/KQrYHJ24719cV8AeB/GWmfE
LwfpHiTR5fN07U7dLiLLKWTI+aN9pIDq2VZQThlYdq+xvg/4y/4S/wAHwefL5mo2WLe53NlmwPkk
OSSdy9WOMsH9KswO5ooooAKKKKACiiigAooooAKKKKACiiigAooooAKKKKACiiigAooooAKKKKAC
iiigAooooAKKKKACiiigAooooAKKKKACiiigAooooAKKKKACiiigAooooAKKKKACiiigAooooAKK
KKACiiigAooooAKKKKACiiigAooooAKKKKACiiigAooooAKKKKACiiigAr8q/wBgX/lKb+0b/wBz
H/6fLev1Ur8q/wBgX/lKb+0b/wBzH/6fLegD9VKKKKACiiigAooooAKKKKAPyr/5zr/5/wChYr9V
K/Kv/nOv/n/oWK/VSgAooooAKKKKACiiigAooooAKKKKACiiigAooooAKKKKACiiigAooooAKKKK
ACiiigAooooAKKKKACiiigAooooAKKKKACiiigAooooAKKKKACiiigAooooAKKKKACiiigAooooA
KKKKACiiigAooooAKKKKACiiigAooooAKKKKACiiigAooooAKKKKACiiigAooooAKKKKACiiigAo
oooAKKKKACiiigAooooAKKKKACiiigAooooAKKKKACiiigAooooAKKKKACiiigAooooAKKKKACii
igAooooAKKKKACiiigAooooAKKKKACiiigAooooAKKKKACiiigAooooAKKKKACiiigAooooAKKKK
ACiiigAooooAKKKKAM3WvDel+JIPK1PT7e+QKyqZowWQMMHa3VTwOQQeB6V86/Gj4eweDdYt7jS7
OWDR7mMAMXLokwzlATkjKgN8x5y2OmB9OVU1XSrTXNOnsb6BLm0nXbJE/Qj+hB5BHIIBFAH57fFb
4e3PxK8KnSrLxTrXhC8STz4NR0O5MMnmCN1VZMYLxZcMUBUkqPmHWuN/Zz+IHiDxF/wmvhXxhqH9
peKfCetSWUl02nmze5s3y1tcMgGweYFkK7P4FQnOdze1X32b7dcfYvN+x+Y3kefjzPLydu7HG7GM
44zXiviL4Y6rY/tNeEfHnh208uxvtOvNM8UTIYFVoljD2rFSBIztIEUsuSFhjHyqDkA+i/AfjW98
HXd19ksl1FrpAi2jzCEPID8nz7WweWA6DLDJGMj17SPihYap4htNGk03VdPu7lGZHu7YeT5gDN5X
mIzKX2KX4JGBjO4Fa+e45GjdXRijqchlOCD6ivQPiFCt14fNvHkanLKP7NZEcut0oLoUZSCjAK3z
kgLyTxkH4nOuHsHmM3VatUa3X4XPcwNL21KbvrE92orzCz8aeM7VoXurfQtSVoj5kMJmtDHJ8uNr
nzd6/eHKqeh9qz7mHWtZvGudX8QXjhciK00p5LCCMEJz8j+Y5ypOWcgbjgCvzOjwjjp1HGo1Fd9z
tjg68nblsev0V5FoepeKvCcMVtb6jD4jsFlZtmtO63QUqePtK7t2H5G6MnBIzwKSb4keN9B1Tfe6
Lp+v6Lty76SGguowNpLeXI7BzjfhFOWIHK9DlV4TzCDlyJSS89yJ4atTV5RPXqKo6LrVj4k0m21L
TbmO8sblN8U0Z4YdPqCDkEHkEEHBFXq+OnCVOThNWaOYK8q+IHiRfGeoSeFtMkmbTbeUrrd7BLsR
gFP+hqwGWYkqZNpG1QVJyxA2Pix4huLOHR9BsNRbTL7W55IjPChMqW8cbPK0bdEfOxQxyRvJAyMj
Gs7G2022S3tLeK1t0ztihQIi5OTgDgckn8a/R+GMkjVtj6+q+yv1PQweG9u+aXwr8TnI/h3YW32K
K2vNRt9Os5Emi037SZbZZFk8wOqyBijE5BZCpwWH8TZ6miiv1JJR2Vj6OnShSvyK1zzfULkeHtW1
CLWY/FF7aPcPdR3tpLJ9lghfk5MTBlCdCrbsBNygbyK6qbQ5NHUXGjvcBkZWksnmLx3C5G/75O2Q
guQwZdzkFyeTVrxV9m/4RnV/tnm/ZPsc3neRjzNmw7tueM4zjPGa4vTfiV9nspHF9Fq+2MShL6P+
zp494LRIzsPJckEcqU+VGZQ9dCvJXRxS5KM3Gb327nT+JoH8WeCrlNMfzFv7dWjf5lLRtgkgbl5K
k4ViATgNwTTL2HR/GW20uhLbalArOsTkw3MPQFgP403YGRujYqPvYrU8O6fJpHh/TLGZlaa1tYoH
aPJUsqBSRkdMin6xotnr1k1pfQ+dA2eAzIwyCDhlIIyCVODyGIPBIqVLldjeVL2kbtXutUzg7fwq
bjwnBq0Ek07vEblYdgaSSEncgAUD975eMqOC/AIHNdJ4I+FUPi7TE1UauP7Pe4kji8mMM00cblGY
NuwuWV8Y3DG09yo6Wtb4PQw6X4bvNFt4vLt9Jv5beM7idyyBbgdeRtE+zknOzPfA+a4jzLF4PA+1
w0rO6vtseBjsDSoqMoxCb4U6Zp+kwnSIhHrtjIbux1Cdyr+cBwkjoATCw+R0AwVJ43c10eg+IodZ
kvLR/Lt9V091ivrJZA5hZlDKQeNyMpDK2BkcEKwZV165/wAUeEV8QRtPaX91o2roiiHULORlIKtu
QSR5CzICT8jgjDvjG4mvxeWKljZNYuTbe0u3/APO5eX4ToKK5vTPFFxZfZLLxNBBpWoy7IkuI5Qb
O7mOPkhZiGDHIxG4Vj823eFLV0lcFSlKk7P7+hSdwooorEYUUUUAFFFFABRRRQAUUUU99EAV5f4q
16bxxrOoeH7YonhuyZrXU545vnvJigJt0KNlETcN5JBJGzGN2ZPFXxAh16+0nSNBvb5UubiQ3l3a
wmNWtlifOyVlBKs5jAlizjIw6lk3LpWlWmiabBY2ECW1pAu2OJBwB/Uk5JJ5JJJr6vB4GWESrV42
m1on08/8vvPQwuH9rLmlsie3gitYI4YY0hhjUIkcahVVQMAADoAKkoort31Z9BsFc/qEbaHr0GqJ
K4sr1ktLuDACCRjtin6ZLFtkR9QyE4EddBWT4mvvsellFtItRlupEtUs5n2rNvYKwPytlQm5m+U/
KrHoDXVhYzqVVSgruWlvUzqW5b9jWrK8Q69/YdqPJtZdRv5eLextx88rZAyT0RAWXc54XI7kA5el
eFtXs9PggufF2pXE0a7TKkFsoYDp9+N2zjGSWJJye9aum6DaabO1yA9zfuux725bzJmBIJXcfurk
Z2LhAeiivvMHwhW9qniZLk8tyeaclorBpejrYTz3csr3Oo3KotxcMSFIUsVVEyQije2AOecsWOWO
jRRX6lSpQowVOmrJGsUoqyCiiitRhRRRQAUUUUAFFFFABRRRQAUUUUtgZY+Fdqsn/CS6qLQQG+1R
o0mYLvljgjSDkgk7RJHNgH1JwM13dcn8KYJI/h7o008iyTX0Tai/loUVWuHacqASeFMm3rzjNdZX
8jZ5iPrWZV6t95P7uh8jJ80nLuFFFFeGSFFFFABRRRQAUUUUAFc/8QNQsdK8Da/c6nHHcWKWMwlg
km8kTAoQIt/VS5IUEc5YY5roK5b4jXUNvounpLLHG82s6bHErsAZG+2wttUdztVjgdlJ7V14Vc1e
CfdClsbehxX1vomnxapMlzqaW8a3U0QwkkoUB2HA4LZPQfQVeoorCcuaTY0FFFFZgFFFFABRRRTA
5bxT4pvrPVrXQdBtbW+166t5bn/TLjy4bWJMKJZQoLsC7KoVR83zfMu0mr3gzw3/AMIl4fh0zzIJ
Nks8v+i2/kRL5kzybUj3NtVd+0DJ4ArN8F2rt4g8X3l5L52otqC2rbd/lx26Qo8EaBmP8MxdiAvz
yScEAE9bXo4iapwWHgtNG33dv0uRHXVhRRRXmlhRRRQBzXxJsZNR8D6vFGVDLEJjuJAwjBz+OFOP
evlfxZ4btvGXhXWdAvXlis9VsprGeSAgSLHLGyMVJBAbDHGQRnsa+s/FHi7T/CFilzfuxMjbY4Yg
DJIe+ASOB3JOOncgH5hr9u4F9tHCVIyjaN7p9+/5HnYm3Mjhvgh4T8QeBPhT4b8O+J7211DWNLtz
aPcWOfJMSOwhVSUQnbEI1JK5JU5z1P0r+zt4mex8RXWiSzYtr6MyxRtuP75Bn5ewym4kkc7F57H4
r/Z7e58SfFz45eLXhitbO516DQY4FlLyeZp8RieRvlACuHjYAEkEsD0Bb64+BVjPdfEjT5Yk3R2s
c0spyBtUxsgPv8zqOPWv004z6jooooAKKKKACiiigAooooAKKKKACiiigAooooAKKKKACiiigAoo
ooAKKKKACiiigAooooAKKKKACiiigAooooAKKKKACiiigAooooAKKKKACiiigAooooAKKKKACiii
gAooooAKKKKACiiigAooooAKKKKACiiigAooooAKKKKACiiigAooooAKKKKACiiigAooooAKKKKA
CiiigAooooAKKKKACiiigAooooAKKKKACiiigAooooAKKKKACiiigAooooAKKKKACiiigAooooAK
KKKACiiigAooooAKKKKACiiigAooooAKKKKACiiigAooooAKKKKACiiigAooooAKKKKACiiigAoo
ooAKKKKACiiigAooooAKKKKACiiigAooooAKKKKACiiigAooooAKKKKACiiigAooooAKKKKACiii
gAooooAKKKKACiiigAooooAKKKKACiiigAooooAKKKKACiiigAooooAKKKKACiiigAooooAKjuLi
K1gkmmkSGGNS7ySMFVVAySSegAqSvO/jp4gi0fwHc2oneK71BlgiWNwGKhg0hPIO3aCpxn74B60A
eVfEL40av4g1GW20q7fTdLgmbyZbN3jlnUcBnbg4PJC4GN3OSAa81rD8d+Jv+EJ8D+IfEX2b7Z/Z
GnXF/wDZvM8vzfKiaTZuwduduM4OM9DXg3w++Bt/8a/Ctl4v+KHi7Wtbi8SRpqbeFNN1CW10WO3k
jV7eEwqQxZPkfcGHzgZ3kF3ANbx98d/FWtfFa08BfCSz0rWr6z81Nf1TVrW5l07TpdhaKJpoG+Rz
5cqkEEbiqg7g4X0b4m/8LK/4lv8Awrz/AIRX/lp9u/4Sb7T/ALHl+V5P/bTdu/2cd6v/AA4+Fvhj
4SaHPo/hPTP7K06e5a7kh+0SzZlZVUtukZj91FGM44+tel6L4A1/xFYi8sNOaa2ZiqyNIiBiOuNx
GR2yOMgjtUTqRpq83YV7bni/w4/4W7/bk/8Awn3/AAhX9j/Z28r/AIRv7Z9o8/cu3d53y7Nu/OOc
7fesPXvgn408Ya5qJ1r4w+ILbw7JcyXFlpvhu0g0u4tcsfLja6UM8qKjFSrAbiFY8rX0l/wqTxZ/
0Cv/ACZi/wDi61dN+B2vXSwvczWlirN+8jaQvIi5wThQVJxyBu/EVzSxmHiruaFzR7ngXiH4R6Z4
p0PwXpupanqt1/wiuo2WqW15JOr3F1PbKVRrh2Q792SXICknkEV39naS6heQWtunmTzyLFGuQMsx
wBk8dTXrP/DP/wD1Hv8AyT/+2V1/g/4Y6V4PuBdxtJeX3lhPOnxhDj5iigfLn3JOOM8nPFVzShGD
cHdkOouh0mj6f/ZOkWNj5nm/ZYI4fM243bVAzjtnFW6KK+Mk3Jts5AooopAFFFFABRRRQAUUUUAF
FFFABRRRQAUUUUAFc18Qvm8NpEeYp9R0+3lQ/dkjkvIUkRh3VlZlIPBBIPBrpa4z4izX7T+HbSOC
OPR5tTtpL/UHO4wFJ4mgjWMEEmWbYm4ZCjJI7jWkrzQ1udVqWmWesWUlnf2kF9aSY329zGJI2wQR
lSCDggH8K4ix8J+K9B8Q6odJ1KBtJvJomifWb66v2to0hIKpCxB3NKSSxmxtx8vFegUURqON10C5
wfhbxT4ij8ZL4a8Sto819Jpjal/xKUmQQhZvL2nzMhwwIIIIIKsCuNrHvK4P4qSPo7eHPEMLyWz2
OpwW9zeC5WKKGznkRJ/NVvldDiMdip2uCNpz3FrdQ31tFcW8sdxbzIJI5YmDI6kZDAjggjnIq6iU
kppbjfckooornJCiq2p6lbaPpt3f3knk2lrC880m0ttRVLMcAEnAB6c1zG3xT4ls4bqDU4PDlpde
XKtudOMl9DHkHazySbFkK8EGJghYj5tu482IxNHCxU68uVM2p0Z1X7osniSPxx5th4duvPsUlSO8
1m0nQxKBteSCNlbeZGRlXcuAgkJD702HpbW1hsbaK3t4o4LeFBHHFEoVEUDAUAcAAcYFR6bptvo+
m2lhZx+TaWsSQQx7i21FUKoySScADrVmvzTM8xlj6mmkVsj36NFUY2Rm65oaa1Fbf6RPZXNrL59v
dW2wyQvsZCQHVlOUd1+ZT97IwQCOdjuX+Gf2qXVNR1TWNEuPNu5tQuke5ltJRtJTbEnywldzDCKs
ZjbJPmKF7SijA5rXwTUU7w7Dq0YVVruc3dfFLwnY2ss15rtrYPCheS1vWMF0oAzzA4EmSOQNuWBB
GcjPO23iTxxeaDb+KIrKAwLFPJN4XurKW1u8ANgCXMhaQFAF/doHDkkKSu30auE+MXxx8E/AHwvb
eIfHut/2Do9zeLYRXP2We43TsjuqbYUdhlY3OSMcdeRX0Cz6viJQpYWj7ze29/JKxyRwcIXcmeNf
Hb4wfDTxP8bPhZ8P0tl1j4iPcyavYXi2yZ0eCNJGnSWR13xvKsEieSuG3Rr5m0BQ3qFfC/7FumeJ
fiV+0V4s+OJ8L3nh3wL4n0a4h01b7Wv7TYTG7i81FkbEm0ywXL4ZVC7gBkEE/dFfsNOm6VKEHvbX
yfVH1eT0VRoN92cZ8Vvg74Q+N3h230LxrpH9taVb3S3sdv8AaZoNsyo6Bt0Tqx+WRxgnHPTgV84e
I/2CL7wHp89/8DPiL4i8Ga4uqJqUGk6lqbPo5wx+RkWMsdqkAGQS7lUo4O8sPsKitozlHY9WrhqV
bWS179T5q+CXiHW/2nPDdjafF74ZXGk3Og5ubyz8QaAYbC+upGmjhe3juA5YRwZ3nIw8owMYr0Tx
l4Ul+JHwX8R/C6+0y3g1q68OzWdm+oqJbKWVU8uG4VwrEbJfJk5UOhKkAkA16jXP+MNNnk0+TU9P
nurfV9Pt52tWtcMZCU/1bIQQ4YqnGM5UYINcOMo/Wopx0lF3Xqc8sNy07t3fXzR8AfBH9kP9on4Q
6LqvxK0vUfsnxItfI0m38I6gLS+TVdNRrUBGu2udsMYSPaFXa4W3Cqy7hj6j+GfxkP7SXw0+J+ja
14Oj0vXtHuL7w7qnhGLWI7ueT9yUKmRTCFEjmaJW3KpMTESDBK/QtjfQanY295bP5ltcRrLE+CNy
sAQcHkcEda+efiJ+wV8MPiR8RdQ8X3R1rSJtW8v+2dK0W9W1sdW2zLK32hAhY+Y8cZfY6ZZA/EmX
Pg4bP+ac441W7WW3kc0KEsOl7B3T3Tf4nnn/AASl1m91D9nfWbK6luprew8Q3EdoZpC8UUbQQOYo
8n5QHaRyoAGZc8ljX2hWJ4L8F6H8O/Cum+G/DemwaRommxCG1s7cHai5JJJOSzEkszMSzMSxJJJr
br5LH4iOLxM60FZNnXh6bo0owk7tEdxbxXUEkM0aTQyKUeORQyspGCCD1BFQfD/xTBpuqano+r+L
VupoJrexsrPVJ4BdOfKRt4IVWfeZVXkMcxk7iWIFus/XrWK701/PvH0+OF47r7UhQGExOsqvlwVw
CgJyCMZrh9nGvF0Z7S/AxxVD20brdEfxK1bUtW8aad4Ztp7zTNPt7ZdVur2xmkikmJd40ty6kbVO
GY9S23jbtzVbR9FsNAsltNOtIrO3XHyRLjJwBknqxwByeTisbwHb3U+jwavqF5dX+oahBE3m3VwZ
mSBQfJjztUZCtljjLOzk5zXTV+n5ZgYZdho0Elfq+7NMDh1Tpqcl7zCiiivVPSCiiigDjPit8HPB
/wAbvDtvoXjXSP7a0q3ulvY7f7TNBtmVHQNuidWPyyOME456dK8D8C/8E9vCHw48caH4ws/EHiK5
vdG1i21WPTLGS3tLWVLdv3ERTyzucJ8rOz5kzJlkMhcfV9FKV5QcHs9DkrYSjX+OOpqaH8TLm/8A
EVhpuo6MmljUZJo7RTerLcHy1Z90kYXao2JyVd8FkHfI7yvl74ta541ms5JfhBNpV3490dHnMepe
Y1rJDkCS0ZldUWWVkUKJOBsYkxnbIvgeh/Fr9snw1Fr3jrxPaPqY0PWITcfDe30O2eHUrGfgrY3d
sJZmeEyL13BQm53kKvG357j+Cq2In7TL0owS2bd2/wAfzPmcRT9lU5YJtdz9Ha8T+Of7Xnw+/Z68
deCvCviu5nTUfFEwSOW3e3EWnRGVIxcXhklQxQku2JMMMQy/3DXxb4b+Bvxj/aom+Kmt638TPiP8
MPDereIbqLR/DmuPeDdpkvmvJDNYtKiCMpNBGux2T93MhUjaR7N8Jv2Pfgh4b07XtBh8Lw3Oq3Nl
PomrR6je3Ek93aiZGWVo2farN5dvKJYlQK+CmzAAyfCFLLaaxOPk5x7RXl1d+hFOhWq2suW/c8a+
NXjL4RftsftmfBux0vxXP488ISadqVlqPh1re/sIbSWKCadJ1d/LJaU+WG2AHFom4kEAfYug+AdE
+Efh3RP+EetblLHwuPMtbW4vJ7sx2wVlmji812IJjd9qgqC6x54XFavg/wCHPhj4f6No2l+HtCst
KstHtHsrBYYhvghdkeRQ5yx8x40dySS7KGYlua1ta0Wx8RaRe6VqdrHe6dfQvb3NtMMpLGylWUj0
IJFYYjFwlCnhqPN7KCtZta6vXSyvZ2PWo4CMINVLOT6nM+OP22vgz8M4tObxX4v/ALDl1Hzmtbeb
T7qWaSOOQxmbZFG5WNmBCswAYq6j5o3VfGPE37dHxQ8d+GfEeufBD4KTeKfC9pNJHpnizWL8RJfL
CV86SPTf3c8qnEiJsfcSBld4aIV/2cP2YvAnwS+I2van4RutU8TrNpsFmdc1e7iuDbMp5t4WSNFI
KCEnGdvlquRnFfSVfR4XhnKqNqvK53197ZfJW/G5zYfATrR5qkren+Z83/B3xR47/ac+IHhz4g/E
z4cy/D1/AunT2GlWtzHPFLfajdoi3l2qyFWSFYokRI2Rxmdz5rsny/SFFFfT0qVOhBUqMeWK2Xbq
e7h8PHDw5FqZfiq1kv8AwvrFrCu6aazmjRcE5ZkIA49zXBfAj9qz4eftBaPZTaDrdtZ65MXSTw7q
E8ceoRui7nxFuzIm07hImVxnJBDKvqNfKnxs/YR8JeKtZ8c/ETw6datPiJeWr32kQ6ZexWUNvqka
o8M0RCKVkkkiG93c8zSNlW2uvJjMvpZhHlqOzWzM8SqsWqlJX7o+u6K+O7H9tbxf8GP+Ec0n48/C
7WvC9tLa21tP4ysrqHULW4uz8rSSJAixxbhHNKY43eRQo2xsCDXpvgz9ub4G+Or6WzsfiFp1jPGj
yn+2Ul06MqrhciS4VEJOQQobdgk4GGx8FXyjG0G70213Wq/AyjiqUtG7Ps9D3eivOfFH7QvgHwx8
NdS8fL4jstc8KabdQWl7qGg3Ed8lu0s0UWW8pj9zz0dlGW28hWJAPD/D39rTw98d7i90n4ffaZtZ
sdR8i8aeENDb2yykC43A7JEkVG2hXzz1U7d2VDLMViH7sHa9r9ip4mlBpX1fQg+OP7YNn8LPGd54
H8M+CPEHxK8dW9hFqL6X4fjWWKCN5ApFw6b5ImCFX/1RBEsXID5Hk3/DPv7S/wAZbw6h8RPi4vgi
AW73el2Xg+Z43026leImGZIlj85Eh86ME3DsrEEO4L7/AFH4Cfss3PwP+I3jTxZ/wm93rZ8VXU11
e2LWSxRs7SmSJmYu7MyeZMMgjd5vI4599r9FwmAw+BivZxTl1b3+XYyjh519cQ2vL/hj478LftLf
GH4G2+o6N8cPhr4g8Uw6dFcXg8beD7OO5t5rdXO1pUQJFGoVZW3M0bBBHuiBJc938L/28PhZ8Sbp
4bq8vPAu61F7aTeMlh0+C/h814maCXzWR9siMpG4EkNgHY+36Jryn4rfstfDD43eIbbXfGvhj+2t
Ut7VbKK4+33UG2FXdwu2KVVPzSOckZ568CvT5oS+JGvscTTt7Od/X/M5TUv2+fgLpOpXVlP8QIHm
tpWhdrbTryeIspIJSSOFkdcjhlJUjkEjmvXPAvxJ8MfE6wvr3wrrdpr1lZXb2M1xZvvjEyhWKhuj
DDKQy5UgjBNcvJ+zL8KJfBsHhV/h74ffRIIpIooWsUMsZeNI5JFmx5glZY48zBvMJRSWyAaveAbd
PhrY6T4Lu4rGysLW1jttJuLeQqs8UQSFY3DsWM2PLPVt2TzlTktBp8pUZ14SXtrWfY7+iiisTvKu
oaXZatCsN9Z297CrbxHcRLIobBGcEdcE/nXNxeF9X8M+Svh/UftNkJPn07WJC0ccfGBDIFLptC7Q
DuGDnqOeuoqlJoylSjJ32ZzDeKdT0rTbq51bw/dD7N5skstlLA8XlqzEMu6RWPyAZyoJOeB0rpIJ
47qGOaGRZYZFDpJGQyspGQQR1BFPrjtI+H1zpSxoniTUYobeaZ7aG0jghjRJCSVZNhVyCTyRgZ+V
Vp6PyM/3lNpL3l8jsaK57QdU1GHUDousiKW9jt/PhvYFYJdIHKsSu3ajj92WUMR+8GOK6GpasbQk
pq6CiiikWFFFFABWL401iTQfCeq38TbJ4bdjE+UG1yMKfmIBwSOOp6AEkA7VcdfWNr481zUdPuLq
4udFsVhSW1gbZDLcZkLo7gBmKDyjtDYBxkZqo73ZhWk+Xlju9jX8K+FLPwnp6QW677ho40numLF5
iiBAfmJIAA4UHC54raoopNtu7NYxUIqMUFctr3hKS68TWniGzSyur63hWD7LqMZaMqJQ4dHGTHIP
mw2G6jgV1NFRKKlFxezJqU41FaQzQ9cXXFu/9EuLKW1m8iWG52Fg2xHByjMCNrr3qh4w0fULy2iv
9GnWDV7NXMSyRh1uEIDNAcsAodkj+bqNvBGTXO69DrXhrxFPrGkmy+xagsCahLeQZ+zKjhA42MpY
bZWZi3RYz8wGAOn8H6xeatpco1JIY9VtLmS1uo4I3SMMrZUrv5KshRge4b8K+BxmEq5ZX9vQenQ4
ebmbpT0ZneEHluvEniO5ksbq0/49oH+2SozB1QsY1COyhAsiNxyWlfJPQddXB+D/ABpomqeNPENp
Z6uk0lzMjxW2PlkaOJFkkjfaMggAbcn/AFRYHDcd5Xm5lKpOv7SqrNpfkVQkpR0d9WFcb468M6e0
b6+8cwu7KN23R3MkSRhtiyTkRsrMyRryFILqoXnC7eyorlw9aVCrGpHoaVIRqRtJGNplrJY2EEEt
w11JGuDK+cn8yTgdBuJbAGWY5Js1jeEMLoMKJ/x7RyzRWuOQbdZXWEg/xDywmG5yMHJzmtmv1qMu
aKZ003eCaCuY11tvjrwttg892jvFYmHeIk2ITIGz8h3BE6EESMMjjPT1yi2a6z8RHuZnYLotqqwW
7xlf3k2d0yt0ZSq7Mc8q3AwC2ke5lW1SiurX+Z1dFFFSdBh+NpLS38L6jcXjBIoIjKGJAO4fdAz3
Jwvvux3rzWSNo3ZHUo6nBVhgg+hr0Xx1Y3+p6GtrZQfaYpLiIXkCyeXJJbbgZERtyjJHHJAKlh1x
XJ640OsafY+ILO1mtLa+BJjuECPnJwxAJ+8BkY6jB713YeVlY+Vzeg5y9ouiPJPhF8N9J+C+iy+F
NP1eW5iur281Ox0+6nLG1t2kX9zAjMW8qPfEGYk5eQscGQAe1/DHxd/whfjC0vpG22cn+j3XH/LJ
iMnoT8pCtgcnbjvXhvxu8OXtzoen+K9Cs/tninwjcf2rYQxoplu4gpW6s1bypGHnQNIoCjPmCI5+
WvR67z5Q+46K8t+A/jhvEOgvpF3IhvdNVVi4Cl7fAC8Z5KkYJwOCmckk16lQAUUUUAFFFFABRRRQ
[truncated: 2,951,041 more chars]
